# Supplementary material for: Metabolite‐based genome‐wide association study enables dissection of the flavonoid decoration pathway of wheat kernels
Source: Plant Biotechnol J. 2020 Mar 21;18(8):1722–35. doi: 10.1111/pbi.13335 (PMC7336285; doi:10.1111/pbi.13335)
Supplement: Supplementary file 2 — Table S1 Detailed information for metabolites detected in the current study. Table S2 Wheat accessions and corresponding metabolomic data in the current study. Table S3 The 14 646 polymorphic SNP markers information derived from the 90 K chip. Table S4 Detailed information for the 1098 mGWAS associations. Table S5 SNPs and metabolites information for the top 10 mGWAS hotspots. Table S6 Linkage disequilibrium for each chromosome. Table S7 Primers used in the current study. [file PBI-18-1722-s002.xlsx]

## Sheet: S1
Table S1 Detailed information for metabolites detected in the current study.
Peak number	H2	Declustering Potential (DP)	Collision Energy (CE)	Observed mass (Da)	Exact mass (Da)	Accurate mass error (ppm)	Molecular formula	Ionization model	Compound	Identification	Ret. Time (min)	Precursor ions (Q1)	Product ions (Q3)	Q4	Q5	Q6	Q7	Q8	Identification
5-H IAA	0.649798	40	30								8.7	192.1	133.9	110	128
5-HTP	0.340591	40	30								2.3	221.1	162.1	186	175
5-MeO-DMT	0.887878	40	30								8.1	219.1	174.2	115	91
5-MeOT	0.101812	40	30		190.111		C11H14N2O	H+	5-Methoxytryptamine	putative	4.9	191.3	174.2	144	102				putative
5-MT	0.167919	40	30								1.1	175.1	115.1	144	132
ben-cho	0.781143	40	30								9.25	208	105	190	129	87
cou-cho	0.873513	40	30								7.64	250	147	191	119	91
mal-tyr	0.388733	40	30	179.131	179.131	0.625241	C11H17NO	H+	3-Methoxymethamphetamine	putative	6.71	180.138	121	149.1	91.1	109.1	134.1	93.1	putative
MEL	0.540109	40	30								10.3	233.1	174.1	131
mr002	0.760549	20	20	290.078	290.079	2.20974	C15H14O6	H+	Catechin	standard	6.31	291.086	138.9	207	149	123			standard
mr007	0.714558	10	40								6.5	346.212	185	264.5
mr0120	0.0316396	50	30	278.225	278.225	0.0754786	C18H30O2	H+	Linolenic acid	standard	22	279.232	95.1	123.1	109.1	81.1			standard
mr0131	0.0681716	40	20		352.261		C21H36O4	H+	MAG (18:3)	putative	20.6	353.2	261.3	335.3	243.3	191.1			putative
mr0140	0.45872	60	40	493.316	493.317	1.28315	C24H48NO7P	H+	LysoPC 16:1	standard	16.7	494.324	184.2	476.3	125	86.1			standard
mr0156	0.751199	50	30		680.398		C33H60O14	NH4+	DGMG (18:1)	standard	18.4	698.5	339.2	501.3	357.2	265.2	247.2		standard
mr0324	0.165965	40	40								18.6	281.248	81.1	263.3	245.3	105.1	91.1	67.1
mr033	0.784701	60	30								16.1	344	269.2
mr036	0.746543	10	20								2.64	294.2	276	258.2	230.2	248.2
mr042	0.598042	60	30	625.177	625.176	0.430279	C28H33O16	protonated	Petunidin 3-O-rutinoside	putative	8.42	625.177	317	479	607.2	177.2			putative
mr043	0.601787	50	40								17.7	672.6	313.2	489	184
mr0437	0.00672893	60	30	453.285	453.286	0.661834	C21H44NO7P	H+	LysoPE 16:0	putative	18.5	454.293	313.3	282.3	155.1	99.1			putative
mr048	0.881053	30	30		611.161		C27H31O16	protonated	Cyanidin derivative	putative	4.86	611.2	287	153	109				putative
mr057	0.527379	60	40	324.142	324.142	0.527547	C13H24O9	NH4+	Methyl di-alpha-L-rhamnoside	putative	6.48	342.176	109.1	254.2	202.2	91.1			putative
mr0598	0.783504	30	30								15.9	846.5	415.1
mr0692	0.0815094	40	20	278.225	278.225	0.0754786	C18H30O2	H+	Punicic acid	putative	18.6	279.232	95.1	149.1	109.1	81.1			putative
mr075	0.542605	60	40		652.2		C30H36O16	H+	3’,4’,5’-Tricetin O-rutinoside	putative	9.97	653.3	344.9	330.1	507	311.9			putative
mr0814	0.0121377	50	30	521.348	521.348	0.0863147	C26H52NO7P	H+	LysoPC 18:1	putative	19.1	522.355	184.1	504.4	337.3	125.1	104.2	86.2	putative
mr0824	0.083692	10	40	678.383	678.383	0.147409	C33H58O14	NH4+	DGMG (18:2)	standard	15.9	696.417	355.3	273.2	354	174.1			standard
mr084	0.968942	30	20								22	475.5	177.1	147	107
mr0863	0.0832968	50	30	516.332	516.33	3.87349	C27H48O9	H+	MGMG (18:2)	putative	19.2	534.366	263.1	355.2	337.2	245.2	161.1		putative
mr095	0.723776	10	40								12.5	525.2	283.9	330.8	329
mr0977	0.039406	10	20	425.254	425.254	0.333918	C19H40NO7P	H+	LysoPE 14:0	putative	16.2	426.261	285.2	408.1	287.3	365			putative
mr0997	0.0142824	10	30	479.301	479.301	0	C23H46O7PN	H+	LysoPE 18:1	putative	18.721	480.308	339.2	340.7	462	342.2			putative
mr1001	0.159478	10	30	491.301	491.301	0.565844	C24H46NO7P	H+	LysoPC 16:2	standard	15.5	492.308	184	474	104				standard
mr1013	0.774128	50	30	306.168	306.169	2.28632	C15H22N4O3	H+	N-Feruloylagmatine	standard	5.43	307.176	177.2	290.1	145.2	117	89		standard
mr1027	0.658958	50	30		398.121		C18H22O10	H+	Sinapoyl quinic acid	putative	7.73	399	207.2	177.3	147.2	119.1			putative
mr1035	0.154215	50	30	189.042	189.043	1.51818	C10H7NO3	H+	Kynurenic acid	standard	8.83	190.05	144	116	162				standard
mr1036	0.615887	50	30								8.2	207.138	95.1	189.1	149.1	123.1
mr1040	0.300004	50	30								7.99	554.223	251.1	233.1	189.1	85
mr1045	0.340895	50	30								6.99	406.207	227.1	209.1	191.1	167.1
mr1046	0.29243	50	30								12.5	165.054	95.1	147.2	119.1	109.2	83.1
mr1047	0.891974	30	20	176.095	176.095	0.255544	C10H12N2O	H+	Serotonin	standard	2.41	177.102	160.2	141.2	132.2	115.2	103.2		standard
mr1050	0.650974	20	30	224.069	224.068	0.151739	C11H12O5	H+	Sinapic acid	standard	8.11	225.076	147.1	207.1	192.1	175.1	119.1		standard
mr1053	0.693041	60	50	270.053	270.053	0.0962775	C15H10O5	H+	Apigenin	standard	11.7	271.06	153.1	243.2	229.1	197.2	145.2		standard
mr1054	0.20844	40	40	280.24	280.24	0.834998	C18H32O2	H+	Linoleic acid	standard	21.3	281.247	81.1	263.3	245.3	105.1	91.1		standard
mr1058	0.225669	60	40	330.074	330.074	0.436266	C17H14O7	H+	Tricin	standard	11.9	331.081	315	285	258	243	153		standard
mr1062	0.200561	50	20	367.091	367.09	0.457653	C16H17NO9	H+	Xanthurenic acid O-hexoside	putative	6.66	368.098	206	145.2	85.1	69.2			putative
mr1065	0.790678	60	30	402.096	402.095	3.25047	C20H18O9	H+	Apigenin 6-C-pentoside	standard	8.77	403.104	367.1	385.1	337.1	313.1	297.1		standard
mr1066	0.509116	50	30								9.64	404.154	193.2	284.1	272.1	165.1	91.1
mr1068	0.702445	40	20	418.126	418.126	0.174588	C21H22O9	H+	methylNaringenin C-pentoside	putative	8.2	419.134	383.1	365.1	353.1	337.1	325.1		putative
mr1070	0.401948	50	20	432.106	432.106	0.111084	C21H20O10	H+	Apigenin 7-O-glucoside	standard	8.85	433.113	271.1	415	313.1	253.3	153.2		standard
mr1071	0.300608	50	40	446.121	446.121	0.0156908	C22H22O10	H+	methylApigenin C-hexoside	putative	8.15	447.129	297.1	351	323	327.1			putative
mr1072	0.773805	40	30	448.101	448.101	0.12274	C21H20O11	H+	Luteolin 6-C-glucoside	standard	7.26	449.108	299.2	339.1	329.1	283.2			standard
mr1075	0.568552	50	40		450.116		C21H22O11	H+	Eriodictyol C-hexoside	putative	7.26	451.1	331.1	433.1	385.1	355.1	301.2		putative
mr1076	0.893316	60	20	462.116	462.116	0.456595	C22H22O11	H+	Chrysoeriol 5-O-hexoside	putative	8.51	463.123	301.1	286.3	258.4				putative
mr1077	0.284654	60	40	462.117	462.116	0.84178	C22H22O11	H+	Chrysoeriol 6-C-hexoside	putative	8.17	463.124	313.1	367	343	298			putative
mr108	0.716353	10	20								14.9	401.2	326.4	383.3	280.3
mr1082	0.744835	20	20	478.111	478.111	0.449686	C22H22O12	H+	Selgin 5-O-hexoside	putative	7.53	479.118	317.1	460.9	302.1	274.2			putative
mr1083	0.279086	40	30	492.127	492.127	0.345439	C23H24O12	H+	Tricin 5-O-hexoside	putative	8.41	493.134	331.1	315	270.2				putative
mr1085	0.46556	20	20	506.143	506.142	0.738922	C24H26O12	H+	3’,4’,5’-Tricetin 5-O-hexoside	putative	10.1	507.15	345.1	329	315.1	284.1	255.1		putative
mr1087	0.849561	40	20	534.137	534.137	1.55204	C25H26O13	H+	di-C,C-pentosyl-apigenin	putative	7.69	535.144	499.3	481.3	433.4	381.5	349.7		putative
mr1089	0.584811	40	40	548.116	548.117	0.870253	C25H24O14	H+	Chrysoeriol 7-O-malonylhexoside	putative	10.6	549.123	301.1	347.1	286.1	177.1			putative
mr1090	0.592511	60	30	550.133	550.132	0.430805	C25H26O14	H+	di-C,C-pentosyl-luteolin	putative	7.28	551.14	497.1	515.2	407.1	395.1	365.1		putative
mr1091	0.484258	40	30	564.148	564.148	0.375788	C26H28O14	H+	C-pentosyl-apigenin O-hexoside	putative	8.39	565.155	367.1	403	337.1	313.1	283		putative
mr1092	0.725961	40	30	578.163	578.164	1.33872	C27H30O14	H+	Apigenin 7-O-rutinoside	putative	8.47	579.17	271.2	561.2	543.2	525.2	409.2		putative
mr1093	0.295152	50	40	578.127	578.127	0.167783	C26H26O15	H+	Tricin O-malonylhexoside	putative	10.6	579.134	331.1	535.1	493.1	315.2	270.2		putative
mr1093-1	0.552652	40	30								10.2	579	331	493	315
mr1094	0.272305	40	30	580.143	580.143	0.651564	C26H28O15	H+	C-pentosyl-luteolin O-hexoside	putative	7.82	581.15	383.2	419.1	365.2	353.2	329.2		putative
mr1095	0.283332	40	30	594.159	594.158	0.762423	C27H30O15	H+	di-C,C-hexosyl-apigenin derivative	putative	7.1	595.166	283.3	577.2	559.3	409.3	355.4		putative
mr1096	0.880115	20	40	594.159	594.158	0.930728	C27H30O15	H+	C-pentosyl-chrysoeriol O-hexoside	putative	8.22	595.166	397.1	433.1	379.2	367.2	343.2		putative
mr1097	0.804886	40	40	608.174	608.174	0.0542608	C28H32O15	H+	Chrysoeriol 7-O-rutinoside	putative	8.61	609.181	301.1	463.1	327.1	286.1			putative
mr1098	0.816903	20	50	610.154	610.153	0.358926	C27H30O16	H+	C-hexosyl-luteolin O-hexoside	putative	6.93	611.161	299	449.1	353.4	329.6			putative
mr1099	0.65565	60	40	624.169	624.169	0.471026	C28H32O16	H+	C-hexosyl-chrysoeriol 5-O-hexoside	putative	7.66	625.177	463	445.4	427.4	409.4	397.4		putative
mr1102	0.738223	40	30	638.184	638.185	1.55441	C29H34O16	H+	Tricin 7-O-rutinoside	putative	8.58	639.191	330.6	493.2	315.4	287.4	270.4		putative
mr1103	0.353176	20	20	654.181	654.18	1.48889	C29H34O17	H+	Tricin 5-O-hexosyl-O-hexoside derivative	putative	7.7	655.188	330.9	475	373.1	315.2	287.1		putative
mr1104	0.28251	50	40	658.188	658.19	2.51903	C32H34O15	H+	Tricin 4'-O-(syringyl alcohol) ether 5-O-hexoside	putative	8.87	659.195	331	623.3	497.1	315	209.3		putative
mr1105	0.65378	50	50	658.189	658.19	1.30358	C32H34O15	H+	Tricin 4'-O-(syringyl alcohol) ether 7-O-hexoside	putative	10.3	659.196	331.1	527	497.2	315.2	270.2		putative
mr1107	0.545682	40	50	688.201	688.2	0.556524	C33H36O16	H+	Tricin 4'-O-(β-guaiacylglyceryl) ether 7-O-hexoside	putative	9.58	689.208	331.1	527.1	375.2	242.2	181.2		putative
mr1112	0.969478	60	40	740.195	740.195	0.201298	C36H36O17	H+	C-pentosyl-apeignin O-feruloylhexoside	putative	8.85	741.203	177.1	145.1	283.3	367.2			putative
mr1114	0.331395	40	50	740.195	740.195	0.201298	C36H36O17	H+	C-hexosyl-apigenin O-p-coumaroylhexoside	putative	8.4	741.203	147.2	579.3	367.1	337	207.2		putative
mr1117	0.580254	60	60	756.19	756.19	0.378212	C36H36O18	H+	C-hexosyl-luteolin O-p-coumaroylhexoside	putative	7.58	757.197	147.1	595.3	395.1	329	299		putative
mr112	0.0349564	50	40	234.158	234.158	0.679029	C10H22N2O4	H+	Lysine butyrate	putative	1.7	235.165	118.1	84.1	172.1				putative
mr1120	0.414176	60	40	770.206	770.206	0.115554	C37H38O18	H+	C-hexosyl-chrysoeriol O-p-coumaroylhexoside	putative	8.15	771.213	147.2	463.2	343.1				putative
mr1121	0.661518	60	40	770.205	770.206	1.44247	C37H38O18	H+	C-pentosyl-chrysoeriol O-feruloylhexoside	putative	9.48	771.212	177	433.1	337	591.1	145.1		putative
mr1123	0.517486	60	50	800.217	800.216	0.787287	C38H40O19	H+	C-hexosyl-chrysoeriol O-feruloylhexoside	putative	8.33	801.224	177.1	343.1	313.1				putative
mr1125	0.0992335	40	20	373.101	373.101	0.0241222	C15H19NO10	H+	DIMBOA glucoside	putative	5.66	374.108	198.2	124	180.2	77.9			putative
mr1126	0.21644	50	30	376.138	376.138	0.0664649	C17H20N4O6	H+	Vitamin B2	standard	6.83	377.146	243.1	216.1	198.2	172.3	145.3		standard
mr1129	0.646712	40	30	534.101	534.101	0.28459	C24H22O14	H+	Luteolin O-malonylhexoside	putative	10.3	535.108	287	153.1	137				putative
mr1137	0.819879	60	20								12.1	415.139	177	145	147	221.1
mr1146	0.594231	50	30								7.93	611.2	465.1	411.2	399.2	315.1
mr1147	0.207399	50	30		300.063		C16H12O6	H+	Chrysoeriol	standard	12	301.1	286	258.1					standard
mr1149	0.316675	50	30		434.121		C21H22O10	H+	Naringenin 6-C-hexoside	putative	7.93	435.1	285.1	195					putative
mr1150	0.713387	50	30	594.159	594.158	0.257507	C27H30O15	H+	di-C,C-hexosyl-apigenin	putative	7.3	595.166	409.2	577.2	559.3	439.3	379.2		putative
mr1158	0.83019	50	30	169.075	169.074	3.56057	C8H11NO3	H+	Pyridoxine	standard	1.58	170.082	134.1	152.1	124.1	106.1			standard
mr1160	0.355737	50	30	192.063	192.063	0.442562	C7H12O6	H+	Quinic acid	standard	2.46	193.071	111	129	157	139.1			standard
mr1161	0.716365	50	30	354.095	354.095	0.262641	C16H18O9	H+	Chlorogenic acid	standard	6.26	355.102	163	89	145	95	117		standard
mr1164	0.688262	40	30	303.143	303.143	0.211121	C12H21N3O6	H+	Nicotianamine	putative	1.54	304.15	185.3	286.7	258.6	240.6	113		putative
mr1168	0.537424	50	20	331.127	331.127	1.18082	C14H21NO8	H+	Pyridoxine O-glucoside	putative	2.38	332.134	314.2	170.1	152.2	134.1	124.1		putative
mr1169	0.149629	50	30	386.194	386.194	0.157952	C19H30O8	H+	Roseoside	putative	7	387.201	207.2	225.2	189.2	133.1			putative
mr1170	0.726598	50	30	336.083	336.085	4.47209	C16H16O8	H+	Caffeoyl shikimic acid	putative	7.32	337.09	163	135	117				putative
mr1181	0.435711	50	30	224.142	224.141	2.8955	C13H20O3	H+	Methyl Jasmonate	standard	6.83	225.149	123.1	207.1	161.1	85			standard
mr1183	0.539063	50	30	338.1	338.1	0.417036	C16H18O8	H+	4-O-p-Coumaroylquinic acid	standard	7.22	339.108	147	119.1	97.1				standard
mr1184	0.638503	50	30	345.252	345.252	0.0185372	C18H35NO5	H+	3-[(3-Hydroxyundecanoyl)oxy]-4-(trimethylammonio)butanoate	putative	11.7	346.259	81.1	133.1	107.1	93.1			putative
mr1186	0.0229973	60	30	103.1	103.1	2.09506	C5H13NO	H+	Choline	standard	1.5	104.107	60.1	83	59.1	56.2			standard
mr1187	0.370731	50	10								2.33	116.034	73.6	58
mr1188	0.933793	60	30	137.048	137.048	0.116748	C7H7NO2	H+	Trigonelline	standard	1.68	138.055	94.2	92.1	78.1	65.1			standard
mr1191	0.817147	60	40		250.132		C13H18N2O3	H+	p-Coumaroyl-2-hydroxyputrescine	putative	4.39	251.2	147.2	191.2	175.2	119.1	91.1		putative
mr1192	0.373862	20	20	265.112	265.112	0.754399	C12H17N4OS	protonated	Thiamin	standard	1.78	265.112	122.1	175.1	144.1	113.1	81.1		standard
mr1193	0.940971	60	20	311.123	311.123	0.78747	C12H17N5O5	H+	N2, N2-Dimethylguanosine	putative	5	312.13	180.2	222.2	135.1	110.1			putative
mr1194	0.783629	50	40	373.174	373.175	3.26388	C18H23N5O4	H+	(2S,4E)-2-Amino-5-{N'-[(1Z,2S,3R)-1,2-dihydroxy-3-(1H-indol-3-yl)butylidene]carbamimidamido}-4-pentenoic acid	putative	7.26	374.181	137.1	223.2	188.2	144.1	122.1		putative
mr1201	0.763988	40	30		449.108		C21H21O11	protonated	Cyanidin 3-O-glucoside	standard	4.98	449.1	287	245	231.3	213.3	137.1		standard
mr1203	0.86818	50	30	462.116	462.116	0.240199	C22H22O11	H+	methylLuteolin C-hexoside	putative	7.42	463.123	313.1	367	343				putative
mr1204	0.204498	60	30	462.116	462.116	0.240199	C22H22O11	H+	Chrysoeriol 7-O-hexoside	putative	9.07	463.123	301.1	286.3	258.4				putative
mr1206	0.19391	40	40					H+	Tricin 4'-O-(syringyl alcohol)ether derivative	putative	13	511.16	331.1	315.1	287.1	270.1	177.2		putative
mr1207	0.478588	30	40								11.7	515.154	177.1	145.3	303	285.1	217.2
mr1209	0.515069	60	30	526.148	526.148	0.148247	C27H26O11	H+	Tricin 4'-O-(β-guaiacylglyceryl) ether	putative	12.1	527.155	331	315	270.2				putative
mr121	0.508636	50	20		295.063		C12H13N3O4S	H+	Acetylsulfamethoxazole	putative	1.58	296.1	104.2	237.1	86.1				putative
mr1215	0.545822	10	30	564.148	564.148	0.19853	C26H28O14	H+	C-pentosyl-C-hexosyl-apigenin	putative	7.13	565.155	499.2	547.3	511.3	427.4	379.5		putative
mr1217	0.508783	50	40					H+	Tricin derivative	putative	13.4	569.165	331	314.9	178.9	271.1			putative
mr1219	0.752407	40	30	595.165	595.166	0.672082	C27H31O15	protonated	Cyanidin derivative	putative	5.3	595.165	287.1	415.1	397.1	153.1			putative
mr1220	0.925304	60	20		594.158		C27H30O15	H-	Kaempferol 3-O-glucoside-2‘-O-rhamnoside	standard	7.84	595.3	449.1	287.1	153.1				standard
mr1222	0.86363	60	20	624.17	624.169	1.27209	C28H32O16	H+	C-hexosyl-chrysoeriol 7-O-hexoside	putative	7.26	625.177	607.1	565.3	367.1	343.1	313.1		putative
mr1227	0.785472	40	40	654.18	654.18	0.0397444	C29H34O17	H+	Tricin 5-O-hexosyl-O-hexoside	putative	8.13	655.187	331	373.1	347	315.2	270.2		putative
mr1230	0.704449	50	30	670.189	670.19	0.8326	C33H34O15	H+	Tricin O-hexoside derivative	putative	8.54	671.197	509.1	631.4	491.1	331.1			putative
mr1232	0.490306	60	50	688.201	688.2	0.847137	C33H36O16	H+	Tricin 4'-O-(β-guaiacylglyceryl) ether 7-O-hexoside derivative	putative	10.4	689.208	331	527.1	375.2	242.2	181.2		putative
mr1240	0.697498	60	30		756.211		C33H40O20	H+	C-hexosyl-apigenin O-hexosyl-O-hexoside	putative	7.55	757.4	739.1	577.1	637.3				putative
mr1242	0.56022	60	40	770.206	770.206	0.115554	C37H38O18	H+	C-hexosyl-apigenin O-feruloylhexoside	putative	8.26	771.213	177.1	433.1	337	591.1	145.1		putative
mr1244	0.410243	40	30	580.143	580.143	0.306821	C26H28O15	H+	C-pentosyl-luteolin-C-hexoside	putative	7.04	581.15	383.2	419.1	365.2	353.2	329.2		putative
mr1245	0.309696	20	20	283.091	283.092	2.03114	C10H13N5O5	H+	Guanosine	standard	3.3	284.098	152.2	135.1	110.1	82.2			standard
mr1263	0.384931	50	30	272.069	272.068	0.804944	C15H12O5	H+	Naringenin	standard	11.7	273.076	153	147	119				standard
mr1264	0.576613	50	30	464.096	464.095	0.667966	C21H20O12	H+	Quercetin derivative	putative	8.11	465.103	303	153	137	81			putative
mr1265	0.732857	50	30	348.047	348.047	0.255713	C10H13N4O8P	H+	Inosine 5'-monophosphate	standard	3.42	349.054	137	305	233.1				standard
mr1266	0.39592	50	30		145.053		C9H7NO	H+	Indole-3-carboxaldehyde	putative	9.46	146.1	118.1	105	91.1				putative
mr1267	0.379535	50	30	135.055	135.054	0.0814486	C5H5N5	H+	Adenine	standard	2.33	136.062	119	109.1					standard
mr1272	0.245529	40	40	386.122	386.121	0.758829	C17H22O10	NH4+	Sinapoyl O-hexoside	putative	6.89	404.155	207.1	175.1	147.1	119			putative
mr1275	0.297554	60	30	492.127	492.127	0.345439	C23H24O12	H+	Tricin 7-O-hexoside	standard	9.03	493.134	331.1	315	270.2				standard
mr1278	0.438959	50	30	194.131	194.131	0.906606	C12H18O2	H+	Sedanolide	putative	11.7	195.138	81.1	149.1	135.1	107.1			putative
mr1288	0.373243	50	30	290.188	290.188	0.351496	C18H26O3	H+	9,17-Octadecadiene-12,14-diyne-1,11,16-triol	putative	13.3	291.195	109.1	149.1	131.1	81.1			putative
mr1295	0.215499	50	30	356.111	356.111	0.0505461	C16H20O9	H+	Ferulic acid O-hexoside	putative	6.83	357.118	177.1	145	117	89			putative
mr1302	0.654604	50	30	496.304	496.304	0.038283	C27H44O8	H+	Polypodine B	putative	17.5	497.311	335.3	261.2	135.1	91			putative
mr1303	0.628891	50	30								8.54	510.233	189.1	313.1	207.1	137.1
mr1304	0.710886	50	30	520.195	520.194	0.272975	C26H32O11	NH4+	Pinoresinol O-hexoside	putative	7.94	538.228	311.1	341.1	175.1	137.1			putative
mr1306	0.743264	50	30								13.1	557.165	177.1	345.1	303.1	217.1
mr1308	0.565068	50	30	582.231	582.231	0.237019	C28H38O13	NH4+	Manglieside E	putative	7.61	600.265	249.1	267.1	180.1				putative
mr1311	0.646699	50	30	278.163	278.163	0.521277	C15H22N2O3	H+	Tolycaine	putative	6.21	279.171	86.1	166.1	120.1	99			putative
mr1313	0.792758	50	30	294.219	294.219	0.339882	C18H29O3	H+	3-oxo-2-(cis-2’-pentenyl)-cyclopentane-1-octanoate	putative	12.3	295.227	157	115	81.1	71.1			putative
mr1317	0.500486	50	30								8.73	503.191	311.1	279.1	175.1	137.1
mr1319	0.115293	20	20	89.0477	89.0477	0.269519	C3H7NO2	H+	Alanine	standard	1.56	90.055	44	70					standard
mr1320	0.473832	20	20	105.043	105.043	0.904395	C3H7NO3	H+	Serine	standard	1.55	106.05	60	88	70				standard
mr1321	0.398483	50	20	115.063	115.063	0.278108	C5H9NO2	H+	Proline	standard	1.68	116.071	70	66.6	63.9				standard
mr1322	0.150754	20	20	117.079	117.079	0.674758	C5H11NO2	H+	Valine	standard	1.74	118.086	72.2	69.9	52.4				standard
mr1323	0.155757	20	20	119.058	119.058	4.56079	C4H9NO3	H+	Threonine	standard	1.57	120.065	74	55.8					standard
mr1324	0.356571	60	20		120.069		C7H8N2	H+	Benzamidine	putative	4.27	121.1	104.1	92.1	78.1	61.1			putative
mr1325	0.083632	30	20	131.095	131.095	0.266983	C6H13NO2	H+	Leucine	standard	2.43	132.102	86.1	69.1	67.1	56.1			standard
mr1326	0.0775007	30	20	131.095	131.095	0.266983	C6H13NO2	H+	Isoleucine	standard	1.86	132.102	86.2	69.1	67.1	56.1			standard
mr1327	0.09728	10	20	133.037	133.038	1.54844	C4H7NO4	H+	Aspartic acid	standard	1.77	134.045	88.1	116.1	74.1	70	68		standard
mr1330	0.643123	10	20	146.105	146.106	1.5742	C6H14N2O2	H+	Lysine	putative	1.55	147.113	84.2	130.1					putative
mr1331	0.106058	30	20	147.053	147.053	0.421616	C5H9NO4	H+	Glutamic acid	standard	1.74	148.06	84.1	130.1	102.1	79.7			standard
mr1332	0.977187	40	30	149.051	149.051	0.37571	C5H11NO2S	H+	Methionine	standard	1.78	150.058	61.2	104.3	75	81	53.9		standard
mr1333	0.780853	30	20	155.069	155.069	0.470757	C6H9N3O2	H+	Histidine	standard	1.18	156.077	110.1	93.1	83.1	67.4			standard
mr1334	0.311223	60	40								1.76	165.054	77.1	123.1	95.1	91.1
mr1335	0.0494729	40	20	165.079	165.079	0.127212	C9H11NO2	H+	Phenylalanine	putative	4.26	166.086	120.1	103.7	93.4	72.2			putative
mr1336	0.481345	50	20	174.112	174.112	0.120612	C6H14N4O2	H+	Arginine	standard	1.25	175.119	116.1	157.2	130	65.4			standard
mr1338	0.0485822	20	40	181.074	181.074	0.0110452	C9H11NO3	H+	Tyrosine	standard	2.37	182.081	91.2	136.2	119.3	76.9	136.2		standard
mr134	0.630845	60	40		426.2		C20H30N2O8	H+	Feruloyl putrescine O-hexoside	putative	1.84	427.2	177.1	265.2	145.1	117.1			putative
mr1346	0.178291	30	20	204.091	204.09	3.06728	C11H12N2O2	H+	Tryptophan	standard	5.21	205.098	146.2	118.1	170.3	188.2	91		standard
mr1348	0.0983024	30	20		211.036		C4H10N3O5P	H+	Phosphocreatine	putative	1.77	212.1	194.1	166.1	152.2	134.1	94.1		putative
mr1352	0.335904	30	20	219.111	219.111	0.127789	C9H17NO5	H+	Pantothenic acid	putative	5	220.118	202.1	184.2	174.2	124.1	99		putative
mr1353	0.0446599	10	20	222.162	222.162	0.841728	C14H22O2	H+	Isobornyl methacrylate	putative	13.4	223.169	149	135	64.9	89.9			putative
mr1355	0.642241	30	30		223.048		C10H9NO5	H+	2-(Carboxyacetamido)benzoic acid	putative	1.83	224.1	155.1	210.1	143.2	81.1	83.1		putative
mr1357	0.695422	10	30	234.162	234.162	0.798592	C15H22O2	H+	Polygodial	putative	18.6	235.169	179.2	91.1	79.3				putative
mr136	0.945937	20	20								1.71	458.185	116.1	261	150.2	70
mr1363	0.604965	20	10	255.075	255.074	0.862494	C11H13NO6	H+	Ribosylnicotinate	putative	1.72	256.082	124.1	210.2	155.2	96.2	80.2		putative
mr1364	0.223625	20	40	258.111	258.11	3.87432	C8H20NO6P	protonated	sn-Glycero-3-phosphocholine	standard	1.56	258.111	104.2	240.2	184.2	125.1	99.1		standard
mr1366	0.0505341	60	30								7.75	262.238	200.3	244.3	156.3	102.1
mr1372	0.100148	60	40	281.272	281.272	0.892375	C18H35NO	H+	Oleamide	putative	23.1	282.279	83.2	161.2	79.3	81.5			putative
mr1373	0.0518313	20	20	283.092	283.092	0.264932	C10H13N5O5	H+	Crotonoside	putative	1.77	284.099	152.1	238.2	181.1	135.1	110.1		putative
mr138	0.811503	40	50								8.32	469.182	191.1	307.2	289.2	203.2
mr1380	0.654491	40	20								1.39	317.1	137	257.1	183.1	159.1	141.1
mr1387	0.140415	10	20								14	343.295	240.3	257.1	211	169	108.2
mr1389	0.499394	40	30								6.48	347.131	301.1	285.2	203.1	185.2	155.1
mr1396	0.794835	60	40	372.157	372.157	1.57998	C21H24O6	H+	Phillygenin	putative	15.5	373.164	343.3	297.6	271.6	183.5			putative
mr1397	0.33086	40	30	383.108	383.108	0.190547	C14H17N5O8	H+	Succinyladenosine	putative	5.54	384.115	252	162.2	136.2	148			putative
mr1399	0.192444	40	30		399.139		C15H21N5O8	H+	Adenosine O-ribose	putative	4.55	400.2	136.1	268.2	175.2	121.1			putative
mr1412	0.0712124	40	40	495.332	495.332	0.987216	C24H50NO7P	H+	LysoPC 16:0	standard	18.6	496.339	184.2	478.3	103.9	79.2	419.5		standard
mr1417	0.741259	60	30								19.8	518.323	459.3	313.3	184.2	104.2	86.2
mr1419	0.0910488	60	30	519.332	519.332	0.881901	C26H50NO7P	H+	LysoPC 18:2	putative	17.8	520.339	502.2	184.1	104	107.5			putative
mr142	0.0613741	60	30	505.316	505.317	0.856888	C25H48NO7P	H+	2-[(11Z,14Z)-icosadienoyl]-sn-glycero-3-phosphoethanolamine	putative	17	506.324	184.1	488.3	125.1	86.1			putative
mr1425	0.681911	10	20	160.1	160.1	1.57402	C10H12N2	H+	Tryptamine	standard	4.72	161.107	144.2	102.1	91.1				standard
mr1428	0.82621	50	30	216.09	216.09	1.50863	C12H12N2O2	H+	1,2,3,4-tetrahydro-beta-carboline-3-carboxylic acid	putative	6.29	217.097	144	145.6	149.3	199.2			putative
mr1435	0.767719	40	30		550.096		C24H22O15	H+	Quercetin O-malonylhexoside	putative	9.69	551	303	177	153				putative
mr1437	0.411779	50	30	432.105	432.106	0.925699	C21H20O10	H+	Apigenin 5-O-glucoside	standard	7.96	433.113	271.1	153					standard
mr1438	0.0522923	20	20	132.053	132.053	1.49182	C4H8N2O3	H+	Asparagine	standard	1.55	133.061	74	123.1	112.1	83.1			standard
mr1441	0.652261	50	30	432.106	432.106	0.46285	C21H20O10	H+	Apigenin 6-C-glucoside	putative	7.93	433.113	283.1	313.1	337.1	367.1	397.1		putative
mr1445	0.772472	50	30	243.086	243.086	3.59544	C9H13N3O5	H+	Cytidine	standard	1.57	244.094	112.1	95	69	100			standard
mr1446	0.849558	50	30	137.084	137.084	0.284497	C8H11NO	H+	Tyramine	standard	1.61	138.091	121.1	103.1	93	91			standard
mr1448	0.628403	50	30	137.047	137.048	2.80194	C7H7NO2	H+	Methyl Nicotinate	standard	7.86	138.055	108	124	106				standard
mr1449	0.228948	50	30	130.122	130.122	2.62062	C5H14N4	H+	Agmatine	standard	1.5	131.129	114.1	72	85				standard
mr1453	0.0438538	50	30	267.098	267.097	2.84167	C10H13N5O4	H+	Adenosine	standard	4.3	268.105	136.1	191	119				standard
mr1454	0.679772	40	30	190.095	190.095	0.273547	C7H14N2O4	H+	Diaminopimelic acid	putative	1.62	191.103	84.1	128	82				putative
mr1459	0.774612	40	30								9.77	334.295	272.5	228.2	184.2	170.2
mr1460	0.600744	10	20								2.07	335.074	99.1	261.2	243.2	151.1	81
mr1462	0.0506975	40	30	342.115	342.116	2.33839	C12H22O11	Na+	Maltose	standard	1.86	365.105	203.3	185	245	173			standard
mr1463	0.706328	10	20								10.4	381.118	177.1	320.9	363	145.2
mr1464	0.197253	40	30								6.76	388.256	89.2	371.2	327.1	236.2	177.3
mr147	0.179368	50	20								1.26	534.9	436.7	392.6	278.6	212.7
mr1470	0.81542	50	30	230.163	230.163	0.17379	C11H22N2O3	H+	Leu-Val	putative	4.64	231.17	72.1	191	132.1	55.1			putative
mr1473	0.580689	50	30		276.121		C12H20O7	H+	Citroflex 2	putative	12.2	277.2	157	203.1	115	69			putative
mr1477	0.503881	50	30								5.07	321.156	177.1	227.1	145	127.1
mr1478	0.759848	50	30								4.92	323.171	177.1	305.2	145	129.1
mr1482	0.313745	50	30		373.139		C17H19N5O5	H+	2-(hydroxymethyl)-5-[6-[(4-hydroxyphenyl)methylamino]purin-9-yl]tetrahydrofuran-3,4-diol	putative	6.68	374.2	195.1	177.1	137.1				putative
mr1486	0.739904	50	30								6.91	464.176	163.1	321.1	145	91.1
mr1487	0.600131	50	30								9.19	472.317	293.7	406.8	350.2	237.1
mr149	0.298403	60	20								1.25	635.2	537	519	575.2	605.5
mr1505	0.668718	50	30								13.1	451.107	177.1	333.1	243	145
mr1508	0.10999	50	30								15.8	696.347	358.2	615.3	277.1
mr1511	0.423112	40	40	152.047	152.047	0.315691	C8H8O3	H+	Vanillin	putative	8.3	153.055	65.1	136.1	110	93.1	81.1		putative
mr1512	0.0594195	60	20								19.7	223.2	149.1	209.1	97.1	85.1
mr1517	0.351191	40	20	280.093	280.092	2.46348	C10H12N6O4	H+	N-(9H-Purin-6-ylcarbamoyl)threonine	putative	5.69	281.1	162.2	221	191.2	136.1	120.1		putative
mr1519	0.879129	50	20		303.133		C14H17N5O3	H+	Pipemidic acid	putative	6.25	304.2	142.2	208.2	191.1	184.2	99		putative
mr152	0.532142	50	60								5.28	665.2	188	417	146
mr1520	0.251396	40	30								2.33	305.1	186.2	287.2	241.1	142.2	114.1
mr1538	0.807146	10	40	412.134	412.134	1.0846	C15H20N6O8	H+	Threonyl carbamoyl adenosine	putative	6.07	413.141	162.1	281.1	201.2	136.1	99		putative
mr1539	0.0536675	40	30								1.76	422.112	171	260.2	243	143.1	97.1
mr1548	0.926696	40	30								6.83	469.253	293.1	271.2	243.2	151.1
mr156	0.798851	50	30								18.3	698.5	339.2	501.3	357.2	265.2	247.2
mr1561	0.589919	50	40								1.4	497	137	437	399	212.9
mr1566	0.877549	60	40	514.149	514.148	1.90218	C26H26O11	H+	(5xi,6S)-4,5-Di-O-acetyl-2,6-anhydro-1-deoxy-1-[5,7-dihydroxy-2-(4-hydroxyphenyl)-4-oxo-4H-chromen-3-yl]-6-methyl-D-arabino-hexitol	putative	9.45	515.156	177.1	145.3	303	285.1	217.2		putative
mr157	0.748104	40	20								1.31	717.1	619	558.8	519	574.6
mr1576	0.299109	40	30								1.58	543.131	381.1	363	494.5
mr1577	0.518852	50	30								5.18	543.3	205.2	336.1	177.1	160.2
mr1579	0.488764	60	30								1.42	544.9	251.1	447	349	223.1	191.1
mr1581	0.347688	60	30								6.71	584.2	263.2	566.2	548.2	398.1	368.2
mr1584	0.337949	40	30								8.62	598.249	205.1	217.2	173.2	145.1
mr1587	0.68865	30	50								5.23	609.2	188.2	447	250.2	146.2
mr1600	0.434827	60	40		654.158		C32H30O15	H+	Luteolin C-sinapoylhexoside	putative	9.31	655.2	207.2	449.1	355.1	329.1	299.2		putative
mr1616	0.685111	40	40								1.56	404.3	61.9	275	158	118
mr1617	0.940008	10	20	444.142	444.142	0.610165	C23H24O9	H+	5-Methoxypodophyllotoxin	putative	12.3	445.15	177.2	86.2	132.1	145.3			putative
mr162	0.337526	40	50								16.1	890.7	335.3
mr1621	0.574996	50	50								1.41	713	223.2	417	321	139
mr1622	0.67843	50	20	164.047	164.047	1.82874	C9H8O3	H+	3-Coumaric acid	standard	8.12	165.054	147	119	65.1	66.9			standard
mr1641	0.517461	50	20	243.183	243.183	3.86951	C13H25NO3	H+	N-Undecanoylglycine	putative	11.3	244.19	163.2	209	226.2	145.2			putative
mr1651	0.79136	10	20								6.06	263.14	120	116	66.1	69.5
mr1663	0.723557	60	20	292.204	292.204	1.85829	C18H28O3	H+	(9S,13S)-12-Oxophytodienoic acid	putative	17	293.212	275.1	145	239.2	257			putative
mr1676	0.291361	60	30								6.7	319.139	182.1	206.1	164.1	178
mr1687	0.272206	50	20		329.22		C17H31NO5	H+	3-[(6-Oxodecanoyl)oxy]-4-(trimethylammonio)butanoate	putative	15.1	330.3	277.2	52.3	69.8	74.7			putative
mr169	0.010448	10	30	118.086	118.086	0.846838	C5H12NO2+	protonated	Betaine	standard	1.7	118.086	59	72					standard
mr1695	0.721986	40	30	345.106	345.106	0.614304	C14H19NO9	H+	4-Pyridoxic acid O-hexoside	putative	3.7	346.113	184.1	166.1	148	85			putative
mr1700	0.958993	50	30	348.264	348.266	7.89338	C22H36O3	H+	3-Methyl-5-(5,5,8a-trimethyl-2-methylene-7-oxodecahydro-1-naphthalenyl)pentyl acetate	putative	20.3	349.271	179	177.1	71				putative
mr1704	0.650183	50	30								8.15	390.14	179	105	66.3	76.8
mr171	0.696449	10	30	122.049	122.048	4.81778	C6H6N2O	H+	Niacinamide	putative	3.4	123.056	80.1	106.1	96.2	78.1			putative
mr172	0.524353	10	20		129.079		C6H11NO2	H+	Homoproline	putative	1.58	130	69.9	96	67				putative
mr1729	0.724843	50	30								11.4	418.5	203.1	161.2	365.4	147
mr1738	0.80819	60	30								7.4	428.205	184	410.2	68.8	235.1
mr175	0.3485	10	30	132.09	132.09	0.196836	C5H12N2O2	H+	Ornithine	standard	1.58	133.097	70.1	116	68	97			standard
mr1755	0.671067	50	20								1.21	463.1	223	267	283	365
mr176	0.0823729	10	20		133.074		C5H11NO3	H+	Homothreonine	putative	2.36	134	73.9	87.8					putative
mr1763	0.619365	50	40								10.8	479.134	461.2	355	427
mr1769	0.291257	60	30								6.09	486.183	205	109	81	96.2
mr1770	0.882133	50	20								1.55	489.193	147	130	81	149.8
mr1780	0.33993	50	30								5.22	505.1	187.9	163	213
mr1787	0.675879	60	60								11	509.146	355	491.1	321.9
mr179	0.757014	10	30	143.041	143.04	0.125839	C6H9NOS	H+	4-Methyl-5-thiazoleethanol	putative	5.59	144.048	113.1	126.1	103.1	91.1			putative
mr1792	0.776845	40	40								5.2	511.5	188	146	349	156.1
mr1799	0.183617	60	20								9.36	521	511.8	228.2	362.2
mr180	0.646747	30	20		145.11		C7H15NO2	H+	Homoisoleucine	putative	3.52	146.1	86.1	128.1	100.1	82.1			putative
mr1803	0.846081	40	40								5.19	525.5	188	146	231.1	247
mr1811	0.23001	60	40								13.1	534.317	184	516.3	498.2	149
mr1815	0.526203	50	20								1.51	535.2	193	213	81.9	164
mr1818	0.321556	50	30								8.71	538.229	175	311	323	161
mr1820	0.644402	40	40								13.3	541.171	331	314.9	269.9	137
mr1823	0.332074	50	30								15.2	546.319	405.2	289.2	387.1	179.1
mr1829	0.286439	50	30								6.88	552.302	175.1	165	191	358
mr183	0.757774	20	30	161.105	161.105	0.0372427	C7H15NO3	H+	Carnitine	putative	1.19	162.113	83.9	125	101				putative
mr1835	0.799233	50	30								8.77	554.3	233	215	189.1	187
mr1836	0.916478	50	30								7.93	559.5	515.2	231	185.1	207
mr1847	0.267134	50	40								9.8	570.341	184.1	452.2	434.1	412.1
mr1850	0.825597	60	20								6.69	581.4	545.1	509.1	527.1	491.1
mr1851	0.809407	50	30								5.94	584.205	325	230.9	436.2	454.1
mr1852	0.851007	50	40								8.05	584.234	263.1	281	159	217
mr186	0.298941	20	20	161.069	161.069	0.0124171	C6H11NO4	H+	2-Aminoadipic acid	putative	1.79	162.076	97.9	84	144	115.9			putative
mr1860	0.81884	50	40								7.07	604.5	181	595.3	140	177.1
mr1866	0.730532	40	30								7.12	616.261	383.1	167	205	217
mr1875	0.114606	50	40								1.29	655	278.9	376.8	294.8	164.9
mr189	0.856708	10	20								9.84	176.071	130	103	89
mr1893	0.363772	50	20								1.54	695.3	353	208.9	334.9	435.9
mr1894	0.434	50	40								16.9	696.4	245.2	337.2	263.1	161.1
mr1895	0.388719	50	40								1.82	696.5	273	183	245	174
mr1896	0.760954	60	50	698.186	698.185	2.30312	C34H34O16	H+	Tricin O-sinapoylhexoside	putative	10.1	699.194	331.1	463	207.1	175.1			putative
mr1900	0.301258	50	30								8.29	712.4	515.1	677.2	243	272.1
mr1904	0.760627	50	40								7.33	716.4	233	189	250.9	649.4
mr1908	0.722673	60	50								1.29	737.1	278.9	376.9	540.8	316.8
mr1912	0.659735	50	40								16	753.398	437.1	339.2	527.2	268.9
mr195	0.712806	60	20								2.03	202.108	184.3	166.2	120.1	103.1
mr1955	0.104269	50	20								1.82	867.4	525	245	273	551.1
mr1956	0.824863	50	40								16	867.6	453.1	641.4	337.2	437
mr1967	0.035006	50	30								7.93	306.4	244.2	200.5	146.3
mr1968	0.741709	10	20								5.06	310.186	131	113.1	95.2	84.9
mr197	0.744836	30	30	203.116	203.116	0.49233	C9H17NO4	H+	Acetyl-carnitine	putative	1.71	204.123	85.1	168.1	144.1	96.1			putative
mr1970	0.180229	40	30	317.174	317.174	0.472927	C17H23N3O3	H+	Leucyltryptophan	putative	6.23	318.181	86.2	231.4	184.3	158.3	130.1		putative
mr1974	0.814219	40	30	333.133	333.132	0.369222	C16H19N3O5	H+	Golotimod	putative	5.67	334.14	188.2	270.2	170.2	146.2	130.1		putative
mr1978	0.0519487	10	40								7.43	346.932	114.4	231.4	187.4	169.3	130.1
mr198	0.453859	50	30								1.19	204.2	102.1	144.1	126.1	84.1
mr1987	0.356932	40	30								5.82	474.173	327	345.2	259.2	150.2
mr1991	0.343338	40	60								1.73	524.3	165.1	362.2	182.2	147.1	136.2
mr1992	0.347956	40	30								16.7	540.306	481.1	357.1	335.2	182.2	147.1
mr1996	0.2482	40	30								1.41	693	235.2	377	279
mr200	0.833496	30	40	222.067	222.067	0.130591	C7H14N2O4S	H+	Cystathionine	putative	1.58	223.075	88.1	211	177	134			putative
mr2001	0.310594	40	30	75.032	75.032	0.373174	C2H5NO2	H+	Glycine	standard	1.48	76.0393	58.7	54	61	51			standard
mr2002	0.236104	40	30	85.0891	85.0891	0.575867	C5H11N	H+	Piperidine	putative	3	86.0964	69.1	55					putative
mr2014	0.589637	40	30	138.043	138.043	2.33985	C6H6N2O2	H+	Amino nicotinic acid	putative	6.17	139.05	121	93	112	96			putative
mr2028	0.432044	40	30	153.079	153.079	0.137184	C8H11NO2	H+	Dopamine	standard	1.5	154.086	91.1	137.1	119	65	109.1	79.1	standard
mr2032	0.534419	40	30	161.048	161.048	0.720284	C9H7NO2	H+	Indole-4-carboxylic acid	putative	7.26	162.055	118.1	92					putative
mr204	0.983349	10	20	251.102	251.102	2.24212	C10H13N5O3	H+	2'-Deoxyadenosine	putative	4.43	252.11	136.1	117.1	99	73	69		putative
mr2042	0.234329	40	30	179.094	179.095	1.67509	C10H13NO2	H+	Homophenylalanine	putative	4.78	180.102	120.1	103	91	77			putative
mr2043	0.744291	40	30								13.6	181.122	163.1	125.1	83	57.1	117
mr2045	0.54324	40	30								7.9	181.065	69	67	138.1	110.1
mr2046	0.0995123	40	30	181.042	181.041	3.43569	C5H11NO4S	H+	Methionine sulfone	putative	2.37	182.049	136	119	91				putative
mr2048	0.139965	40	30	183.054	183.053	1.84646	C8H9NO4	H+	4-Pyridoxate	putative	3.99	184.061	148	166	138.1	119	142		putative
mr2050	0.717698	40	30	184.037	184.037	2.01046	C8H8O5	H+	3,4-Dihydroxymandelic acid	putative	10	185.044	99.9	153	129	81			putative
mr2056	0.704391	40	30	194.08	194.08	0.427658	C8H10N4O2	H+	Caffeine	standard	6.55	195.088	138.1	69	83.1	110.1	123	56	standard
mr2059	0.110913	40	30		198.162		C12H22O2	H+	Dodecalactone	putative	13.7	199.2	107.1	165	99				putative
mr2063	0.721353	40	30		209.128		C11H17N2O2	protonated	Nicotinoylcholine	putative	2.37	209.1	150.1	119	105				putative
mr2065	0.427676	40	30	215.081	215.081	0.446344	C10H9N5O	H+	Kinetin	putative	5.68	216.088	81	53	119	136.1	51	92	putative
mr2069	0.420781	40	30								2.52	221.023	158.1	175.1	130.1	193	104.1
mr2070	0.227151	40	30	220.085	220.085	0.0318059	C11H12N2O3	H+	5-Hydroxytryptophan	standard	4.4	221.092	204.1	186.1	162	175.1	148.1	90	standard
mr2076	0.0341203	40	30	232.121	232.121	0.0646214	C13H16N2O2	H+	Melatonin	standard	8.16	233.129	174.1	159.1	143.1	115.1	130.1	216.1	standard
mr208	0.714628	10	40	276.132	276.132	0.14848	C11H20N2O6	H+	Saccharopine	putative	1.93	277.139	84.1	259.2	213.2	201.1	130.2		putative
mr2081	0.479843	40	30	250.144	250.144	0.39977	C14H20NO3	protonated	4-Coumaroylcholine	putative	4.96	250.1	191	147	119				putative
mr2084	0.799148	40	30								7.54	255.1	153	91
mr2090	0.0179101	40	30								11.1	275.1	107	194	91
mr2095	0.117258	40	30	294.183	294.183	0.662852	C17H26O4	H+	Gingerol	putative	16.8	295.191	137.1	94	122	115.1	91.1	66	putative
mr2098	0.836906	40	30		304.106		C15H16N2O5	H+	IAA-Glu	standard	9.07	305.1	130	102.1	148.1	158	241.1	269.1	standard
mr2105	0.732379	40	30	335.173	335.173	0.235699	C18H25NO5	H+	Senecionine	putative	12	336.18	120.1	94.1	91.1	138.1	67.1	96.1	putative
mr2113	0.840507	40	30								5.11	341.1	207.1	175	147
mr2117	0.690871	40	30		351.154		C15H21N5O5	H+	Trans zeatin-riboside (tZR)	standard	6.56	352.2	220.1	185	136				standard
mr2120	0.691893	40	30								17.5	353.079	215	165.1	69	122	285.1
mr2126	0.0720333	40	30		363.058		C10H14N5O8P	H+	Guanosine 5'-monophosphate	standard	2.4	364.1	152.1	251	135				standard
mr2133	0.511796	40	30	381.164	381.165	2.95148	C16H23N5O6	H+	Trans-zeatin-9-glucoside (tZ9G)	standard	4.62	382.171	220.1	136.1	148.1	202.1			standard
mr2134	0.379851	40	30	381.164	381.165	2.95148	C16H23N5O6	H+	Cis-Zeatin O-glucoside (cZOG)	standard	5.26	382.171	220.2	202	136				standard
mr2136	0.449987	40	30	384.122	384.122	0.0468602	C14H20N6O5S	H+	S-Adenosyl-homocysteine	putative	2.38	385.129	136.1	134	250.1	88	232.1	97	putative
mr2142	0.113595	40	30		403.149		C18H21N5O6	H+	Meta-topolin-9-glucoside (mT9G)	putative	4.98	404.2	242.1	151	120				putative
mr215	0.787588	50	30		339.996		C6H14O12P2	H+	Fructose 1, 6-diphosphate	putative	6.06	341.2	207.1	323	189.1	163.2	147.2		putative
mr2156	0.748508	40	30		664.116		C21H28N7O14P2	protonated	Nicotinamide adenine dinucleotide	putative	1.93	664.1	136.1	524	428	232			putative
mr216	0.0966425	20	20	342.117	342.116	1.13704	C12H22O11	H+	Lactose	standard	1.87	343.124	163.2	262.2	251.2	181.1			standard
mr2161	0.651068	-40	-10	122.037	122.037	0.155691	C7H6O2	H-	Benzoic acid	standard	9.4398	121.029	77	93	108	65	91		standard
mr2163	0.249642	-20	-30	132.042	132.042	1.15115	C5H8O4	H-	Methylsuccinic acid	putative	4.70952	131.035	87	99	113	69	85	55	putative
mr2164	0.114789	-10	-30	134.022	134.022	2.0146	C4H6O5	H-	Malic acid	standard	2.98427	133.014	115	71	59	89	87		standard
mr2166	0.735217	-10	-20	138.032	138.032	0.673758	C7H6O3	H-	Salicylic acid (SA)	standard	11.8116	137.024	93	75	109	122	65.6		standard
mr2171	0.88548	-80	-30	161.048	161.048	0.521585	C9H7NO2	H-	Indole-5-carboxylic acid	standard	8.83788	160.04	116.1	114	104	90	65	126	standard
mr2172	0.903024	-70	-30	161.048	161.048	0.521585	C9H7NO2	H-	Indole-3-carboxylic acid	standard	9	160.04	116.1	66	114	50	90	74	standard
mr2177	0.94811	-60	-10	175.063	175.063	0.434129	C10H9NO2	H-	Indole-3-acetic acid	standard	9.50109	174.056	130.1	159	128.1	144	146.1	71	standard
mr2178	0.720178	-30	-10	178.136	178.136	0.241389	C12H18O	H-	Amylmetacresol	putative	9.26485	177.129	162.1	121.1	106	146.1	134.1	104	putative
mr2179	0.79351	-30	-50	182.079	182.079	2.52088	C6H14O6	H-	Mannitol	standard	1.61887	181.072	71	59	101	89	73	85	standard
mr2180	0.15358	-70	-10		182.058		C9H10O4	H-	Syringaldehyde	putative	8.18672	181.1	166	151	123	95	67		putative
mr2186	0.0252373	-40	-30								7.36	193.1	134	178	149
mr2187	0.425668	-30	-10	196.059	196.058	1.50975	C6H12O7	H-	Galactonic acid	putative	2.3728	195.051	75	85	99	129	159	89	putative
mr2190	0.316115	-50	-20	202.121	202.121	1.90975	C10H18O4	H-	Sebacic acid	putative	10.3233	201.114	139.1	81	121.1	157.1	106		putative
mr2191	0.849883	-40	-30		208.074		C11H12O4	H-	3,4-Dimethoxycinnamic acid	putative	12.3	207.1	103.1	165	147				putative
mr2193	0.758929	-10	-20	210.126	210.126	0.0237953	C12H18O3	H-	Jasmonic acid (JA)	standard	11.806	209.118	59	165.1	109.1	97.1	149.1	81	standard
mr2194	0.324285	-40	-10		212.141		C12H20O3	H-	Dihydro-Jasmonic acid (dh-JA)	standard	13.2	211	59						standard
mr2204	0.777778	-60	-20	264.136	264.136	0.117364	C15H20O4	H-	Abscisic acid (ABA)	standard	10.2881	263.129	153.1	204.1	219.1	125.1	201.1		standard
mr2208	0.742768	-40	-30		272.068		C15H12O5	H-	3-(5-Acetyl-2-furyl)-5-methoxy-2-benzofuran-1(3H)-one	putative	1.42	271.1	131.1	173	97				putative
mr221	0.296496	10	30	411.239	411.239	1.21584	C18H38NO7P	H+	1-Decanoyl-2-hydroxy-sn-glycero-3-phosphocholine	standard	12.5	412.246	183.9	394.2	229.2	104.2			standard
mr2214	0.834213	-70	-30		292.204		C18H28O3	H-	12-oxo-phytodienoic acid (OPDA)	putative	17	291	165	273	247				putative
mr2216	0.200286	-40	-50	296.235	296.235	0.465846	C18H32O3	H-	9S-hydroxy-10E,12Z-octadecadienoic acid (9(S)-HODE)	putative	18.202	295.228	171.1	183.1	59	125.1	64.9	277.2	putative
mr2217	0.579845	-40	-30		297.09		C11H15N5O3S	H-	5'-Deoxy-5'-Methylthioadenosine	putative	6.08	296.1	134	236					putative
mr2229	0.401939	-80	-30	323.209	323.21	0.792056	C18H29NO4	H-	Jasmonic acid-isoleucine (JA-Ile)	standard	13.7913	322.202	130.1	172.1	58	81	165.1	128	standard
mr2238	0.884141	-70	-30								10.2	338.197	130.1	252	191
mr2243	0.0826047	-80	-10	342.116	342.116	0.0321528	C12H22O11	H-	Trehalose	standard	1.64001	341.109	101	71	59	89	113		standard
mr2244	0.789651	-20	-30	342.094	342.095	1.73344	C15H18O9	H-	Caffeoyl O-hexoside	putative	6.17	341.087	179.1	281	251	221			putative
mr2245	0.81872	-40	-30		342.132		C16H22O8	H-	Coniferin	putative	5.80714	341.1	179.1	85	113	119	107.1		putative
mr2247	0.594987	-30	-20		344.132		C12H24O11	H-	Maltitol	putative	1.61	343.1	71	179	143				putative
mr225	0.0352374	10	30	439.27	439.27	0.448471	C20H42NO7P	H+	LysoPC 12:1	putative	14.2	440.277	184.1	422.2	257.2	104.2			putative
mr2254	0.396859	-40	-30		347.123		C15H17N5O5	H-	Kinetin-9-riboside	putative	1.97	346.1	134	211	79				putative
mr2257	0.561535	-50	-30		348.055		C21H13ClO3	H-	3(2'-Chlorophenyl)-7-hydroxy-4-phenylcoumarin	putative	14.3	347.1	267.1	311	175				putative
mr2262	0.880436	-50	-20		356.126		C20H20O6	H-	Conidendrin	putative	11.2	355	325	251	193	179			putative
mr2272	0.488446	-30	-40	368.11	368.111	0.863871	C17H20O9	H-	3-O-Feruloylquinic acid	standard	7.41159	367.103	193.1	117	149.1	93			standard
mr2290	0.265114	-40	-30	504.168	504.169	1.66016	C18H32O16	H-	Cellotriose	putative	1.65	503.161	161	221.1	179.1	101	89		putative
mr2317-1	0.920005	-40	-30								6.72	579	519	489	399	369
mr2318	0.849482	-60	-30	592.179	592.179	0.504915	C28H32O14	H-	Disinapoyl-O-hexoside	putative	10.4	591.172	367	341.1	175				putative
mr232	0.864646	50	30		611.161		C27H31O16	protonated	Delphinidin 3-O-rutinoside	putative	7.77	611.2	303.1	287	153				putative
mr2326	0.0145988	-50	-20	146.058	146.058	2.69071	C6H10O4	H-	2,2-Dimethylsuccinic acid	putative	4.15514	145.051	101.1	127	83.1	109	112	55	putative
mr2330	0.320889	-40	-30	158.058	158.058	0.676967	C7H10O4	H-	4,6-Dioxoheptanoic acid	putative	9	157.05	112.8	65.6	97				putative
mr2332	0.408195	-30	-20								9.21	164.2	119.9	149
mr2333	0.903051	-30	-20								8.15	164.2	119.89	150	92
mr2336	0.372833	-40	-30	166.026	166.027	0.668568	C8H6O4	H-	Terephthalic acid	putative	9.11	165.019	120.9	135	65				putative
mr2343	0.546376	-30	-20								10.9	177.8	133.9	106
mr2345	0.176361	-40	-30	188.105	188.105	2.34975	C9H16O4	H-	Azelaic acid	putative	9.42	187.098	125	141.9	57				putative
mr2353	0.614039	-30	-20								10.3	195.9	108	161	80
mr2360	0.618384	-30	-20								7.75	204	160	116
mr2362	0.635708	-30	-20								5.21	204.1	117	160	143
mr2365	0.391072	-60	-10								2.82	214.9	116.9	97	79
mr2373	0.950572	-40	-30		228.115		C15H16O2	H-	Bisphenol A	putative	12.4	227.1	183.1	113	69	163			putative
mr2386	0.741122	-30	-10								8.39	236.2	147.9	191	175	119
mr2400	0.79432	-30	-20								13.4	243.2	211.2	183	97
mr2401	0.89962	-40	-30								9.75	245.14	203.2	185	157	125
mr2404	0.4515	-30	-20								18.8	245.2	185.2	155	137
mr2405	0.41616	-70	-10	247.106	247.106	1.25048	C10H17NO6	H-	Linamarin	putative	7.79	246.099	130.1	210.1	109	228.1	166.1		putative
mr2413	0.203526	-30	-20								16.1	249.2	157.11	205	151
mr2420	0.342874	-50	-10								5	254.049	218.1	115	191.1	90	216.1	64
mr2427	0.581446	-30	-20								10.3	259.2	209.1	199	179
mr2429	0.931203	-30	-30								4.81	262.9	247.2	204	161
mr2437	0.754904	-10	-20								10.8	272.7	255.2	226	212	136
mr2451	0.911897	-20	-20								5.69	279.1	160	134	97
mr2458	0.481199	-20	-20								1.45	281.9	184	146	128
mr2460	0.491523	-30	-20								8.43	284.2	168.05	153	124	108
mr2463	0.297425	-50	-10								5.2	286.7	121	243	153	91
mr2472	0.420034	-30	-20								9.73	290	246.1	204	169
mr2478	0.331651	-30	-10								5.18	294.9	203.13	159	116
mr2491	0.293811	-40	-30								5.79	300.019	138	238	218
mr2500	0.860582	-20	-20								2.34	305	132.9	269	171	115
mr2501	0.332363	-30	-10								7.89	305.7	262	219	201
mr2522	0.430549	-20	-20								5.55	317.1	121	227	154	108
mr2535	0.921828	-40	-30								1.54	325.094	144.97	265	227
mr254	0.776599	40	20		144.078		C5H10N3O2	H+	4-Guanidinobutanoate	putative	1.96	146.1	100.2	128	91.1	84.1	69.2		putative
mr2590	0.335123	-20	-30								2.01	352.8	111	191	135
mr2600	0.831429	-20	-20								6.08	356.2	133.87	296	194	150
mr2601	0.482476	-30	-10								18.5	356.2	296.24	278	240
mr2609	0.250375	-20	-10								1.56	359.2	179	149	89
mr2611	0.0688531	-20	-30								5.79	360.056	138	300	273.1
mr2654	0.362791	-30	-10								11.5	379	319.3	328	179	161
mr2657	0.42574	-20	-20								16.9	379.1	319.2	283	275	203
mr2689	0.918021	-30	-20								4.9	391.2	331.2	245	161
mr2692	0.626608	-30	-30								5.32	395	197	359	239
mr2696	0.719487	-20	-20								8.81	396.9	173.02	223	193	147
mr2700	0.502207	-30	-20								20.6	397.1	74.8	337	299
mr2709	0.746615	-40	-30								9.02	401.089	311.06	283.06	341.07
mr271	0.660409	10	20								9.42	189.1	97.1	125.1	107.1	91.1	79.1
mr2714	0.320928	-40	-30	405.227	405.226	1.53248	C21H31N3O5	H-	Lisinopril	putative	19.1	404.22	344.2	148.1	151				putative
mr2715	0.610306	-30	-20								1.63	404.4	344.3	258	184	145
mr2718	0.783763	-10	-20								6.5	405	183	289	245
mr272	0.620089	60	40	192.043	192.042	2.85354	C10H8O4	H+	Scopoletin	putative	7.89	193.05	178.2	150	133.1	105	91		putative
mr2727	0.0931401	-30	-20								20.5	411.3	88.9	255	59
mr2733	0.227439	-30	-20								7.86	413.9	351.1	310	249
mr2735	0.929047	-40	-30	416.233	416.233	1.23008	C21H37O6P	H-	(2-Hydroxy-2-oxido-1,3,2-dioxaphospholan-4-yl)methyl (9Z,12Z)-9,12-octadecadienoate	putative	5.95	415.226	193.1	149	134	115			putative
mr2751	0.255806	-40	-30	422.171	422.173	3.41803	C25H26O6	H-	2-(2,4-Dihydroxyphenyl)-5,7-dihydroxy-3,8-bis(3-methyl-2-buten-1-yl)-4H-chromen-4-one	putative	6.47	421.164	97	255.1	66.6				putative
mr2752	0.664321	-40	-50								5.42	421	156	333	171	97
mr2755	0.75813	-30	-20								19.8	423.2	120.9	255	203
mr2771	0.243294	-30	-20								9.01	434.1	371.1	249	121
mr2775	0.899774	-30	-20								4.98	437.2	218.1	315	187
mr278	0.162146	50	40	204.111	204.111	0.0391944	C8H16N2O4	H+	Valylserine	putative	1.19	205.118	85.1	145.1	103.1	83			putative
mr2786	0.718055	-60	-30								12.1	449.101	413.1	119.1	134	193.1	175	163
mr2801	0.784728	-30	-20								10.8	460.3	400.3	442	418	161
mr2808	0.819035	-30	-20								7.68	464.8	96.9	285	151
mr2817	0.10479	-50	-30	473.166	473.166	1.28073	C20H23N7O7	H-	Folinic acid	putative	5.83	472.159	404.2	128	300.1	92.1			putative
mr283	0.840229	10	20								7.86	215.1	114.1	197.1	169.2	99	79.1
mr2830	0.0257338	-40	-30	479.302	479.301	1.08909	C23H46NO7P	H-	2-Ammonioethyl (2R)-2-hydroxy-3-[(9Z)-9-octadecenoyloxy]propyl phosphate	putative	19.5	478.294	281.2	79	196	97			putative
mr2832	0.985489	-20	-20								12.3	479.1	443.1	393	249	193
mr2833	0.417269	-20	-20								5.9	479.1	443.1	193	175
mr2837	0.367318	-30	-20								7.45	483.1	447	285	163	97
mr284	0.716475	50	30								9.89	219.4	174.3	201.2	189.2	157.2	115.1	99
mr2844	0.554785	-30	-10								13	485	441.1	399	381	331
mr285	0.676171	30	30								18.4	219.1	203.1	119.2	187.3	161.1
mr2856	0.962175	-20	-30								8.48	492.3	330.1	193	160
mr2883	0.739931	-40	-30								7.25	510.089	447	327.05	357.06
mr2887	0.723662	-40	-20								17.5	514.2	278.2	253	161
mr2908	0.415125	-30	-30								1.71	532.8	191	341	129
mr2911	0.95915	-20	-20								7.98	534.9	491.16	373	329	160
mr2928	0.627859	-60	-60								7.26	545.227	97	190.1	80	172	146.1	64.7
mr2931	0.47949	-30	-20								4.88	545.3	96.9	315	203
mr2945	0.0968499	-10	-20								17.2	554.3	502.3	277	255	153
mr2952	0.714673	-30	-20								11.7	555.3	495.17	447	329	314
mr2957	0.220122	-30	-50								1.67	559.1	217.1	199	155
mr2958	0.583496	-40	-30								17.5	559.314	277.19	477	253
mr2966	0.613522	-30	-20								17.5	573.2	513.3	277	254	234
mr2967	0.699824	-30	-30								17.2	576.4	502.3	277	153
mr2973	0.608158	-30	-20								1.95	579.2	237.09	544	129	87
mr2975	0.737107	-30	-30								7.94	579.3	339.1	519	327	313
mr2984	0.861484	-30	-20								17.5	589.4	75	507	277
mr299	0.211221	60	30								1.49	243.2	104.2	60.1
mr2996	0.768983	-30	-20								6.91	609.3	489.25	430	310	300
mr2998	0.558473	-30	-20								12.7	609.6	549.3	387	225
mr302	0.21744	50	30								20	252.2	235.2	220.2	196.2	175	149.2
mr3036	0.938183	-80	-30								6.68	642.303	579.1	62
mr3045	0.746446	-30	-20								11.9	659	329.09	252	314	299
mr3066	0.807464	-10	-20								8.7	703.4	351	541	249
mr3074	0.936699	-30	-30								10.8	711.34	651.4	415.1
mr3077	0.726539	-30	-20								18.2	713.5	653.34	477	397	255
mr3088	0.941321	40	30	112.027	112.027	1.56212	C4H4N2O2	H+	Uracil	standard	2.44	113.034	96	67.1	57	85	64.8		standard
mr3089	0.378652	-20	-20								15.8	734.6	675.3	397	277
mr3091	0.912176	-80	-30								12.2	737.1	693.1	651	633	489
mr3093	0.482245	40	30	117.058	117.058	0.392968	C8H7N	H+	Indole	standard	5.19	118.065	58	91.1	65	89			standard
mr3096	0.640469	40	30		119.058		C4H9NO3	H+	Homoserine	putative	1.59	120	56	74					putative
mr3101	0.127121	-30	-20								18.7	739.8	679.4	593	413	293
mr319	0.493725	40	20								2.44	276.119	200.2	154.2	137	130	113
mr323	0.587237	40	20								21.6	281.2	162.2	221	191.2	136.1	120.1	99.1
mr329	0.263232	40	30	294.107	294.108	3.96453	C11H14N6O4	H+	N-[Methyl(7H-purin-6-yl)carbamoyl]-L-threonine	putative	6.37	295.114	150.2	201.1	159.1	99			putative
mr332	0.662518	40	30	301.116	301.117	3.96191	C14H15N5O3	H+	[1,2,4]triazolo[1,5-a]pyrimidine-7-carboxamide, 4,5,6,7-tetrahydro-N-(2-methoxy-5-methylphenyl)-5-oxo-	putative	6.72	302.124	206.2	248.2	182.2	159.2	132.2		putative
mr338	0.721897	50	30								14.3	313.143	137.1	189.1	157.1	129.1	269.1	174.1
mr3385	0.118911	40	30								19.7	149	91	121	65
mr345	0.495651	10	30								6.24	321	184.1	94.2	97.4	202.2
mr347	0.736861	30	30								1.19	326.012	225	123	181	266	183	165
mr349	0.440913	30	30								8.58	328.2	114.1	227.3	197.4	96.2
mr355	0.112531	40	30		332.052		C10H13N4O7P	H+	2'-Deoxyinosine-5'-monophosphate	putative	1.4	333.1	137.1	235					putative
mr368	0.830181	30	30								6.15	349.1	114.1	322.3	228.2	209.3
mr372	0.533554	60	40								16.1	358.368	340.4	287	257	197.2	151
mr373	0.817485	20	30	342.117	342.116	1.72164	C12H22O11	NH4+	Sucrose	standard	1.87	360.151	145	163.1	97	85			standard
mr375	0.834029	60	50								8.8	363.2	114.1	341.3	228.2	209.3	105	96.1
mr376	0.709506	30	40								6.91	363.2	305.2	243.3	201	167.1
mr379	0.646166	60	30								7.87	370.171	159.2	317.2	208.2	114.1	95.1
mr381	0.288354	40	30								16.4	371.327	268.3	356	282.3
mr385	0.5572	40	30								6.54	379.136	216.2	286.1	240.2	147.2	119.1	91.1
mr393	0.383027	10	40								7.2	393.2	216.24	361.2	272.2	240.2	225.2	204.2
mr394	0.497304	60	40								16	397.2	119.1	337	189	171.2	91
mr398	0.509073	20	20					H+	Leucine derivative	putative	2.4	400.2	132.2	251.1	170.1	151.9	99		putative
mr4002	0.577582	40	30								11.4	219	160	144	117	99
mr4005	0.812635	40	30		280.154		C15H22NO4	protonated	N-Feruloylcholine	putative	7.98	280	177	145	117				putative
mr4010	0.47795	40	30								6.83	255	163	181	99
mr4014	0.443331	40	30								13.5	293	107	91	79
mr4018	0.63791	40	30								12.3	349	278
mr4019	0.254112	40	30		164.068		C6H12O5	Na+	Rhamnose	standard	1.73	187	82	160					standard
mr4022	0.430481	40	30		221.128		C10H15N5O	H+	Dihydrozeatin	standard	5.41	222	136	119	92				standard
mr4023	0.181508	40	30	290.09	290.09	1.37888	C14H14N2O5	H+	IAA-Asp	standard	9.24	291.097	130.1	159.1	188.1	185.1	227.1		standard
mr4026	0.658647	40	30								6.45	354.2	222.3	136	119
mr4027	0.665496	40	30								5.37	355	319
mr4028	0.775145	40	30		361.143		C21H19N3O3	H+	IAA-Trp	standard	12.4	362	129.8	159	103				standard
mr4029	0.127663	40	30		365.17		C16H23N5O5	H+	N6-isopentenyladenine-7-glucoside (iP7G)	standard	4.64	366.2	204.1	136	119				standard
mr4030	0.0735322	40	30		365.17		C16H23N5O5	H+	N6-isopentenyladenine-7-glucoside (iP9G)	standard	5.08	366.2	204.2	136					standard
mr4032	0.674466	40	30		387.154		C18H21N5O5	H+	N6-benzyladenine-9-glucoside (BA9G)	standard	8.93	388.2	226.1	136					standard
mr4033	0.153087	40	30								5.37	404.2	242.1	287	169	120
mr4036	0.669322	40	30								6.02	514.2	382.2	220	202	136
mr4037	0.964279	40	30		281.112		C11H15N5O4	H+	1-methyladenosine	standard	1.51	282.1	150.2	120	94				standard
mr4038	0.856363	40	30								1.8	245.2	113.2	201	100	70
mr4039	0.777852	40	30		257.101		C10H15N3O5	H+	5-methylcytidine	standard	1.53	258.2	126.2	69	52				standard
mr4041	0.944771	40	30		297.107		C11H15N5O5	H+	1-methylguanosine	standard	4.29	298.2	166.2	95	69				standard
mr4042	0.940239	40	30	297.107	297.107	0.437552	C11H15N5O5	H+	2'-O-methylguanosine	standard	4.47	298.115	152.1	135	110	128	69	82	standard
mr4043	0.860072	40	30	297.107	297.107	0.437552	C11H15N5O5	H+	N2-methylguanosine	standard	4.53	298.115	166.1	124.1	149	142.1	67	69	standard
mr4045	0.892474	40	30	281.112	281.112	3.18734	C11H15N5O4	H+	2'-O-methyladenosine	standard	4.88	282.119	136.1	103.1	66.2	120			standard
mr4046	0.939539	40	30	281.112	281.112	2.47588	C11H15N5O4	H+	2-methyladenosine	standard	5.14	282.119	150.1	120	69				standard
mr4050	0.411388	40	30	208.147	208.146	3.20928	C13H20O2	H+	4-(Heptyloxy) phenol	putative	11.2	209.154	109	135	91	77			putative
mr4052	0.446687	40	30								5.02	227.2	84	182	84
mr4057	0.749204	40	30								1.65	248.3	116
mr4076	0.705178	40	30	292.24	292.24	0.116343	C19H32O2	H+	9(Z),11(E),13(E)-Octadecatrienoic Acid methyl ester	putative	17.9	293.248	81.1	95.1	67.1	109.1	123.1	93.1	putative
mr4079	0.923135	40	30	307.084	307.084	0.3289	C10H17N3O6S	H+	Glutathione	putative	1.96	308.091	76	162	84				putative
mr4083	0.655807	40	30								4.82	319.2	277
mr409	0.125799	60	30								1.4	415.1	137	316.8	235	219
mr4090	0.904321	40	30								5.52	345.167	327.2	309.1	301.2	257.1	170.1	130.1
mr4118	0.707447	40	30								10.3	501.1	163
mr4132	0.229562	40	30								1.59	610.4	163	127	85
mr421	0.471067	60	30								1.41	433.2	137.1	403.2	181.2	97.1
mr423	0.571661	30	50								6.5	436.2	139.1	261.1	171.1	151.1	111.1	99.1
mr425	0.826358	40	60								15.8	446.3	149.1	429.2	385.1	193.1
mr427	0.727532	30	20								12.5	447.13	237.1	429.1	385.1	193.2	148.2
mr431	0.21819	60	40								11.5	450.4	344.4	256.3	238.3	212.4
mr441	0.713327	20	60								1.78	460.202	72.2	313.2	194.2	180.2	118.1	97.1
mr443	0.467546	50	60								7.22	462.5	209.4	322.4	114	96.2	79.1
mr454	0.333038	40	20								1.6	475.176	133	150.2	116.1	87.1
mr457	0.823035	60	30								1.8	476.2	163.1	330.2	168.2	121.1
mr468	0.266582	60	60								16	483.249	69	323.3	293	279.3	119.2
mr474	0.0109314	60	30								17.7	500.275	439.1	457.1
mr477	0.660506	60	30	502.184	502.184	0.595399	C26H30O10	H+	Phellodensin F	putative	7.94	503.191	175.2	311.1	251.2	137.1			putative
mr482	0.362231	40	40								7.94	510.1	228.2	322.2	209.3	114.2	96.2
mr485	0.825962	50	40								8.52	511.3	189.2	208.2	174.2	157.2	137.1	97.1
mr491	0.555386	20	30								2.39	465.1	303	285.2	235.1	218.1
mr493	0.760169	40	20	141.09	141.09	0.779643	C6H11N3O	H+	Histidinol	putative	1.18	142.097	83.1	101.1	124.1	81.5			putative
mr504	0.450149	60	40	496.137	496.137	0.0644983	C26H24O10	H+	Tricin 4'-O-(syringyl alcohol)ether derivative	putative	8.84	497.144	331	315.1	270	320.8			putative
mr509	0.656712	50	40								7.44	519.2	209.4	322.4	114.1	96.2
mr513	0.30964	30	40								1.4	529.1	137	332.9	235
mr514	0.41239	40	50								17.5	532.3	261.2	353.2	243.3	173.2
mr515	0.669271	30	60								1.88	533.154	159.2	362.1	281.2	261.1	183.2
mr526	0.16736	20	20								7.83	564.359	547.2	85.3	89	177.1
mr533	0.214357	40	30	580.143	580.143	0.651564	C26H28O15	H+	C-hexosyl-luteolin O-pentoside	putative	7.77	581.15	383.2	419.1	365.2	353.2	329.2	299.2	putative
mr564	0.595255	60	50								1.24	681.1	223.2	582.9	485.9	387.1	207.1
mr575	0.104916	50	50								19.9	702.5	227.2	685.3	214.2	184.2
mr592	0.516501	20	40								1.39	806.9	332.9	279	235	136.9
mr594	0.453042	60	30								1.3	815.2	376.7	773.3	347
mr595	0.967438	60	30								7.97	817.3	346.9	509.2	745.2	582.4
mr599	0.848086	60	30								1.34	850.9	556.9	335.9	261.9	223	182.1
mr606	0.26012	40	30								6.67	671.2	509.2	491.2	355.1
mr608	0.725448	10	40	212.141	212.141	0.702362	C12H20O3	H+	(3-Oxo-2-pentylcyclopentyl) acetic acid	putative	5.61	213.149	79.2	91.3	80.9	93.1			putative
mr609	0.456318	20	50	212.068	212.068	0.31122	C10H12O5	H+	Vanillactic acid	putative	12.3	213.076	79	91.3	80.9	93.1			putative
mr610	0.661522	30	20								1.18	221.185	143	162	101	83
mr614	0.909032	10	20								6.64	303.122	137.1	94	211.1	177.1	167.1	181.1
mr615	0.0685292	40	20								1.73	325.113	163.2	193.9	243	249
mr625	0.503444	50	30								1.29	557.2	279	377	219	137
mr626	0.54231	40	30								1.36	595.1	235.1	219.1
mr638	0.86218	40	30	125.095	125.095	0.00799391	C6H11N3	H+	N-Methylhistamine	putative	1.52	126.103	109.1	83.1	81	55.1	67	69	putative
mr644	0.21607	40	30	138.043	138.043	0.166615	C6H6N2O2	H+	Nitroaniline	putative	2.52	139.05	122	92	65				putative
mr648	0.421394	40	30		147.113		C6H15N2O2	protonated	Carbachol	putative	1.52	147	88	60					putative
mr649	0.711394	40	30	152.033	152.033	0.21048	C5H4N4O2	H+	Xanthine	standard	2.44	153.041	110	136	125.1				standard
mr650	0.890359	40	30	156.069	156.069	0.262705	C10H8N2	H+	3-Indoleacetonitrile	standard	5.23	157.076	130.1	117.1	90	105	77	63	standard
mr654	0.261757	40	30								6.88	166	73	149
mr667	0.789212	10	20	191.058	191.058	0.225062	C10H9NO3	H+	5-Hydroxyindole-3-acetic acid	standard	7.67	192.065	146.1	103	91				standard
mr672	0.974432	40	30								5.19	206	160	145
mr673	0.477617	40	30	205.038	205.038	0.458453	C10H7NO4	H+	Xanthurenic acid	putative	7.73	206.045	178	132	142	160	150.1	64.9	putative
mr677	0.759715	40	30	208.085	208.085	0.446933	C10H12N2O3	H+	Kynurenine	putative	4.18	209.092	146.1	91.1	94.1	65	120		putative
mr683	0.573322	40	30								9.26	243	172	216
mr690	0.706471	40	30	268.081	268.081	0.298418	C10H12N4O5	H+	Inosine	standard	3.32	269.088	137	119	105	110			standard
mr693	0.946231	40	30	284.075	284.076	1.35175	C10H12N4O6	H+	Xanthosine	putative	3.36	285.083	153	133	57	136	85	115	putative
mr699	0.744895	40	30	309.157	309.158	1.36823	C16H23NO5	H+	Sinapoylcholine	putative	5.38	310.164	251.1	175	207.1	147	91.1	119	putative
mr709	0.207496	40	30	347.063	347.063	1.38303	C10H14N5O7P	H+	Adenosine 3'-monophosphate	standard	2.04	348.07	136.1	97	69	119	151	250.1	standard
mr723	0.74784	40	30								10.3	383.2	177	145	117
mr725	0.647848	40	30								14.6	431	269	213
mr729	0.711363	40	30	556.159	556.159	0.762371	C29H24N4O8	H+	Niceritrol	putative	12.3	557.166	177.2	145.2	243.1	91.3			putative
mr730	0.526452	40	30	578.144	578.142	2.67062	C30H26O12	H+	Procyanidin B2	standard	6.05	579.151	409	287					standard
mr734	0.929459	60	20	163.063	163.063	0.613259	C9H9NO2	H+	4-Acetamidobenzaldehyde	putative	6.32	164.071	147	137.1	119	149			putative
mr737	0.445958	60	30								2.34	219.097	84	90.1	130	156.1	86.1	72.1
mr739	0.274439	30	30	274.084	274.084	0.134995	C15H14O5	H+	Phloretin	putative	10.4	275.091	151.1	91					putative
mr741	0.776741	50	30	287.246	287.246	0.114884	C16H33NO3	H+	N,N-Bis(2-hydroxyethyl)dodecanamide	putative	16.4	288.253	227.3	203.1	106.1				putative
mr742	0.0804577	50	30								9.18	302.3	114.2	209	96
mr750	0.737457	40	20								1.45	375.8	180	235.3
mr753	0.746994	50	20								4.86	390.2	268.1	188	124	84
mr755	0.576993	40	40								8.24	416.264	209.2	265	153	114
mr756	0.920234	50	50								15.8	418.306	110
mr758	0.699807	20	20								1.77	472.4	130	84
mr759	0.591651	20	50								1.71	476.3	87	134	116
mr764	0.531468	50	30								1.19	601	278.9	223	137
mr766	0.608609	30	20								17.5	672.279	401.2
mr768	0.777846	30	20								16	851.4	437.1
mr770	0.684042	20	20								6.84	149.2	59.2	121	103
mr771	0.629787	10	30								2.61	162.074	74.2	120.1	116.1	103.1	85.1
mr772	0.138464	50	30								1.6	171	96	83
mr774	0.213056	20	30	214.132	214.132	1.19553	C10H18N2O3	H+	Valylproline	putative	1.75	215.139	72.1	70.1	116.1	55.1	57.1	53	putative
mr776	0.506752	50	20								1.51	266.2	248.2	230.2	212.2	182.2	122.2	104.2
mr781	0.862197	20	20	309.106	309.106	1.57875	C11H19NO9	H+	N-acetylneuraminic acid	putative	1.78	310.113	292.1	84	130	97	274.1	226.1	putative
mr783	0.923403	40	30								7.11	227.127	181	140	155.1	209.1	153.1	131.1
mr787	0.834023	60	30								1.45	458.1	180.2	360	262
mr792	0.140039	50	20	296.272	296.272	0.0506292	C19H36O2	H+	cis-12-Octadecenoic acid methyl ester	putative	13.7	297.279	95.1	247.2	265.3	149.1	163.1	135.1	putative
mr798	0.154615	10	20	121.02	121.02	0.37184	C3H7NO2S	H+	Cysteine	standard	3.65	122.027	105	59	76	87			standard
mr799	0.409271	50	20	123.032	123.032	1.04038	C6H5NO2	H+	Nicotinic acid	standard	2.4	124.039	80	96	78	112	101	68	standard
mr802	0.141332	60	30	136.064	136.064	0.44097	C7H8N2O	H+	1-Methylnicotinamide	standard	2.34	137.071	94.2	92	110.1	65	78		standard
mr803	0.148702	30	20		146.118		C7H16NO2	protonated	Acetylcholine	putative	1.51	146	86	68					putative
mr804	0.142575	50	30	151.049	151.049	0.714998	C5H5N5O	H+	Guanine	standard	1.78	152.057	135	110	77	91.1	53	103.1	standard
mr805	0.633354	10	10	179.079	179.079	0.424393	C6H13NO5	H+	Glucosamine	putative	1.16	180.087	162.1	84	72	60	96		putative
mr807	0.206578	70	30		183.066		C5H14NO4P	H+	O-Phosphocholine	standard	1.82	184	125	166.1	104	98.9			standard
mr808	0.453195	30	20	180.042	180.042	1.66628	C9H8O4	H+	Caffeic acid	standard	6.97	181.049	163	135.2	107.3	99	91.1	79.2	standard
mr817	0.321904	10	40	202.216	202.216	0.217589	C10H26N4	H+	Spermine	standard	1.16	203.223	84.1	186.3	128.7	112			standard
mr819	0.712333	40	30								1.36	611	235.1	219	136.9	316.8
mr820	0.587375	10	40								1.79	519.2	160.2	161.8	164.6	167
mr832	0.422211	10	30								8.16	526.3	328.9	330.8	152.9	241.1
mr835	0.401631	20	40								8.55	595.166	397.1	433.1	379.2	367.2	343.2	313.3
mr849	0.78835	20	30								12.4	543.3	163.2	169	177.1	145.1
mr867	0.74227	10	20								1.51	162.4	103.1	84.8	69.7
mr869	0.390114	10	20		173.105		C8H15NO3	H+	N-Acetyl-leucine	putative	1.81	174.2	114	127.9	86	156.1			putative
mr872	0.790749	20	20	182.058	182.058	0.0384493	C9H10O4	H+	Ethyl protocatechuate	putative	2.4	183.065	137	111	155	93	121.1	109	putative
mr875	0.29097	20	20								2.34	204.008	158	113.9	86
mr885	0.824319	20	20	229.089	229.089	0.00436513	C9H15N3O2S	H+	Ergothioneine	putative	1.76	230.096	186.1	127	94.1	100	114	68	putative
mr886	0.759815	10	20								2.77	237.087	146.1	74	136.1	118.1	128	203.1
mr887	0.594924	30	20								1.72	247.177	103.9	106.8	101.9	108.5
mr888	0.0970265	10	30								9.45	246.243	228.2	210.1	198.2	230
mr893	0.516818	10	20								1.58	260.3	103.9	106	186
mr899	0.262094	10	20								1.54	280.2	220.8	103.9	223
mr902	0.47977	20	20								8.8	280.4	227	245	171.2	149.3
mr906	0.456209	30	20								1.58	295.4	211	259.1	277.1	240.7
mr916	0.464502	10	30	302.188	302.188	0.00661839	C19H26O3	H+	11-Ketotestosterone	putative	12.8	303.195	285.2	267.2	257				putative
mr922	0.819108	10	20								8.52	319	177	273	301.1	151
mr931	0.698531	10	20								1.73	331.2	184	104	185.8	191.4
mr942	0.507312	60	20	340.262	340.261	0.432021	C20H36O4	H+	(11Z,13E,15S)-15-Hydroperoxy-11,13-icosadienoic acid	putative	6.98	341.269	323	311	187.1				putative
mr947	0.810821	10	20								8.31	349.3	153	331.1	302.9	267.1
mr953	0.378315	10	30	358.141	358.142	1.48545	C20H22O6	H+	Matairesinol	putative	9.98	359.148	137.1	119	175.1	161.1	91.1	255.1	putative
mr956	0.547061	10	30								8.37	359.2	137.1	219.1	205.1	193.1	161.1	103
mr957	0.755498	20	20								11.2	357.133	320.8	339.1	270.8
mr962	0.691997	40	20								1.27	379	280.9	278.9	236.3	283.1
mr965	0.765044	10	30								9.55	377.1	162.8	151.1	328.8	207.1
mr969	0.883838	10	20								15.7	387.1	331.1	333.2	275	334.8
mr970	0.736178	20	30								9.01	391.1	179.9	149	372.7
mr974	0.709433	10	40								11.6	419.098	284	329.9	265.1
mr975	0.646031	20	20								1.21	421.1	278.8	280.4	320.8	322.9
mr979	0.55138	10	30								10.9	433.4	207	181.2	415.1
mr983	0.808521	10	20								9.77	437.3	211	193.1	179.2	205
mr993	0.908767	60	40								1.51	470.2	307.8	296	163.3
mr995	0.0989422	10	20								9.17	470.3	453.2	194.3	349.1	147.8
mr996	0.00887899	10	20	477.285	477.286	0.320563	C23H44NO7P	H+	LPE (18:2)	standard	17.8	478.293	460.6	337.4	339.5				standard
mr999	0.155904	10	30								17.1	490.2	430.9	104	285.1	85.9
n00050	0.0757794	40	30	260.03	260.03	0.476869	C6H13O9P	H+	Glucose 1-phosphate	putative	2.07	261.037	99.1	243	81				putative
n00061	0.696937	40	30								4.51	272.1	110.1	213	151	125
n00084	0.295232	40	30	294.095	294.095	0.363828	C11H18O9	H+	1-O-(3,4-Dihydroxy-2-methylenebutanoyl)-beta-D-glucopyranose	putative	16	295.103	133.1	179	105	77	123	161	putative
n00120-1	0.289701	40	30		330.095		C14H18O9	H+	3-Methoxy-4-hydroxybenzoic acid O-hexoside	putative	7.93	331.1	169	111	125.1	65	151	93	putative
n00122	0.375837	40	30								4.48	333.118	171.1	139	111	85	159.1	65
n00148-1	0.569782	40	30	358.163	358.164	2.49327	C18H22N4O4	H+	3-Hydroxy-5-(4-hydroxypentyl)phenyl β-D-glucopyranoside	putative	7.2	359.171	197	179.1	85	107.1	133.1	135.1	putative
n00175	0.515441	40	30								5.11	386.1	224.1	178	160	105
n00370	0.598446	40	30								8.9	581.1	419.1	271	177
n00818	0.652407	40	30								1.88	262.1	116.1	147	130	70
n01105	0.870472	40	30								8.79	549.1	403.1	322	209	114
n01209	0.760603	40	30		652.164		C29H32O17	H+	Tricin 7-O-glucuronic-O-rhamnoside	putative	9.98	653.1	507.1	331	315				putative
n01667	0.530093	40	30								1.76	346.1	214.1	197	166	113
n01916	0.68294	40	30								7.78	595.1	463.1	367	343	313
n02419	0.817725	40	30								7.66	391.1	215.1	177	145	117
n02511	0.313331	40	30								7.94	483.1	307.1	343	313
n02535	0.26484	40	30								10.7	507.1	331.1	315	259	147
n03046	0.407263	40	30								9.62	369.1	91.1	207	193	147
n03087	0.765904	40	30								2.45	410.1	132.1	245	160	84
n03091	0.294268	40	30								6.1	414.1	136.1	285	162	99
n03807	0.684052	40	30								4.85	474.1	180.1	166	84
n03948	0.125444	40	30								1.44	615.1	321.1	276	223
n03958	0.957196	40	30		624.169		C28H32O16	H+	Tricin 7-O-hexosyl-O-xyloside	putative	8.66	625.1	331.1	493	315				putative
n04200	0.751946	40	30								1.37	867.1	573.1	377	279	235
n04630	0.802557	40	30								8.43	655.1	347.1	329	241	205
n05049	0.721662	40	30	238.084	238.084	0.747635	C12H14O5	H+	(E)-3,4,5-Trimethoxycinnamic acid	putative	8.36	239.092	147.1	119	91.1	177.1	99	145	putative
n05077	0.348306	40	30								4.34	267.087	147.1	177.1	207.1	153.1	192	231.1
n05083	0.808474	40	30								4.72	273.1	147.1	213	119	91
n05107	0.161886	40	30	296.236	296.235	2.36299	C18H32O3	H+	18-oxo-oleate	putative	20	297.243	147.1	183	91	79			putative
n05461	0.915924	40	30								1.59	651.1	147.1	130	84
n05889	0.72946	40	30					H+	Limonenecarboxylic acid O-hexoside	putative	6.72	343.1	163	181	147	70.1	119	91.1	putative
n06621	0.236049	40	30	338.1	338.1	1.06182	C16H18O8	H+	4-Methylumbelliferyl-α-D-glucopyranoside	putative	6.24	339.107	177.1	145	117	147	149.1	119	putative
n06651	0.347574	40	30		368.111		C17H20O9	H+	Feruloylquinic acid	putative	7.66	369.1	177.1	145	117				putative
n06676	0.807608	40	30								6.41	394.1	177.1	235	201
n06709	0.930857	40	30								12.4	427.266	177.1	145	64.9	66.9	259.9	203.1
n07162	0.756923	40	30								13.1	880.2	177.1	557.2	345.1	169	145	303.1
n07235-2	0.464861	40	30								8.4	175.1	105	133	119	91
n07302-1	0.624173	40	30	241.168	241.168	0.00414649	C13H23NO3	H+	(3R,6R)-6-Hydroxy-8-methyl-8-azabicyclo[3.2.1]oct-3-yl 3-methylbutanoate	putative	15.2	242.175	105	111	99				putative
n07450	0.760193	40	30								9.01	390.14	105.1	179	114
n08239-1	0.624501	40	30	300.084	300.084	0.999718	C13H16O8	NH4+	4-hydroxybenzoic acid O-hexoside	putative	5.71	318.1	121	187	85				putative
n08292	0.588117	40	30								7.03	371.987	121	95.1	78	105	176.9	164.1
n08292-1	0.0286451	-40	-30	372.106	372.106	2.01018	C16H20O10	H-	4-(2-Carboxyethyl)-2-methoxyphenyl beta-D-glucopyranosiduronic acid	putative	9.02	371.099	121	249	231	113			putative
n08322	0.358558	-40	-30								12.8	401.089	121.03	357.06	313.07	225.06
n08327	0.41075	40	30								9.47	406.171	121.1	209	195	95
n09040-1	0.672577	40	30								16.2	268.133	131	136	103
n09852	0.0962684	-40	-30								8.1	216.088	130.1	159	172.1
n09931	0.907149	-50	-20								17.9	295.1	209.1	277	223
n10663	0.827297	40	30								16	119.1	77.1	103	91
n10700	0.370716	-40	-30								5.12	156.1	114.1	83
n10702	0.0923127	-80	-10	159.09	159.089	3.14288	C7H13NO3	H-	N-Acetylvaline	putative	6.26	158.083	116.1	63.1	130				putative
n10990	0.402415	-40	-30								5.04	446.1	404.1	386	317	275
n11551	0.232571	40	30								1.74	72	57	67
n11676	0.96572	-40	-30								16.5	197	182	163
n11780	0.370585	-40	-30	302.079	302.079	1.51947	C16H14O6	H-	Hematoxylin	putative	11.1	301.072	286	257	183				putative
n11940	0.773101	-40	-30								9.08	461	446	329	299	283
n11970	0.832721	-40	-30								9.05	491	476	329	313	299
n12610	0.702009	40	30								13.6	198	181	157	107
n12995	0.353533	40	30								8.28	583	566	435	322	209
n13458	0.624953	40	30								6.22	114	96	77	79
n13482-2	0.653434	40	30	137.048	137.048	0.116748	C7H7NO2	H+	4-Pyridineacetic acid	putative	8.48	138.055	120	93.1	96	65	67	78	putative
n13541	0.473642	40	30								9.23	197.118	179	133	105	91
n13543	0.819516	-40	-30	200.178	200.178	0.359681	C12H24O2	H-	Lauric acid	putative	20.1	199.17	181.2	155.1	171	143.1	135		putative
n13569	0.313462	-40	-30								11.3	225	207	163	97
n13587	0.855896	40	30	242.152	242.152	1.1976	C13H22O4	H+	(4R)-4-(Hydroxymethyl)-3-(6-methylheptanoyl)dihydro-2(3H)-furanone	putative	1.12	243.159	225	183	141				putative
n13637	0.581616	-40	-30								17.3	293	275	235	223	191
n13637-1	0.720361	-40	-30								18.9	293	275.1	235	171	155
n13675	0.499654	-10	-30	332.256	332.256	0.562819	C18H36O5	H-	(9S)-9,10,12-Trihydroxyoctadecanoic acid	putative	6.93	331.249	313.2	171.1	59	201.1	127.1	195.1	putative
n13677	0.526909	-40	-30								15.1	333	315	287	271	205
n13745	0.720632	40	30	400.152	400.152	0.522301	C22H24O7	H+	Deoxypodorhizone	putative	7.15	401.16	383	315	247	219			putative
n13773	0.15001	-40	-30								14.6	429	411	399	367	280
n13947	0.757825	40	30								6.69	603	585	345	163
n14431	0.49598	-40	-30								9.7	237	137	219	175	121
n14487	0.924095	-40	-30								16.1	293	193	249	233	136
n14503	0.970167	-40	-30	310.214	310.214	0.267557	C18H30O4	H-	(9Z,11E,13S,15Z)-13-Hydroperoxy-9,11,15-octadecatrienoic acid	putative	15.6	309.207	209	291	225	197			putative
n14523	0.450809	-40	-30	330.074	330.074	0.133303	C17H14O7	H-	Iristectorigenin B	putative	12.3	329.067	229	314	299	271			putative
n14571	0.910464	-40	-30								20	377	277	359	341	295
n15599	0.517195	40	30								8.08	630	207	323	175
n15995-1	0.583147	-40	-30	164.047	164.047	1.73253e-10	C9H8O3	H-	2-Hydroxycinnamic acid	putative	8.17	163.04	119.1	121	93				putative
n16069	0.678455	-40	-30								7.76	237	119	191	175	145
n16846	0.78965	-40	-30								11.5	177	145	149	117	105
n16858	0.900217	-40	-30	190.048	190.048	1.86795	C7H10O6	H-	1,3,4-Trihydroxy-5-oxocyclohexanecarboxylic acid	putative	8.8	189.041	145	117					putative
n16920	0.788192	-60	-20	252.063	252.063	0.733942	C12H12O6	H-	3-Hydroxy-2-{[(2E)-3-(4-hydroxyphenyl)-2-propenoyl]oxy}propanoic acid	putative	5.93	251.056	145.1	189.1	59	121	129	85	putative
n17857	0.80697	-40	-30								5.98	355	149	267	249	193
n17887	0.623706	-20	-30								9.63	385	149	267	279	113
N-HT	0.641497	40	30		220.085		C11H12N2O3	H+	N-Hydroxytryptophan	putative	4.7	221.1	158.1	144					putative
NHTAM	0.600452	40	30								1.6	177.1	160.2	117	128
NMS	0.393739	40	30	190.11	190.111	4.20808	C11H14N2O	H+	N-Methylserotonin	putative	3.6	191.117	160.1	158	132				putative
NMT	0.706851	40	30								11	175.2	144.1	132	91
NSS	0.902639	40	30		297.123		C17H17N2O3	H+	N-Salicyloylserotonin	putative	9.2	297.3	160.2	281	132				putative
p120	0.896378	40	30		119.073		C8H9N	H+	Indoline	putative	4.27	120.1	77	103	91				putative
p168	0.922449	40	30								4.26	168.1	120.04	103	77
p183-2	0.839966	40	30								16.1	183.1	104.98	165	99	77
p207-1	0.322496	40	30								8.52	207.1	174	189	119	91
p214-1	0.696173	40	30								16	214.1	88.07	60
p232	0.717989	40	30								13.5	232.1	174.06	144	128	114
p267-1	0.85319	40	30	266.165	266.165	0.0112712	C12H27O4P	H+	Tributyl phosphate	putative	18.3	267.172	98.9	175	81				putative
p275	0.480153	40	30								6.04	275.1	192.87	234	211	167
p317-1	0.140772	40	30	316.204	316.204	0.316252	C20H28O3	H+	Phytocassane D	putative	17.5	317.211	123	149.1	91.1	95			putative
p319-1	0.270364	40	30								5.77	319.139	182	144
p336	0.589589	40	30								6.32	336.311	109.1
p345	0.813937	40	30								6.27	345.129	148	166	120	72.1	65.2	86.1
p355	0.887326	40	30								2.32	355.1	175.98	193	158	130
p401	0.401325	40	30								8.02	401.1	329.8	315	217	167
p418	0.604227	40	30								1.59	418.1	97	127	85
p457	0.891232	40	30								10.4	457.206	133.1	209.2	191.1	151.1
p465	0.396201	40	30								9.17	465.1	114.06	303	209
p701	0.142145	40	30								14.5	701.1	147.1	371	331	181
PM012929	0.725855	-40	-30	374.137	374.137	0.176406	C20H22O7	H-	Hydroxymatairesinol	putative	15.7	373.129	343	355	311	224			putative
PM015307	0.200229	-40	-30								7.7	121	92	108	93
PM015318	0.162759	-40	-30	154.04	154.039	2.66166	C4H11O4P	H-	Diethyl phosphate	putative	6.07	153.033	125	109	79				putative
PS009508	0.807494	-40	-30								2.8	117	73	100
PS068208	0.63045	-80	-20		176.032		C6H8O6	H-	Vitamin C	standard	7.03	175.1	115	87	59	99	71	127	standard
PS095209	0.683767	-40	-30								7.4	153	108	81
PS104008	0.957728	-40	-30	138.032	138.032	0.673758	C7H6O3	H-	3,4-Dihydroxybenzaldehyde	putative	6.54	137.024	93	109					putative
PS104208	0.774611	-40	-30	168.043	168.042	2.666	C8H8O4	H-	Vanillic acid	putative	7.05	167.035	108	152	123	95			putative
PT200110	0.0272136	-40	-30								8.57	193.051	134	178	149
wm0001	0.726918	40	30	680.403	680.398	6.44475	C33H60O14	NH4+	3-{[6-O-(α-D-Galactopyranosyl)-β-D-galactopyranosyl]oxy}-2-hydroxypropyl 9-octadecenoate	putative	17.1	698.437	519.4	339.3	265.3	163.1	145		putative
wm0002	0.448055	40	30	518.349	518.345	6.05967	C27H50O9	NH4+	3-[(β-D-galactopyranosyl)oxy]-2-hydroxypropyl 9-octadecenoate	putative	20.5	536.382	427.3	357.3	265.3	163.1	135.1		putative
wm0003	0.0262865	40	30	678.385	678.383	3.64249	C33H58O14	NH4+	3-[(β-D-galactopyranosyl)oxy]-2-hydroxypropyl (9Z,12Z)-9,12-octadecadienoate	putative	16.9	696.419	517.3	337.3	263.2	163.1	145.1		putative
wm0005	0.0890871	40	30	354.277	354.277	0.259684	C21H38O4	H+	2,3-Dihydroxypropyl 9,12-octadecadienoate	putative	21.8	355.284	337.3	245.2	161.1	95.1			putative
wm0006	0.488036	40	30	356.294	356.293	3.74973	C21H40O4	H+	2,3-Dihydroxypropyl 9-octadecadienoate	putative	20.5	357.301	339.3	247.2	149.1	135.1			putative
wm0007	0.194558	40	30	282.256	282.256	0.389717	C18H34O2	H+	9-octadecadienoate	putative	22.4	283.263	247.2	195.2	149.1	97.1			putative
wm0009	0.70995	40	30								17.6	532.35	353.3	261.2	335.3	243.2	497.3
wm0010	0.458519	40	30								16.1	432.24	119.09	135	107	91
wm0017	0.271661	40	30								19.3	295.228	151.11	105	91	79
wm0019	0.821993	40	30	97.9774	97.9769	5.10324	H3PO4	H+	Phosphoric acid	putative	10.1	98.9847	63	81					putative
wm0021	0.635378	40	30								9.7	440.25	295.1
wm0022	0.820536	40	30	324.132	324.13	8.5182	C19H20N2OS	H+	10,10-Dimethyl-10a-[2-(2-thienyl)vinyl]-3,4,10,10a-tetrahydropyrimido[1,2-a]indol-2(1H)-one	putative	6.9	325.14	191.1	173	147	91			putative
wm0026	0.487077	40	30								7	503.118	137	255.1	199.1	227.1	64.8
wm0027	0.463833	40	30								14.9	406.32	279.23
wm0030	0.371923	40	30								16.2	315.253	279.23	151	109
wm0031	0.768958	40	30								21.3	293.248	95.09	81	77
wm0032	0.824517	40	30								4.6	120.081	103.05	91	77
wm0033	0.544868	40	30								7.7	138.055	78.03	110	96
wm0034	0.61431	40	30	145.053	145.053	0.241292	C9H7NO	H+	4-Indolecarbaldehyde	putative	5.3	146.06	118.1	91.1	128	72.1	97	55.1	putative
wm0035	0.454486	40	30								10	155.047	98.98	137	81
wm0037	0.248611	40	30								11.5	379.296	344.3	361.3	72.1	273.2	245.2	290.2
wm0038	0.622578	40	30	178.063	178.063	0.0673919	C10H10O3	H+	4-Methoxycinnamic acid	putative	11.4	179.07	147	119	91				putative
wm0041	0.829294	40	30								1.7	193.096	146.1	176.1	158.1	148.1	151
wm0043	0.564621	40	30								1.8	203.04	143	101	83
wm0046	0.552469	40	30								2.5	221.092	130.1	175	158	104

## Sheet: S2
Table S2 Wheat accessions and corresponding metabolomic data in the current study.
Name	ID	Origin	Relative contents of metabolites (log2-transformed, repetition 1)
			5-H IAA	5-HTP	5-MeO-DMT	5-MeOT	5-MT	ben-cho	cou-cho	mal-tyr	MEL	mr002	mr007	mr0120	mr0131	mr0140	mr0156	mr0324	mr033	mr036	mr042	mr043	mr0437	mr048	mr057	mr0598	mr0692	mr075	mr0814	mr0824	mr084	mr0863	mr095	mr0977	mr0997	mr1001	mr1013	mr1027	mr1035	mr1036	mr1040	mr1045	mr1046	mr1047	mr1050	mr1053	mr1054	mr1058	mr1062
Nongda 211	DZ003	Beijing, China	12.6926	14.3021	15.7234	11.1846	17.0213	11.898	14.4597	14.1438	14.4498	11.7366	13.3908	19.6053	20.1073	16.3938	17.4575	15.482	8.05815	20.9349	16.885	19.0183	23.1118	14.5529	18.1107	17.1203	19.6613	13.588	26.0036	18.3331	15.4617	20.8735	8.87128	17.2671	20.4117	15.5642	19.9154	12.812	14.3397	17.1937	15.6508	16.7273	11.619	17.333	14.9334	10.1021	15.2426	15.2299	15.288
Zhongyou 9507	DZ004	Beijing, China	13.5033	13.6175	14.8751	10.7128	16.2265	12.4822	13.2658	14.2121	13.3831	11.5334	13.5065	19.5231	19.6396	15.1864	17.4853	15.6451	8.57625	20.3264	16.9555	19.4341	23.287	14.6947	18.1405	17.2446	19.4192	12.7623	25.3531	18.3868	14.248	20.8351	6.68273	17.2225	20.5972	15.0168	17.8693	12.8381	15.3631	16.9547	14.0051	16.6872	10.4539	14.7852	15.5088	9.6314	15.1744	15.0434	15.5703
CA0958	DZ005	Beijing, China	13.3317	15.8877	17.2734	11.2228	17.2712	12.9264	15.8937	14.2309	15.0231	10.154	13.2397	20.1364	20.4635	15.7609	17.8443	16.0747	7.49948	23.2171	17.5501	19.0188	23.3637	15.3716	17.6445	16.9998	21.1667	13.7107	25.6316	18.8686	14.8019	20.7607	9.33538	17.9518	21.5607	16.6386	19.5994	11.7489	16.5175	18.0395	15.7965	16.5761	12.1618	16.779	15.662	10.3574	15.5004	15.0364	16.1098
Jing 9428	DZ020	Beijing, China	12.8074	13.5288	15.0255	13.9201	16.9945	12.3367	14.073	14.3623	14.3152	9.38051	13.6281	19.7348	19.6474	16.2384	17.4195	16.1095	8.11967	21.1801	18.494	19.5881	23.6548	15.3813	18.1838	16.9105	20.0782	14.3219	26.2362	18.5079	14.5715	21.2979	8.51569	17.7427	20.7394	15.927	18.2044	13.1104	15.3738	17.3639	14.1541	17.5455	11.432	16.6075	15.5645	10.2154	15.2297	15.5566	15.3887
Lunxuan 987	DZ022	Beijing, China	12.7954	14.1784	15.5314	11.6289	15.944	11.6904	14.2759	14.82	14.8917	11.0835	13.1426	19.5555	19.8135	16.0028	17.4123	15.9189	6.50765	20.8978	17.5202	19.4462	23.2188	15.5759	17.9332	17.0225	19.745	15.1729	25.798	18.3076	15.0608	20.8987	8.40106	17.4349	20.5673	15.7284	20.7447	11.8017	16.206	17.7023	14.4733	17.2302	11.8004	16.5331	16.0658	9.97955	14.8178	15.6634	15.3968
Jingdong 17	DZ028	Beijing, China	13.2023	15.4829	16.3215	12.0122	15.979	12.4565	15.305	14.59	15.2564	10.9236	13.5916	20.6143	21.1871	15.1119	18.0623	16.4584	6.39899	21.4203	16.2135	19.3195	23.4623	15.358	17.7714	17.7594	21.1955	15.2096	25.4271	18.7824	14.4841	20.8021	8.14843	17.1483	21.0453	15.9765	19.5944	12.8649	15.5291	17.3014	15.4087	17.2874	11.1255	18.3198	16.0487	8.90507	15.5685	15.4199	15.3742
Zhongyou 206	DZ032	Beijing, China	13.786	14.2101	14.4174	10.8239	15.308	12.7084	14.8603	13.8199	13.5147	10.2274	12.7422	20.0997	20.4448	15.5527	17.2106	15.4081	6.5296	18.5138	16.8226	19.0755	23.0756	14.8406	18.1297	17.8193	20.0153	13.9763	25.8721	18.2718	13.8106	20.8002	8.60608	17.0817	20.9258	16.6407	19.5698	11.7674	15.9604	17.2484	12.8201	16.6903	11.7093	15.4995	15.611	9.28789	16.1425	14.6373	15.8968
Jingdong 22	DZ042	Beijing, China	12.8963	13.8705	15.306	11.856	17.0657	12.7606	13.6496	14.6251	14.892	11.2728	13.6598	19.7242	20.0979	15.8537	17.5733	15.7342	6.55434	18.5792	17.4767	19.1637	23.4749	14.8182	18.2624	17.1817	19.7377	15.2479	25.6785	18.1566	17.4316	20.3944	11.1496	17.3389	20.9676	16.2015	18.9882	12.4267	15.8508	17.1668	14.975	16.8313	11.5294	17.8675	15.484	11.1018	14.876	19.4016	15.5994
Jingdong 8	DZ049	Beijing, China	13.0665	13.4758	15.3721	9.70159	17.3512	12.1215	13.7317	14.3213	14.2131	12.3082	12.8353	19.5319	19.7566	15.8515	16.9452	15.6893	8.1259	20.089	17.6279	19.1385	23.4062	14.6876	18.5242	17.3575	19.5195	15.2179	26.0001	18.1331	14.6942	20.2981	11.3498	17.0236	20.7036	16.0383	17.1018	11.976	15.1813	17.2909	15.0173	16.7612	10.0372	16.2824	15.2092	9.20832	15.3438	17.4786	15.339
Beijing 841	DZ056	Beijing, China	12.4711	13.9059	15.2535	10.5524	16.6671	12.5815	14.6571	14.3899	14.6224	10.8122	14.4132	19.935	20.289	15.4358	17.5456	15.6019	6.57304	19.9974	17.1625	18.965	23.5905	14.6851	17.7138	17.7487	20.0373	13.8149	25.7197	18.3186	14.9485	20.6643	8.54841	17.6063	20.9416	16.1068	18.4088	12.8478	16.195	17.0109	14.4922	16.9835	11.9127	16.3848	15.0005	9.738	15.2082	16.0003	14.4605
Beijing 0045	DZ064	Beijing, China	12.3501	14.2666	14.6096	10.0489	16.4804	12.7447	13.3169	14.5256	13.9714	10.9943	13.8439	19.5688	20.2293	15.872	17.1579	15.3532	6.49236	19.7556	17.2147	19.0897	23.3335	14.5092	17.7139	17.7503	19.1512	13.4793	25.8231	18.2195	15.1652	20.6295	8.84603	16.9915	20.7111	15.8993	18.3423	12.6081	15.9059	16.6289	13.6968	16.9163	11.2374	16.3133	16.0773	10.0293	15.2032	16.1431	15.0868
Nongda 212	DZ074	Beijing, China	13.3687	14.0258	15.7952	11.1132	16.5946	12.2014	14.0295	14.7486	15.1016	11.9297	13.1488	19.3901	19.8403	15.7522	17.3119	15.6805	7.51435	19.2261	17.5039	19.0138	22.9684	14.936	17.7722	17.4468	19.3195	13.6692	25.4204	18.3055	15.0843	20.8216	7.53646	17.1503	20.3903	15.5547	20.4217	12.2905	15.9361	17.171	15.197	16.3901	11.6138	16.5223	15.6768	8.16224	14.71	15.7033	15.0299
Jing 411	DZ080	Beijing, China	12.9019	14.0173	15.8401	9.99616	16.6853	12.595	15.1503	14.0902	14.1743	10.9308	13.1101	20.2217	20.4989	15.2166	17.9302	15.8036	7.59403	19.9793	16.7067	19.631	23.73	14.0323	17.6167	17.4856	20.1902	12.6869	25.128	18.8111	14.2828	21.1291	7.50783	17.9686	21.0742	15.675	19.3743	12.1746	15.669	16.4949	14.822	17.3563	11.4899	16.1229	15.9539	9.48481	15.0759	14.4099	14.3792
Zhongyou 335	DZ092	Beijing, China	13.3724	13.801	15.4216	10.5346	16.0545	13.0357	14.4565	13.9811	14.8569	10.43	13.0684	19.7354	20.2575	15.272	17.0419	15.263	7.52087	19.9885	16.9048	19.0506	22.8388	15.0424	17.7159	17.4793	18.8868	14.0895	25.6622	18.3386	13.9615	20.7615	6.68171	16.8468	20.4765	15.9288	18.2112	13.7129	16.573	17.1545	15.5534	16.6654	11.4851	17.2382	15.9117	8.86734	14.8406	14.5718	15.2668
CA0998	DZ100	Tianjin, China	12.8556	14.4206	14.8984	11.7491	15.3427	13.124	13.0224	14.9951	14.5742	11.6174	13.1659	19.4595	20.1038	15.4334	17.8761	15.6427	6.58585	19.1786	17.2565	19.9074	23.1136	14.7414	16.7346	17.3598	18.7351	13.3779	25.3371	18.8495	15.4975	21.2494	8.09263	16.9594	20.5707	15.6733	19.7413	12.9869	15.6845	16.7023	13.2466	16.0696	10.7429	14.8605	15.8336	9.65589	14.919	14.4435	14.8209
Zhongmai 415	DZ101	Beijing, China	14.151	14.2926	14.8371	9.98401	14.7804	13.2189	13.6244	14.3577	14.19	9.59801	14.052	19.1895	19.6411	15.2401	17.2974	15.4737	7.5092	20.7104	17.5615	19.3418	22.8618	14.9793	17.6629	17.4101	19.4028	14.7209	25.2338	18.393	16.361	20.9202	9.10627	17.1241	20.5573	16.0227	19.7488	13.1811	16.2942	18.3907	13.7633	17.0967	12.1724	17.0935	15.5324	9.49988	14.5881	16.0046	15.2856
CA1062	DZ113	Tianjin, China	12.8821	14.2535	14.2016	9.27019	14.8682	12.8006	13.5528	14.4225	13.5898	10.5763	13.6663	19.1713	20.0397	15.3611	17.4213	15.0988	6.47776	18.0365	17.5333	19.6032	22.9252	14.2219	17.3209	17.738	18.3526	12.6227	25.3272	18.601	15.4301	21.0501	6.67668	17.0345	20.3889	15.3308	19.2491	11.5028	15.5311	16.5685	13.4288	17.5719	11.1087	14.5302	15.2507	8.39735	14.5099	15.356	14.5989
Zhongmai 175	DZ116	Beijing, China	12.4815	13.9575	15.1132	10.3809	15.5347	12.1484	14.6975	14.6328	14.2806	9.29595	13.5779	19.9405	20.4314	14.8379	17.8359	15.5146	6.58998	18.26	16.9563	19.7964	23.4696	14.3016	17.6128	17.341	19.6302	12.2622	25.1405	18.9801	15.0529	21.136	7.54534	17.9345	20.8738	15.6559	18.7858	11.6611	16.1893	16.5706	14.3376	16.5577	11.5753	16.738	16.0802	8.60262	14.988	14.0174	14.8414
Fengkang 2	DZ121	Beijing, China	12.9565	12.6273	15.1432	11.5265	15.8329	12.3071	13.2908	14.3879	14.3411	10.8853	13.9044	19.5384	20.0572	15.7812	17.2226	15.2067	5.98	20.315	16.7337	18.5483	23.0088	14.5262	18.1666	17.7505	18.9797	14.2651	25.4395	18.0007	15.0511	20.3186	9.35339	16.9447	20.4824	15.871	20.5048	12.6656	15.352	16.5806	14.7411	17.1221	11.9342	16.6651	15.639	10.769	14.9703	15.0848	14.2311
Jinhe 9123	DZ125	Hebei, China	13.5055	13.9694	15.5907	10.8288	15.6795	12.3958	14.9003	14.3551	14.1184	11.8072	13.744	19.8994	20.3968	15.5794	17.3977	15.5288	7.51913	20.5654	16.9439	19.2218	23.4062	15.2165	17.5199	17.4406	19.456	13.9212	25.6655	18.5996	15.392	20.8741	9.34932	17.1571	20.7719	15.903	18.8567	12.3726	16.037	16.2105	14.7633	17.3993	11.5978	17.0326	15.728	8.50482	14.7264	15.3945	15.3159
Bima 1	DZ126	Shaanxi, China	13.6497	13.6656	15.855	10.6941	16.7566	12.2417	13.9147	14.2863	14.2249	12.4292	13.445	19.495	19.9049	16.1424	17.116	15.5694	6.49128	21.2178	17.2508	19.0152	23.3006	15.5454	18.279	17.3185	19.0281	15.2657	25.417	18.1616	16.7732	20.741	8.50528	17.1974	20.7635	16.1751	18.3743	12.7419	15.5327	16.2628	14.9073	16.5645	11.9717	15.063	15.7809	10.4853	15.2223	14.6601	15.873
Lumai 15	DZ127	Shandong, China	12.9321	14.01	15.0236	12.2932	15.5515	13.0209	13.8861	14.4207	14.5958	10.8605	13.2998	19.6871	20.5427	15.7745	17.1508	15.4811	6.52199	18.7556	17.0524	19.3978	22.5566	14.801	17.9333	17.7329	19.074	14.3393	25.661	18.507	14.8272	20.9453	9.11627	16.7607	19.9443	15.7037	18.3042	12.1469	15.1065	16.8121	15.0074	17.1629	10.3853	16.5508	15.4055	9.89996	14.9504	14.1629	14.3478
Nidera Baguette 20	DZ128	Argentina	13.0111	14.0024	15.3381	10.6665	14.365	13.1336	13.2245	14.5449	15.5016	9.86788	13.4159	19.2864	19.6523	15.2484	16.9748	15.44	6.58399	20.838	17.7483	19.2866	22.6005	12.871	17.3854	17.2037	18.6132	14.4416	24.9555	18.5822	15.4664	20.8959	7.53842	16.5464	20.304	15.8587	17.5175	13.9995	15.3867	16.7465	15.6538	16.628	11.346	16.2168	15.3868	9.90099	14.3232	15.2182	14.4549
Yumai 63	DZ129	Henan, China	13.854	13.9242	14.8634	11.1593	15.9713	14.7237	12.0507	14.0966	14.6222	10.6511	13.7945	19.2869	19.2885	15.6544	17.2523	15.1352	6.52246	19.0601	17.5194	19.0836	23.1355	15.669	17.6098	17.6734	19.4835	15.3262	25.2256	18.4206	13.5845	21.0165	9.11473	17.12	20.8195	16.2023	17.2604	12.2312	15.5525	17.6668	14.058	17.0173	11.6706	16.5587	15.8274	9.25262	14.5979	14.8426	15.253
Xiaoyan 54	DZ130	Shaanxi, China	13.8921	14.1063	14.9524	11.5881	15.8756	12.5699	14.6092	14.1758	14.5954	11.4488	14.1695	19.7375	20.0251	15.9688	17.272	15.4674	6.58776	20.1203	17.2419	19.0881	22.8472	14.6364	17.5932	17.1881	19.7263	14.6004	25.771	18.4129	14.0511	20.9266	8.86518	16.907	20.7981	16.3576	18.1722	12.7192	15.1953	17.0042	14.557	17.0854	11.9616	16.9961	15.8012	9.44256	14.7849	14.6808	14.9158
Shanmai 509	DZ131	Shaanxi, China	12.6412	13.8999	15.2135	11.8957	15.1318	13.0399	14.0887	14.0226	14.1846	8.08999	13.9206	19.8477	20.0777	16.1434	17.3407	15.7355	7.5866	18.95	16.6198	19.3839	22.7597	15.3634	17.695	17.9194	19.6113	12.9105	25.9083	18.7421	15.3585	21.2174	8.2358	16.5349	20.4004	15.6157	16.9209	12.4846	16.131	17.0835	15.0033	17.3961	11.5639	17.7748	15.3299	9.89564	14.8104	15.2478	14.9056
Wan 23094	DZ132	Anhui, China	13.6954	13.8701	15.5167	10.7529	15.2211	12.2662	12.3931	14.5611	15.1273	10.0041	15.2125	19.5467	20.1768	15.6082	17.021	15.3059	6.52259	21.9064	17.6074	19.3523	23.1399	16.0518	17.406	17.4481	19.1018	14.3237	25.3121	18.3207	15.5344	20.8271	9.18611	17.0796	20.6975	15.6896	17.0619	13.3398	15.8808	17.2579	15.8143	17.5124	11.7639	16.9565	15.6179	10.1183	14.4016	14.8198	16.1524
Wunong 148	DZ133	Shaanxi, China	13.7111	13.6643	16.1328	10.5463	15.7226	13.3001	13.9446	14.7805	15.3058	8.11035	13.886	19.4769	19.2416	16.0873	17.4499	15.6725	5.98	19.9326	17.8977	19.2194	23.2667	15.2198	17.7351	17.1433	19.8438	15.3142	25.6868	18.5377	14.805	21.1284	9.1057	17.1408	20.9522	16.1508	18.2865	12.5836	16.1639	17.1892	16.0415	17.1936	12.3782	16.5964	15.5048	10.9456	15.216	15.8919	15.7702
Zhongmai 895	DZ134	Henan, China	13.2079	13.574	13.7528	9.82841	16.93	12.6128	14.4833	14.4218	13.8678	9.511	13.5614	19.8931	20.5896	16.0679	17.4756	15.425	6.581	20.5877	15.8014	19.1925	23.0511	14.635	17.6571	17.3906	19.8418	14.7223	26.0264	18.7011	15.4626	20.8078	9.11463	16.9507	20.6198	16.1539	18.5086	12.023	15.455	16.1118	13.3251	16.9581	11.5539	17.4156	14.6189	9.64841	15.2035	14.6315	14.5966
Mantol	DZ135	Italy	13.5847	13.4408	15.0445	11.2646	16.4934	12.9907	13.8389	14.4601	15.3597	9.62007	14.22	19.7087	19.8856	16.074	17.6576	15.2536	7.4712	19.5549	17.7663	19.3318	23.3721	14.8329	17.7307	17.6366	19.4626	17.5641	25.5426	18.7765	14.0215	21.2906	10.2319	17.2257	20.8755	16.288	19.3508	12.9297	15.8166	17.7111	13.9459	16.9363	11.1274	16.8262	15.7412	9.59753	15.3478	16.0904	14.6917
Zhongyu 5	DZ136	Henan, China	12.0438	13.0067	14.7536	10.2628	16.0186	11.8859	13.6504	14.5466	14.8153	9.40594	14.9302	19.5643	19.9755	16.0592	17.6684	15.485	6.51293	20.6093	17.2572	19.9565	23.3363	14.8648	17.7431	17.4654	18.9738	12.8334	25.7764	18.8666	14.8608	21.3116	7.52441	17.8378	20.5809	15.7695	19.7298	13.3136	15.0886	16.9699	15.356	16.7534	11.8139	16.9974	14.9495	9.59381	14.8301	14.0581	14.6857
Xinong 88	DZ137	Shaanxi, China	13.7098	13.9847	14.8623	11.2431	15.4141	12.6595	14.1781	13.8482	14.0712	11.4521	13.5728	20.1445	20.7532	15.5105	18.2702	15.6053	6.54859	18.7868	17.6822	19.5656	22.4968	15.048	17.8648	17.8559	19.6268	14.0349	25.2632	19.4331	14.6015	21.6198	7.65789	17.1297	20.613	15.6496	18.2943	12.8693	15.9676	16.9919	13.6523	16.3079	11.6683	16.8653	15.4238	9.72463	15.0024	14.5848	14.7682
Zhoumai 31	DZ138	Henan, China	13.7312	13.7928	14.1585	12.3754	15.3503	13.1971	14.1394	14.8163	14.0535	10.9666	13.7034	20.0875	20.2726	15.5111	17.2839	15.5566	5.98	18.0968	16.7256	19.5619	23.3434	13.9042	17.3498	16.9019	19.7452	14.5513	25.2279	18.7528	15.329	21.1776	8.84697	16.8424	20.7056	15.7002	19.5493	12.75	15.6706	15.9647	14.6499	16.6552	10.7063	17.4175	15.2484	9.29649	14.7761	14.58	14.6217
Hengguan 33	DZ139	Hebei, China	13.052	13.9335	14.4908	12.025	14.8516	12.1581	14.2619	14.0523	14.325	11.3245	14.2633	19.5955	20.2158	15.8124	17.2062	15.3402	6.49546	18.5909	17.1276	18.9409	23.0945	14.3426	17.8873	17.5441	19.1087	15.6472	25.4165	18.7521	14.7987	20.8697	6.58251	17.1809	20.8686	15.0577	19.7764	12.343	14.9671	16.7497	14.5216	16.5785	10.7969	16.0846	15.5633	9.24642	14.3765	15.0429	13.8178
Yumai 2	DZ140	Henan, China	13.5463	14.264	14.7664	10.2637	15.6561	12.0922	14.3185	14.8585	14.5153	8.5116	13.1906	19.8577	20.1789	15.1329	17.6764	15.5828	5.98	20.6212	16.3152	19.1348	22.8584	14.6473	17.9237	17.4964	20.007	14.4134	25.4541	18.9149	15.2714	21.2252	8.10383	17.0615	20.5757	15.6913	21.2999	12.8012	15.829	16.3082	14.9383	17.0483	12.6711	16.7683	15.3816	9.87083	15.2563	13.8469	14.7001
Lumai 23	DZ141	Shandong, China	13.7665	14.8348	14.9443	10.8332	16.2167	12.897	15.8367	13.9669	14.4479	9.04409	14.1653	20.0035	20.6786	15.5216	17.8047	15.8324	7.51832	21.3161	17.1185	19.059	23.217	15.2436	17.5094	17.4683	19.8242	15.215	25.5443	18.9754	15.0412	21.0331	8.52943	17.6956	21.2336	16.7384	18.8942	13.765	17.4622	16.8904	15.0359	16.9296	12.527	17.2839	15.9588	11.0603	15.1904	15.7939	14.8824
Sunstate	DZ142	Australia	13.6908	13.3277	13.675	10.9362	16.7451	12.209	13.0832	14.1971	13.205	9.85445	13.7535	19.6431	19.6936	15.9331	17.1519	15.4118	6.57815	19.7679	16.9713	19.3846	23.2241	13.9411	18.2857	17.1859	19.3699	15.4188	25.9088	18.461	15.6213	20.9634	8.10217	17.1784	20.6199	15.9183	17.5622	12.5235	15.5253	16.3631	13.2389	16.7181	11.5103	15.0982	15.5381	8.97341	14.0031	14.7516	15.9872
Shanyou 225	DZ143	Shaanxi, China	13.1054	13.5082	14.7909	9.7118	15.2026	12.745	11.7807	14.7693	13.5176	9.42857	14.623	19.4296	19.1108	15.9703	17.0782	15.2134	7.51872	19.3524	17.2392	19.0928	23.2137	14.9873	17.8956	17.6491	19.3437	14.921	25.4843	18.3287	13.6193	20.9872	8.70452	17.2858	20.7637	16.1925	18.2291	12.6711	15.9793	17.4839	14.0342	17.3352	10.5942	16.5037	15.4953	9.81525	15.0132	15.4028	15.2195
Linhan 2	DZ144	Shanxi, China	13.5494	14.3443	14.1289	11.7588	15.5515	12.3763	13.2286	14.7831	13.8171	10.9373	14.1731	19.9118	19.7347	15.9344	17.1908	15.7071	6.57392	19.2247	18.0068	19.6231	23.5271	15.3275	17.9003	17.7137	19.3748	14.5147	25.6334	18.4311	15.1136	21.222	8.14616	17.3642	20.7114	16.1376	17.4171	12.5902	15.2812	16.8911	13.4578	16.53	11.9164	16.5438	15.1573	11.2003	14.9275	16.8128	14.8051
HK1/6/NVSR3/5/BEZ/TVR/5/CFN/BEZ//SU92/CI13645/3NAI60	DZ145	Turkey	13.9097	12.9201	14.9595	10.4095	14.6823	12.8049	12.9278	13.75	15.3125	10.9582	13.6815	19.1237	19.8196	15.7663	17.4141	15.6681	8.11777	21.0968	17.6971	19.7928	23.1626	13.7014	17.6971	16.092	18.4992	16.701	25.5434	18.3612	16.0552	20.8041	11.6659	17.3863	20.2883	15.7036	18.7878	12.0745	14.8649	16.7695	15.1647	17.5448	11.6129	16.5345	15.5563	9.13899	14.0945	16.9387	14.9906
Shanmai 94	DZ146	Shaanxi, China	13.0671	13.849	14.0524	10.8946	15.6531	12.5426	13.8165	14.8493	13.2959	8.30386	13.2621	19.9226	20.175	15.5173	17.7825	15.9778	7.51691	18.9618	16.8305	19.6112	23.5752	14.4338	17.9722	16.3389	19.8946	15.4399	24.9814	18.771	14.8603	21.2299	9.85939	17.1484	20.8106	16.0697	18.667	12.872	16.7097	16.9565	12.0895	16.8666	11.3927	17.7041	15.7238	9.15485	14.911	16.2043	15.2431
Yumai 18	DZ147	Henan, China	13.5836	14.0127	14.6017	11.567	14.8646	12.6428	13.7101	14.6618	14.8563	10.2193	14.0416	19.7968	20.2855	16.0778	16.9188	15.4671	7.50875	18.6989	17.8947	18.948	23.1782	15.2458	17.9325	16.9841	19.2359	15.5153	25.5899	18.4175	15.23	21.0129	9.12952	17.0754	20.7468	16.3151	16.9545	12.8391	15.6466	17.2608	14.247	17.0529	11.4352	16.8077	15.7798	10.3169	14.4134	15.5175	14.8805
Lumai 5	DZ148	Shandong, China	14.2589	13.5027	13.8313	11.6812	16.4503	12.3152	13.3935	14.524	14.2419	8.53671	14.0862	19.4963	20.0334	15.9164	17.0859	15.2587	6.63543	19.2458	16.6167	18.8515	23.4186	14.8458	17.8615	16.525	19.038	14.0222	25.449	18.466	15.2326	20.7261	9.50976	17.7801	20.9294	16.0593	18.0708	12.4277	15.7906	15.301	14.9538	16.6786	11.9373	16.0533	16.002	9.50532	14.7084	15.515	15.6127
Bainong 3217	DZ149	Henan, China	14.1384	13.9491	15.0882	11.8216	15.5959	12.628	14.3166	14.0368	15.113	11.8629	14.1532	20.0198	20.4581	15.183	17.4463	15.6839	5.98	20.4318	17.3654	18.9717	23.3341	14.7708	18.221	16.6886	19.4957	14.4035	25.6691	18.6994	14.525	21.1115	8.13044	17.3821	21.0551	16.5419	19.7481	12.4931	16.2458	17.1427	15.1056	17.2372	12.3201	16.9724	15.0657	10.8453	14.823	15.7787	15.2616
Gaocheng 8901	DZ150	Hebei, China	13.4621	14.4556	15.0763	10.3727	17.4222	13.5838	15.4836	14.7005	14.6595	10.0252	13.797	19.4929	20.0305	16.0198	17.3081	15.458	7.53389	19.8658	17.2159	18.7688	23.2532	16.459	17.5508	17.6981	19.1008	16.4618	25.7542	18.424	14.743	20.568	9.54076	17.529	21.011	16.0649	20.5035	13.1207	16.3012	16.7954	15.0895	16.7241	10.5265	17.2525	15.71	10.7899	14.3801	16.3908	15.4157
Yumai 57	DZ151	Henan, China	14.594	14.288	14.7389	10.9775	14.4526	12.6034	13.7018	14.6705	14.8519	10.0069	14.2646	20.1089	20.5091	15.5396	17.4526	16.0333	6.57192	19.2168	17.3397	19.2734	23.3896	15.0982	17.6815	16.799	19.38	15.4644	25.4604	18.6943	15.266	21.457	7.53626	17.3301	20.7158	16.0687	16.5971	12.6884	15.9688	16.4372	14.4464	16.826	12.098	16.9304	15.599	8.76021	15.0244	15.3987	15.1559
Xinmai 9408	DZ152	Henan, China	13.6054	14.829	14.6594	12.5696	15.9116	12.9848	14.1882	14.4354	14.1898	9.23113	14.4153	20.3502	20.9917	16.128	17.7187	16.0338	8.05356	17.9373	17.4284	18.9325	23.2972	14.9717	18.1745	16.719	19.812	14.8962	25.5259	18.7565	15.5992	21.2864	8.86161	16.9665	21.0965	16.4112	18.933	12.7476	17.209	17.1985	15.281	17.2273	11.6268	16.0054	15.7606	9.86022	15.1645	15.2373	15.1598
Wanmai 50	DZ153	Anhui, China	14.2217	14.0593	15.0998	11.9319	16.2768	12.7418	13.8508	14.6053	14.3348	11.4543	14.393	19.764	19.3129	16.3181	17.6763	15.7677	6.52163	20.7637	18.0663	19.2463	23.4077	15.7762	18.0164	16.4632	19.882	14.4099	25.8452	18.5063	14.6774	21.1086	9.55922	16.9805	20.7877	15.747	18.0446	12.7297	15.626	17.6048	14.546	16.773	11.5324	16.3708	15.1868	10.0243	14.8195	15.1902	15.3967
Huaimai 21	DZ154	Anhui, China	13.546	13.9402	15.4592	12.1733	16.1353	13.1842	14.2132	15.01	14.6942	9.96267	14.708	19.9486	19.8199	14.9928	17.7244	15.9869	8.08135	19.2394	17.3598	19.6571	23.4948	15.4127	17.7468	17.1729	19.7226	14.1588	25.7209	18.7323	15.4442	21.0945	9.12214	17.1744	20.8977	15.8652	17.8944	12.3476	15.6609	17.5008	14.1754	17.0991	11.6995	15.9353	15.2541	9.49367	14.9546	15.0451	15.0848
Jinmai 61	DZ155	Shanxi, China	13.7996	14.5602	14.0054	10.7063	14.8377	12.3591	13.5849	14.311	14.0107	9.89253	14.0924	19.477	19.9327	16.0814	16.9607	15.7573	5.98	18.686	16.9356	19.0138	23.3401	15.2361	17.5298	17.3374	18.9953	13.8561	25.7887	18.2034	17.1881	20.7952	8.96004	16.9764	20.5977	16.2986	16.9489	13.0987	15.7885	17.1778	14.2922	16.2473	11.261	16.9521	14.5707	8.68636	14.6487	15.041	14.4067
Su 0663	DZ156	Anhui, China	13.9901	14.0245	15.3734	12.1113	15.6172	12.1844	14.1768	14.4004	14.6564	5.98	14.7686	19.8012	19.6508	15.3276	17.2016	15.7248	8.05407	20.539	17.3831	19.2652	23.3082	14.1756	17.5447	16.5957	19.5823	13.7176	25.4588	18.5758	14.6397	21.3153	9.11958	17.0798	20.9689	16.1968	17.8055	13.0144	16.9737	17.6646	15.1188	16.6743	12.6484	16.9614	15.7787	9.63023	14.9485	14.5448	15.6533
Yumai 47	DZ157	Henan, China	13.4997	14.1494	15.4705	10.8204	15.2926	13.1814	13.7713	14.9944	15.0703	8.05681	14.2804	19.9002	20.3096	15.3611	17.4298	15.8741	8.14306	19.7522	17.2297	19.0262	23.0406	14.698	17.7046	16.8604	19.2086	13.9365	25.6609	18.6027	15.5896	21.2624	7.58509	16.9832	20.6607	16.1105	19.1687	12.8624	16.8028	16.4072	15.4136	16.9769	11.7322	17.3469	15.6431	9.70434	15.0845	15.9322	16.1707
Zhengzhou 3	DZ158	Henan, China	13.8365	13.3515	14.9087	10.7258	16.2672	12.6909	13.3468	14.8662	14.1587	9.56413	14.2513	19.6028	19.3677	15.2971	17.4782	15.6601	6.58981	20.0168	17.9026	19.4242	23.1174	14.748	18.6729	16.8314	19.7865	15.208	25.5275	18.6329	14.4818	21.104	9.52674	17.3611	20.6343	15.8903	17.8201	12.5093	16.2693	16.574	14.6708	17.0977	11.2374	15.9812	15.4076	9.34745	14.0513	15.4764	16.1128
Linmai 4	DZ159	Shandong, China	14.0309	14.3476	14.8035	10.6618	15.5703	13.145	13.0822	14.8127	14.3722	11.5145	15.3414	20.0836	20.0779	15.4869	16.6769	15.6618	6.57174	19.7111	17.3995	18.8885	23.1245	14.0418	17.7024	18.0752	19.6573	15.0272	25.7497	18.2714	16.4135	21.0387	8.13264	17.0436	20.7537	16.4161	19.6175	12.961	15.6836	17.1629	14.2878	17.2782	12.4905	16.4256	15.5257	9.65245	14.5758	14.3147	15.4063
Shan 715	DZ160	Shaanxi, China	13.1702	13.9555	14.613	10.9234	15.6185	12.7519	13.7557	14.7228	14.7024	9.79603	14.0017	19.8558	20.1272	16.5122	17.3765	15.7008	6.52612	19.9991	18.7846	19.3163	23.067	14.5555	17.4363	16.4229	19.8451	14.5225	25.5254	18.6838	14.9322	20.7963	8.18517	16.7262	20.4858	15.7116	17.3905	12.8808	15.708	17.6744	14.273	16.9655	12.2661	17.1746	15.4635	8.72308	15.2539	17.0712	14.7065
Zhoumai 26	DZ161	Henan, China	13.4659	14.8066	15.9109	11.0978	15.6727	13.0129	15.6222	14.6586	15.3	9.45867	13.7948	20.2082	20.8964	15.6705	17.7636	15.768	6.57511	20.9873	16.511	19.7036	23.4766	15.7913	17.5139	17.2968	19.8863	14.8557	25.1078	19.0169	15.2661	21.6139	9.85089	17.731	20.7052	15.7585	19.428	13.6124	15.9707	17.1447	15.7875	16.7254	12.4674	16.8564	15.123	9.95244	15.277	15.0935	15.7008
Lankao 24	DZ162	Henan, China	12.602	14.0373	14.1294	9.70954	14.7373	11.7468	13.3391	14.2513	14.1048	9.64627	13.6673	19.7032	20.0206	15.574	17.4334	15.6514	5.98	18.7144	17.8846	18.882	22.4401	14.606	17.7941	17.0729	19.4985	15.6132	25.1178	18.7314	16.7087	20.7927	9.54721	16.3426	20.4054	15.91	17.9907	12.1043	15.9569	16.4866	13.3065	16.6476	11.2369	15.9805	14.6539	9.4011	14.8942	16.2881	14.2095
Huaimai 18	DZ163	Anhui, China	13.1967	14.3493	15.1899	12.6021	14.8732	12.5931	13.9985	14.5271	15.3876	8.75135	14.5044	19.9123	20.7191	15.3412	17.9225	15.8742	6.51954	18.9008	18.293	19.8275	23.0009	15.878	17.8918	17.001	19.5069	14.6372	25.178	19.1123	16.0161	21.4045	8.8702	17.1043	20.778	16.2315	17.6223	13.0318	15.1889	17.5098	15.8818	16.8778	11.3583	17.0517	14.9046	9.38609	14.7211	15.2789	14.2705
Wanmai 38	DZ164	Anhui, China	12.8926	14.6569	14.8683	12.425	14.5311	12.13	14.7942	15.0348	14.5934	9.5956	14.4922	20.0543	20.5296	15.1786	17.7082	15.8517	6.5438	19.9611	17.0666	19.4085	23.366	15.4107	17.5464	17.1044	19.6387	14.8222	25.1729	18.9403	16.7579	21.4391	6.71307	17.0261	20.9858	16.0971	17.4704	13.2916	15.7478	16.7669	15.2483	17.1879	12.1532	16.5472	15.457	10.6664	15.2137	14.5244	14.7001
Wanmai 19	DZ165	Anhui, China	13.9668	13.9723	15.3496	12.2116	14.9546	12.9164	12.7646	13.6739	14.8018	9.51818	15.4197	19.4333	19.2748	15.8224	17.4807	15.4965	7.47192	19.6656	17.1073	19.2797	23.3014	14.5968	17.915	16.5489	18.8025	13.6049	25.256	18.5733	15.839	21.0711	6.68761	16.8326	20.6248	15.836	17.6798	12.6591	14.968	16.8588	15.634	16.7321	11.4957	16.8515	14.9374	9.83072	14.7321	14.3728	15.7756
Gaoyou 503	DZ166	Hebei, China	13.507	13.9061	14.6969	11.2534	15.2286	12.7829	12.5463	14.828	14.5508	9.32901	14.8891	19.4108	19.5511	15.5477	16.6377	15.2381	7.50054	19.9505	17.397	19.1245	23.3866	15.6594	17.6267	17.2231	19.0227	13.9402	25.5998	18.1909	15.5742	20.9547	6.72691	17.2169	20.7526	16.2093	18.1748	12.561	15.6789	16.3238	14.8414	16.3195	12.7173	16.9398	15.2202	9.64865	14.1669	15.3876	15.4595
ProINTA Colibr 1	DZ167	Argentina	13.9438	13.6857	15.4473	10.6141	15.9836	12.6565	13.232	14.6195	15.4118	12.8205	14.3192	19.3188	19.5091	15.418	17.0802	15.4671	6.51	20.584	18.7939	19.0275	22.9313	13.6248	18.1098	16.6781	18.4832	14.5433	25.4802	18.1608	16.5897	20.8152	10.5231	16.8576	20.5175	16.2169	17.4401	12.284	14.9433	17.5165	15.5935	16.1082	12.217	16.6037	16.0227	10.8834	14.8804	16.8252	14.55
Xinong 979-005	DZ168	Shaanxi, China	13.6772	14.2632	14.2605	10.9634	14.7712	13.1765	13.9411	14.8817	13.6727	9.37481	14.5981	19.363	19.1645	16.0751	16.6531	15.3693	6.50168	19.256	16.9387	18.8228	23.1779	14.6208	17.9863	16.9579	19.3028	15.5576	25.4519	18.3063	16.055	20.8086	8.5448	16.7275	20.8507	16.5625	17.616	11.7769	16.8687	17.2096	13.2955	16.6061	12.3986	16.4955	15.387	9.14448	14.2929	15.4085	14.4812
Jishi 02-1	DZ169	Hebei, China	13.7704	13.9925	14.9817	11.0784	16.7593	12.4822	13.5906	13.8222	13.9976	8.69788	13.9399	19.4981	19.7535	16.0772	17.2364	15.3679	7.51245	19.0199	17.747	19.082	23.0254	15.509	17.6273	17.8782	19.0528	15.0879	25.5752	18.8152	14.9659	21.0651	8.56541	16.9298	20.9325	15.8466	20.365	13.3308	15.7039	16.8554	14.3612	16.6856	12.1708	17.4228	16.0745	10.0233	14.7615	16.87	15.5179
Zhengyin 1	DZ170	Italy	13.9784	13.3917	15.5867	11.8077	14.1656	12.6343	13.2605	15.3641	14.8468	12.0429	14.6969	19.9554	20.1314	15.4239	17.7921	15.815	5.98	18.988	18.8546	19.3005	23.0989	14.6131	18.1029	18.2968	19.9033	15.4916	25.5814	18.7958	15.8414	20.9773	9.5225	17.0023	20.8195	16.1188	18.7503	12.7623	15.8669	17.1681	15.0222	16.6876	10.8789	14.8002	15.5023	9.32772	14.9777	16.1816	14.5383
Kitanokaori	DZ171	Japan	14.0733	13.5257	15.995	12.2579	15.2813	13.0036	13.3871	15.0166	15.0726	12.6789	14.6643	19.5315	19.6568	15.2148	16.8288	15.5958	7.58677	23.8897	17.7789	18.8499	23.196	14.7232	18.1155	17.5295	19.2327	16.3064	25.6199	18.4336	16.0398	21.1949	9.14648	17.0843	20.8732	16.3534	16.7132	13.9967	15.482	17.5804	15.063	16.2895	12.9059	16.2869	15.4463	10.7682	14.3817	17.2222	15.7245
Yannong 19	DZ172	Shandong, China	13.5475	13.4758	15.057	10.2915	13.4832	12.4052	13.0502	14.7155	15.0275	9.4539	14.2968	19.4669	19.9249	15.9662	17.3652	15.7101	8.11901	18.8346	17.7768	19.4241	23.1486	15.0667	17.1826	16.5326	19.2959	14.4029	25.4715	18.6452	14.5571	20.8655	8.5165	17.7566	20.6564	16.151	17.2164	12.5479	16.1676	18.2655	14.7557	16.5068	11.0779	16.3485	15.4981	9.85075	14.3862	14.7516	15.4823
Neixiang 188	DZ173	Henan, China	14.0349	14.4667	14.6837	10.323	15.351	12.4481	13.1712	14.3708	14.1143	11.7752	14.2184	20.0636	20.2103	15.7197	17.0406	15.8423	6.59001	18.4093	16.6834	19.091	23.6033	15.1065	17.9191	17.7145	19.4168	13.8123	25.2001	18.4269	15.5871	20.9258	8.53124	17.0044	20.9844	16.2334	17.6036	12.1385	16.1935	17.4107	14.5082	16.8582	11.1545	15.57	15.2638	9.5585	14.8425	15.0608	15.2139
Norin 67	DZ174	Japan	13.0771	13.5811	14.4725	10.6637	15.2964	13.0809	12.6379	15.131	13.3108	11.9799	13.637	19.4968	19.512	16.5802	16.7765	15.5104	7.45173	18.0243	17.8682	19.103	23.1616	15.756	17.6047	17.2948	18.7337	15.7397	25.6467	18.0838	17.2607	20.6544	10.4604	16.7194	20.5458	15.6958	17.5809	12.6636	15.4975	16.7946	13.2608	16.4487	10.7436	16.4023	15.3257	10.0929	14.752	15.9802	14.3175
Jinan 17	DZ175	Shandong, China	12.4062	13.8164	14.1356	11.0398	14.7687	13.2315	13.8949	14.763	14.1357	7.41036	13.6348	20.0938	20.4224	16.4439	16.4304	15.526	7.46326	20.0981	16.7073	18.6227	23.4268	13.5524	17.2879	17.6859	19.4859	14.6099	25.8204	18.3341	15.5752	20.8234	8.83898	16.8691	20.9021	16.2319	19.9409	13.2408	16.0018	15.7123	13.4715	16.5855	11.5135	17.1838	14.9196	9.59662	14.6141	15.0624	14.2728
Yannong 15	DZ176	Shandong, China	13.7592	12.6409	14.8779	11.6088	15.6925	13.2141	12.8412	14.5779	14.1689	9.15488	13.8994	19.7768	20.0785	15.8406	17.146	15.6627	5.98	19.8465	18.2994	18.964	23.3372	14.9966	17.8297	18.8467	19.2711	13.6742	25.6071	18.3431	14.9886	20.9544	9.33694	17.1377	20.832	15.9552	18.3044	12.7306	15.7785	17.2051	14.489	16.7496	11.5574	16.5573	15.6409	9.0948	14.5175	16.0991	15.0347
Yanzhan 4110	DZ177	Henan, China	13.2779	13.8064	15.1601	11.1861	15.029	12.8463	13.8163	14.6946	14.5688	8.36632	14.7777	19.749	19.6252	15.9872	17.4886	15.5781	6.52261	19.9507	17.2054	19.3421	23.5094	14.8881	17.6029	18.4252	19.5069	13.2686	25.9155	18.5145	15.1427	21.1596	8.53566	17.1036	20.8857	15.9314	18.5197	12.566	15.2562	16.9099	14.7785	15.6166	11.1775	16.4871	15.2285	9.55795	14.4697	15.3516	15.5808
Zhoumai 18	DZ178	Henan, China	13.4729	14.6641	14.5782	10.782	13.8316	12.4009	14.4668	14.7463	14.2274	10.5756	13.9925	20.2281	20.7686	15.7643	17.0565	15.7636	7.49062	19.7453	16.3407	18.5858	23.2463	14.2905	17.2129	18.7147	20.0764	14.0268	25.8413	18.6666	15.8605	21.0765	7.30182	17	20.9447	16.2112	17.83	12.3176	15.4893	16.4536	13.106	16.4013	11.3979	16.6836	14.751	9.69965	14.9052	14.6561	14.8198
Zhoumai 28	DZ179	Henan, China	13.8525	14.159	14.5219	10.7259	16.4738	13.1323	15.0904	14.4954	14.6984	7.82691	14.2775	20.0648	20.3287	15.644	16.8117	15.5494	6.51643	18.9	16.8875	18.6982	23.1549	14.3617	17.5694	18.0822	19.4116	13.2611	25.5208	18.5154	14.6002	20.7782	9.13026	17.5099	20.9927	16.2433	20.1234	13.0711	15.6148	16.8052	14.506	16.8406	12.0105	16.8028	15.4454	9.56557	15.2664	14.6178	14.4823
Wennong 5	DZ180	Shandong, China	13.4572	13.8297	14.8912	12.5702	15.2455	12.7368	13.1575	14.7701	14.5715	9.8959	15.0606	19.7888	19.8806	15.8615	16.9331	15.4639	6.53705	21.2138	18.2725	18.6773	23.289	14.7716	17.6751	18.4938	18.9364	15.2702	25.4727	18.2299	16.4294	20.8607	10.7004	16.9639	21.0312	15.6347	18.1187	12.9928	15.8037	16.3267	15.2308	17.0243	11.3992	16.4905	14.9115	9.94725	14.7566	15.318	15.4783
Aca 801	DZ181	Argentina	13.6597	13.9875	14.8475	11.8761	15.4284	12.9898	13.1173	14.8036	14.4002	12.1238	14.3637	20.1214	20.0368	16.3382	17.1383	15.6567	7.38435	19.1509	17.8437	19.3767	22.9865	14.7096	17.502	18.2709	18.8041	15.2473	25.2719	18.5931	16.127	21.0396	8.8729	16.5607	20.4585	14.811	19.7828	13.2284	16.2485	17.9212	15.0027	16.5744	11.4304	15.3567	15.7935	9.8632	15.351	15.8552	14.7359
Xinong 291	DZ183	Shaanxi, China	13.4965	13.6123	15.4455	11.3992	17.0983	11.9442	13.8934	14.7772	15.0672	10.8203	14.5093	19.6104	19.898	15.6414	16.9587	15.4324	6.5206	21.5625	17.0351	18.9464	23.4002	15.5017	18.2091	17.9642	19.1183	15.6137	25.3959	18.2427	14.8424	20.6907	9.69358	17.5216	20.6021	15.8492	20.3296	12.1176	16.4716	16.9304	15.7456	16.1725	11.6834	17.4278	15.8133	10.7615	14.544	17.2196	15.4986
Bainong 64	DZ184	Henan, China	12.781	13.7179	14.8752	12.6701	14.7544	12.5727	13.3167	14.5772	14.1933	10.5478	15.6416	19.5464	19.7524	15.587	17.4047	15.4571	7.58781	20.3114	17.6949	19.0701	23.5173	14.5623	17.9284	18.978	18.9404	15.6928	25.3955	18.6041	15.6489	21.2851	9.33149	17.2371	20.915	16.313	19.4477	12.8018	14.9958	17.1612	14.8142	16.7734	11.5659	17.2152	15.0965	8.69213	15.0211	15.8224	15.1971
Zhoumai 23	DZ185	Henan, China	13.7067	13.2598	14.1801	10.4912	15.2394	12.5017	13.3675	15.0934	14.1782	8.82475	14.182	19.6935	20.2324	15.6996	16.7244	14.5844	7.54393	19.3569	16.8162	19.0464	23.1515	14.3503	18.1293	18.3644	18.7715	13.5666	25.5974	18.358	15.8169	20.9135	8.51811	16.9506	20.4935	16.0071	20.0293	12.0981	15.779	16.8565	14.8057	16.7365	10.8034	17.2316	15.2509	9.27063	14.7497	14.8578	14.6765
Luohan 2	DZ186	Henan, China	13.4294	13.4845	15.5604	10.4137	15.6659	12.2173	13.262	15.2725	13.9353	10.7404	13.5564	19.8385	19.9926	16.2594	17.0298	15.7026	7.4819	20.2508	17.0497	19.5894	23.6541	14.7127	18.0181	18.8606	19.2492	14.7712	25.2079	18.5755	15.5586	21.2493	8.14442	17.642	20.7704	15.9848	18.0786	12.9753	16.1653	16.3346	14.1855	17.0241	11.7304	15.1888	14.7348	9.82051	15.3488	13.6295	15.1972
Zhoumai 30	DZ187	Henan, China	13.3343	13.8944	15.0667	12.5952	15.3501	12.4627	14.0419	14.5603	13.6042	11.1425	13.684	19.8923	20.3737	15.4881	17.3454	15.4593	6.47517	18.4396	16.538	18.8484	23.0971	14.486	17.606	18.6171	19.4609	15.2621	25.3966	18.7755	15.9191	21.0236	8.836	16.8142	20.6295	16.076	19.2477	12.6507	15.5987	16.6647	14.3973	16.6761	10.7093	17.3243	15.4876	10.4195	14.969	15.4252	14.6877
Zhongmai 871	DZ188	Henan, China	13.5012	12.8148	14.5126	11.0788	14.5609	11.9506	11.9985	14.4779	13.8085	10.1055	13.7573	19.5367	19.7593	16.0136	16.2791	14.9022	7.58243	19.3566	16.6048	18.9614	22.8674	14.6353	17.5245	18.0878	18.4371	14.5703	25.8887	18.0522	15.2881	20.5439	9.34375	16.5961	20.2258	15.5413	17.2995	12.4203	15.9977	17.0643	14.0019	16.9449	10.9354	18.0158	15.0913	9.37695	14.6688	15.1858	14.4714
Shannong 78-59	DZ189	Shaanxi, China	14.0314	13.2332	14.3906	10.7997	14.7316	12.5827	13.1542	14.4926	14.6479	10.4988	14.3658	19.7665	19.7924	15.3757	17.4632	15.4716	6.60064	19.3908	16.0993	19.3047	23.6174	14.6179	17.9113	18.2438	19.4397	13.3721	25.2671	18.8287	14.3665	21.4529	7.56619	17.7576	20.8748	16.1457	17.1158	12.793	15.8467	16.9903	15.3294	17.0518	12.2937	16.478	14.4913	9.32302	14.84	13.7027	15.2006
Shan 512	DZ190	Shaanxi, China	13.2361	12.8139	14.403	10.9744	14.5025	12.7215	12.5799	14.8476	13.7951	7.46686	13.9889	19.5007	19.2394	15.9668	16.894	15.3543	7.56387	18.0762	16.7697	19.5284	23.1426	14.6536	17.8092	19.1471	19.1411	14.3431	25.5762	18.5732	14.7394	21.1158	7.51178	16.8394	20.4739	15.6854	17.853	12.4118	16.4116	16.5496	14.5742	17.2803	10.1603	15.3788	14.1524	10.1964	14.658	14.1223	15.0521
Lumai 6	DZ191	Shandong, China	13.4628	13.7798	14.3969	13.7225	14.5063	12.6343	12.8315	14.5122	14.0258	11.0424	14.3665	19.7044	19.6942	15.2724	17.258	15.54	7.53933	17.6861	17.521	19.0241	23.0128	13.9154	17.9121	18.2337	18.7577	13.9593	24.9116	18.8014	15.7315	21.3681	8.90566	16.6832	20.4064	15.5354	17.3683	12.7367	15.4297	16.7706	13.8507	15.8709	12.2496	15.908	15.358	8.81598	14.47	14.9213	15.0947
Yumai 49	DZ192	Henan, China	14.7834	13.714	14.0951	13.365	13.8394	12.4169	11.8209	14.9622	14.3831	10.5816	14.6388	19.7877	19.9034	16.0756	16.8075	15.343	6.52923	18.3435	16.8761	18.9313	23.1836	14.9145	17.4628	18.9211	18.83	12.7707	25.5625	18.1792	14.7757	21.3072	5.98	17.0176	20.5094	16.6274	16.0213	12.9512	15.1385	16.3697	14.201	17.2149	12.1443	16.8089	15.0181	10.1041	15.034	14.7813	14.7189
Zixuan 2	DZ193	Shandong, China	13.5555	13.2339	15.3457	10.9573	14.7864	12.2323	13.4217	14.5812	14.5928	9.22621	14.1384	19.6582	19.5739	15.8032	16.9789	15.4759	6.57655	19.0162	17.5853	19.2724	23.5618	13.5474	17.7584	19.2829	18.6451	14.2248	25.4432	18.2901	15.7149	21.0992	9.70959	17.1298	20.7653	16.2091	17.3572	13.2088	15.4593	16.6495	14.3274	17.2892	11.7273	16.334	14.5994	11.5392	14.9099	17.2285	13.959
Lampo	DZ194	Italy	12.2797	13.6731	15.2921	11.3171	15.3528	11.6652	12.259	14.5845	13.8007	10.5263	14.8105	19.6205	19.5863	15.6768	17.0425	15.4705	6.53488	19.7567	17.6543	19.3925	23.2174	13.6137	17.7081	19.5097	18.508	14.8362	25.3883	18.6732	16.5542	21.3293	8.95837	16.8905	20.4727	16.1207	17.7967	13.3163	15.5998	17.2841	14.9166	16.7022	12.0231	15.8113	13.8388	9.78319	14.87	15.8701	15.339
Aikang 58	DZ195	Henan, China	13.4852	13.4715	14.7127	11.3638	15.8026	12.0204	13.4215	15.0514	14.7311	9.33036	14.8858	19.8777	19.8983	16.2029	16.9389	15.4271	6.69411	19.3406	17.1564	19.3861	23.6018	13.9321	18.4299	17.2381	18.9952	12.7647	25.2571	18.7853	14.7868	21.2637	9.09733	17.1056	20.9438	16.3947	18.4578	13.2152	15.4076	16.4772	14.8446	16.792	11.5937	17.2408	14.2816	9.09748	15.1352	14.5119	14.7054
Yumai 50	DZ196	Henan, China	13.5421	13.6306	15.946	10.0608	15.227	12.1062	12.7272	14.7928	14.8658	10.7725	15.1083	20.131	20.5043	16.2202	17.3428	15.6616	7.53649	18.9812	17.6185	19.5631	23.3243	14.3367	18.3682	18.1136	19.0873	15.4563	25.3606	18.6935	15.4847	21.5877	9.67794	16.9534	20.4309	16.3682	18.6704	13.6859	17.3949	17.2794	15.8776	16.7739	12.2179	15.9931	14.6552	9.37984	15.3233	15.4523	14.672
Jining 16	DZ197	Shandong, China	14.0224	14.8602	15.385	11.1061	15.5848	13.0642	14.2855	15.0884	14.5355	10.1318	13.9089	19.8142	19.7379	15.9704	17.4089	15.465	6.58855	19.6109	16.72	19.4799	23.6009	15.9662	17.4272	18.1958	19.0988	14.0144	25.2014	18.9133	15.4387	21.4457	8.85205	17.7969	20.9937	16.2796	19.963	13.1181	16.4963	17.7265	14.8845	16.5432	11.8536	16.5961	15.4091	8.37089	14.9094	15.0195	15.0002
Abbondanza	DZ198	Italy	13.9636	13.1305	15.6227	10.7694	15.6564	12.6534	14.0446	15.0902	14.843	11.1658	13.829	20.2996	19.7572	16.2293	17.5631	16.192	6.54936	20.9982	18.3856	19.3761	23.7552	15.3144	18.5074	17.4695	20.1784	14.3484	25.8232	18.6797	16.1786	21.5396	10.4428	17.1881	21.0598	16.2603	19.8881	12.2423	16.3757	17.0944	14.7522	16.6082	12.9587	15.7613	15.536	10.8179	15.2376	15.8674	15.9555
Zhongmai 875	DZ199	Henan, China	13.8099	13.015	15.0498	10.6375	15.2795	11.9808	13.8186	14.2242	14.2357	8.69741	14.1537	19.8953	20.3205	16.1695	17.8432	15.7742	6.52101	19.0794	16.4589	19.2005	23.2007	14.1333	17.6247	17.4709	18.9034	14.1061	26.2812	19.441	15.1985	21.5959	9.26559	16.8316	20.5797	16.2153	18.0974	12.3822	15.313	16.3174	14.5333	16.6727	11.5573	18.1309	14.5752	10.0568	14.989	14.8959	14.8564
Fu 936	DZ200	Anhui, China	13.3314	14.0239	14.6338	9.80665	15.1242	12.5258	13.2812	13.976	14.6636	9.52787	15.177	19.5375	19.026	15.5335	17.0578	15.3487	7.52481	19.5379	17.1752	19.2821	23.3888	14.495	17.8827	17.2265	18.8103	14.4042	25.2905	18.7458	15.6027	21.4687	9.33073	16.7223	20.8411	16.0906	16.8336	13.1459	15.8865	16.3125	14.804	16.7935	11.4274	16.3059	14.8322	10.5825	14.8011	15.1032	14.8445
An 1331	DZ201	Anhui, China	14.0528	13.4991	15.111	10.5408	15.0944	12.6539	12.6624	14.6088	14.974	11.0404	13.4234	19.7288	19.9779	15.5096	18.4819	15.9654	7.50059	19.2328	17.4678	19.661	23.6112	14.9794	17.47	18.1049	19.257	15.4916	25.5023	19.7442	15.2412	21.7861	8.43105	17.3677	20.7309	15.7049	17.2412	12.4331	15.841	17.761	15.4054	16.4707	12.0606	16.0196	15.1357	9.50616	14.7127	15.636	15.4455
Shannong 20	DZ202	Shandong, China	13.312	13.0773	14.4883	11.039	16.2523	13.2726	13.4654	14.7067	14.0679	9.51655	14.9732	19.2352	18.8684	15.8385	17.4663	15.4166	7.47099	19.8284	17.5548	19.2076	23.4029	15.4703	18.5247	18.0277	19.1213	13.6601	25.4435	18.7726	14.0893	21.1775	9.1418	17.1515	20.9946	16.2699	18.1708	11.836	15.7176	16.8187	14.6767	16.4948	11.0395	16.5315	14.7426	9.94223	14.353	16.0572	15.3341
85Zhong 33	DZ203	Henan, China	13.7646	13.751	13.5603	10.3977	14.2188	12.4222	13.6823	14.7766	13.2919	10.6206	13.9679	19.3525	19.4006	16.0231	17.4313	15.5825	7.58526	17.6064	16.5146	19.3308	23.3121	15.134	17.7713	17.8334	18.9961	13.8267	25.901	18.8289	14.8646	21.4611	7.97954	17.384	20.6532	15.8971	19.4026	12.6877	15.8737	16.7458	13.8608	16.9024	11.7786	14.3277	14.1799	9.74973	14.4376	14.751	14.8831
Fengchan 3	DZ204	Shaanxi, China	13.9056	12.8355	14.3956	10.6095	15.6496	12.495	12.8291	14.8672	14.4544	8.02548	14.5489	19.6154	19.1622	15.767	17.6681	15.6103	6.57997	20.6981	16.8847	20.0143	23.8362	15.597	18.2564	17.6592	19.5739	14.5417	25.1359	18.9222	14.1008	21.7973	8.52691	17.9824	20.9802	16.4423	17.2495	12.3739	15.0841	17.5746	14.0297	16.7747	12.7151	16.1764	14.1583	10.7946	14.7969	16.0847	15.9198
Zhengmai 366	DZ205	Henan, China	13.336	13.5727	14.5824	10.7424	14.7918	13.1518	13.3771	15.0722	14.0437	5.66849	14.4705	19.8163	20.1304	15.8785	17.4536	15.5365	6.58638	18.5839	17.0657	19.3039	23.5427	14.3231	17.5434	18.9705	18.886	12.5541	25.5616	18.9836	16.7523	21.6213	9.84436	17.0554	20.8681	16.1091	19.3073	12.9476	14.9906	16.656	14.3273	15.8635	12.0862	16.8989	15.1484	9.25912	14.8505	14.665	14.1389
Huapei 5	DZ206	Henan, China	12.5612	13.5297	14.585	10.6917	15.8205	12.9123	14.4052	14.7667	13.95	9.44851	14.7742	19.734	20.1859	16.2032	18.1096	15.3756	8.14142	20.1027	17.3115	19.8688	23.6349	14.5394	18.1144	17.7588	19.3048	11.3339	25.4916	19.2341	15.6161	21.6915	8.1259	17.9299	20.9356	16.306	19.4102	12.4478	15.9256	16.9991	14.4156	16.1773	12.4722	17.543	14.5096	9.89017	14.576	15.3397	15.359
Xiaoyan 81	DZ207	Shaanxi, China	13.5213	13.6747	14.6881	10.7306	13.4603	12.6804	13.7133	14.9923	13.444	9.48038	14.8369	19.6462	19.8983	16.1246	17.4309	15.3499	6.54909	19.8223	17.7489	19.0396	23.1973	14.5592	17.347	17.7864	19.5552	13.7592	25.4393	18.8891	15.8396	21.2559	8.87113	17.1585	20.7786	16.2555	18.4234	13.0097	16.7126	16.4432	14.2692	16.8449	12.0247	15.5924	15.2261	9.4317	14.676	16.7403	14.6804
Jimai 20	DZ208	Shandong, China	13.9846	13.3758	14.3878	9.80506	14.9493	12.2645	12.7555	14.5932	13.8057	9.12164	14.8582	19.2905	19.4793	15.9357	17.0723	15.1138	6.58562	19.6159	17.539	19.3629	23.6195	17.1501	17.1129	17.9966	18.1755	13.7703	25.5968	18.5845	15.6232	21.3136	9.11994	17.3228	20.846	16.2896	17.9461	12.1795	14.7006	17.3542	15.0232	17.0213	12.2036	16.3596	15.0086	9.01749	14.7227	14.8066	13.9174
Dorico	DZ209	Italy	12.6219	13.638	15.0557	10.7923	14.3636	12.3188	13.6622	14.6756	14.5192	9.56962	14.4908	19.6691	19.6029	16.0804	18.225	15.5599	8.59779	19.3092	17.4914	19.7362	23.3025	13.5764	18.0569	17.7007	19.0988	14.7031	25.4676	19.4213	16.1547	21.4899	8.51548	16.6418	20.2701	15.7208	16.4083	12.8038	15.4655	16.8019	14.3845	16.9622	11.9307	14.2927	14.5753	9.39904	15.622	15.9487	14.3381
Shan 253	DZ210	Shaanxi, China	13.1449	13.4422	15.1624	11.5387	15.696	12.5135	13.0791	14.5426	13.6468	7.54774	13.954	19.3523	19.4477	15.745	17.4714	15.3366	7.57892	18.5917	17.5009	19.5572	23.1367	14.0815	18.2709	17.9446	18.626	14.4587	25.0952	19.0845	15.954	21.3609	8.72133	16.5981	20.1871	15.5494	16.8904	12.7264	16.085	15.8616	14.381	16.4655	10.6422	14.6324	15.2039	10.1339	14.7281	15.5456	13.9622
Yumai 34	DZ211	Henan, China	13.9053	13.7977	14.8372	10.8633	14.7382	11.8582	12.9543	15.1073	14.1815	9.45327	13.7181	19.7671	20.0828	15.617	17.8767	15.5995	7.69673	17.1137	16.2773	19.7997	23.5054	13.8369	17.1799	17.8086	19.0968	14.5857	25.0518	19.1656	15.8282	21.8454	9.09075	17.0569	20.5371	16.0622	18.5923	12.7466	15.9768	16.2218	14.0292	16.6973	12.3999	16.8157	15.1508	9.05491	14.929	15.6008	13.8852
Wennong 14	DZ212	Shandong, China	13.3123	13.1082	15.9867	12.4214	15.182	12.0551	14.0325	14.9525	15.0788	8.86115	14.9278	19.7079	19.9494	15.9085	17.3994	15.3861	6.593	20.8782	17.647	19.4294	23.6395	13.711	17.3396	17.78	19.1403	13.6674	25.4166	18.8836	15.0539	20.8987	9.12737	17.3457	20.9842	16.3451	16.6455	12.746	15.9335	17.1436	16.1517	17.1047	12.0897	15.7977	15.2221	9.57419	14.7705	15.1727	14.3961
Han 6172	DZ213	Hebei, China	13.7941	13.7792	15.5758	11.4443	14.4142	12.826	13.7426	14.5931	14.9424	11.0591	14.0094	19.8534	20.0853	16.1744	17.5465	15.806	5.98	19.5621	17.6379	19.8071	23.6872	13.8634	17.3246	18.0631	18.9303	13.6428	25.4826	18.8564	15.4269	21.4692	9.87114	17.2569	20.9905	16.2138	16.3857	11.5508	15.4501	16.6964	15.4209	15.9118	11.3217	16.4108	14.8532	10.3009	15.0035	15.5778	14.743
Xinmai 19	DZ214	Henan, China	13.1516	13.7099	14.5344	11.2785	15.2114	12.0099	14.6493	14.3599	14.0542	7.20919	13.7762	19.9798	20.3213	15.8137	17.6199	15.5415	7.50126	19.8809	17.2248	19.5001	23.5204	14.6994	17.4479	17.3257	19.6224	13.604	25.4699	19.073	14.9429	21.1777	8.84075	17.2266	20.8154	16.1162	18.2354	12.8727	16.4641	16.2714	13.9488	17.1281	12.143	16.2176	15.3372	9.19531	15.0615	15.5171	14.6307
Yannong 18	DZ215	Shandong, China	13.5248	14.3202	14.7184	12.0312	14.3531	12.0596	14.8983	14.2988	14.3853	8.94998	14.4219	19.8802	20.3022	15.8125	17.7811	15.6046	7.52718	19.7114	16.8407	19.9007	23.8518	14.3789	17.4432	17.357	19.5296	14.0396	25.6465	19.0101	14.7141	21.001	8.52128	17.4666	20.896	15.347	18.3204	12.9807	15.9426	16.4809	14.9229	15.9636	12.0619	16.9823	13.67	9.37619	15.048	15.4109	15.2713
Zhoumai 12	DZ216	Henan, China	13.3024	14.2075	15.3353	11.7573	16.7454	12.582	15.1454	13.6361	14.81	9.77689	14.8696	20.2467	20.7422	15.8027	17.8515	16.1116	7.44576	20.028	16.2769	19.3468	23.859	14.6825	17.0652	17.0913	20.1511	14.3415	25.2423	19.0122	15.3128	21.4718	9.13438	17.3486	21.2436	16.7674	20.2429	12.8994	16.5004	16.2886	15.2228	16.9985	10.7753	16.0567	14.9717	8.67816	14.9869	15.1012	15.3545
Xinong 2000-7	DZ217	Shaanxi, China	13.1909	14.893	15.1988	13.4302	16.4111	12.2437	14.9711	14.4811	14.159	10.4965	14.0531	20.2332	20.4998	15.7545	17.8885	16.118	6.50213	20.0252	17.4753	19.1437	23.7753	14.0837	17.6427	17.6412	20.6124	15.5542	25.6705	19.0294	14.3096	21.2784	9.9874	17.6419	21.3006	16.6966	19.2618	12.4267	17.1804	16.5642	13.3539	16.7682	12.2583	15.4746	15.445	9.78344	15.1629	16.6042	15.1552
Shannong 981	DZ218	Shaanxi, China	13.7218	13.3032	14.3317	12.093	15.159	12.5911	12.5571	14.2899	14.1243	9.20957	13.6359	19.9707	19.713	16.027	17.6424	15.7145	6.58486	19.6424	17.8664	19.7466	23.4732	15.4461	17.7948	17.3327	19.8074	14.7216	25.7954	18.967	14.3437	21.4626	6.64708	17.3506	20.5773	15.9438	17.2958	12.8128	15.771	16.892	13.2887	16.6081	11.1514	15.2342	15.0874	9.75642	15.1936	15.9383	15.4422
Lumai 21	DZ219	Shandong, China	13.5139	13.2249	14.8747	10.3432	14.2536	11.8921	13.3038	14.4402	14.19	7.58175	14.1224	19.749	19.8606	15.6682	17.2196	14.9528	6.50051	19.0628	17.8997	19.3498	23.5503	15.2529	17.9255	18.0859	19.2015	14.1398	25.537	18.4411	15.7846	20.9905	9.90533	17.3323	20.6899	16.0735	17.5937	12.8072	15.4087	16.3555	15.0511	16.823	11.8029	16.4088	15.8977	9.95239	14.9935	15.7144	14.7592
Shixin 733	DZ220	Hebei, China	13.6427	13.9327	14.019	10.4455	14.8842	12.9714	14.2467	14.3678	13.4688	10.1206	14.9584	19.8835	20.1034	15.5131	17.705	15.7012	6.58744	18.1624	17.768	19.7697	23.2623	14.2927	17.9718	18.0711	19.2534	15.0047	25.4588	19.0507	15.1635	21.3486	8.19187	17.1224	20.6511	16.0068	18.1807	12.6944	15.2731	17.0557	13.6006	16.9517	11.8382	16.2358	14.4765	9.00637	14.5452	15.6861	14.5918
Lumai 8	DZ221	Shandong, China	12.7783	14.5012	15.5936	12.1903	16.5574	12.4819	15.7924	14.269	14.704	7.10455	13.7057	20.5823	20.8173	15.9005	18.9241	16.3134	7.75553	23.4946	16.5453	18.9516	23.6204	14.2904	17.6489	17.4186	20.9304	14.9396	25.4699	19.958	15.1148	21.172	10.4476	18.1015	21.892	17.0735	20.237	13.7824	16.5586	16.1958	15.7241	16.3392	12.6207	18.4242	15.7677	9.39362	15.5272	16.5627	14.4203
Zhoumai 32	DZ222	Henan, China	13.2432	13.4017	14.3503	8.41844	15.7574	12.3279	13.931	15.0246	14.1196	9.82929	15.1369	20.0272	19.9879	16.4489	16.9074	15.7121	7.66996	19.5693	16.8187	18.7517	23.584	14.554	18.3667	16.7274	19.5197	13.7269	26.3693	18.1628	15.8391	21.0199	8.15136	17.1903	20.9315	16.6457	18.1007	13.159	16.1092	17.413	14.1237	16.7098	12.3613	17.0807	15.4508	8.79824	15.033	15.5187	14.7644
Huaimai 20	DZ223	Anhui, China	13.1918	13.3424	14.6624	11.7917	15.3123	11.8328	14.0505	14.6076	14.9491	9.26029	14.7176	19.8881	19.7365	16.564	17.3054	15.8752	6.58803	21.202	16.779	19.0636	23.9518	15.4649	17.9509	17.6236	19.9069	13.8997	25.8597	18.4945	15.869	21.1661	9.68036	17.8849	21.2142	16.5637	17.903	12.4878	14.8821	16.8576	15.3091	16.6118	12.1424	17.4966	15.4091	10.9758	14.6252	15.7588	14.1156
Yumai 13	DZ224	Henan, China	13.1003	13.1993	15.0064	12.3362	14.096	12.0726	13.823	14.6806	13.6783	7.94759	14.1993	20.0015	19.7501	16.0023	17.3404	15.7334	5.98	19.3863	17.9472	19.6262	23.8092	14.6995	17.4901	17.8346	19.5664	13.7983	25.875	18.5739	15.1337	21.5112	9.36735	17.5441	21.0077	16.211	17.4573	13.1509	15.4874	16.2183	14.1184	17.0471	12.4036	16.2915	14.9317	8.78297	14.2822	15.8845	14.5678
Genio	DZ225	Italy	13.6836	13.1968	15.3835	9.60214	13.7633	12.6812	13.113	14.953	14.4385	11.5645	14.6261	19.4312	18.9901	15.8137	16.934	15.4868	6.52248	19.1218	17.9396	19.605	23.5867	14.6401	18.0576	17.7935	18.8373	13.2028	25.5657	18.5158	17.3733	21.1114	10.2536	17.0124	20.578	16.0618	17.5457	11.723	15.852	16.457	14.9774	16.66	12.1882	16.1786	14.3425	10.0892	14.4372	15.8665	15.0755
Funo	DZ226	Italy	13.5742	12.7156	14.9065	11.2253	14.6413	12.5246	13.3645	14.4687	13.4975	11.3181	14.4938	19.8787	19.0445	15.7638	17.1316	15.8679	6.54929	19.22	17.5601	19.525	23.8186	14.0094	17.7329	17.7297	19.6873	14.5567	25.4115	18.6494	15.8555	21.2864	10.5594	17.4181	20.9251	16.1217	17.3355	12.761	16.2055	16.7945	14.0146	16.9948	11.4974	14.2949	15.3946	9.96726	15.0594	16.6851	15.0881
Wanmai 29	DZ227	Anhui, China	13.8794	13.6656	14.7528	9.82067	14.1321	12.8154	11.9379	14.7589	13.7264	9.51897	14.8138	19.8278	19.2187	16.3679	16.9364	15.3589	6.57972	18.6038	17.661	19.4107	23.4416	14.3588	17.6497	17.5917	18.8996	13.5969	26.0501	18.1939	15.7305	21.3078	6.54765	17.032	20.5589	15.7769	16.6165	12.4809	15.2817	17.0061	14.6725	16.7748	11.8845	14.9327	14.1386	9.08131	14.8846	14.6069	15.0771
Yumai 21	DZ228	Henan, China	13.0741	14.5163	14.5368	11.8349	14.5027	12.4217	12.5973	15.0663	14.4578	11.5846	14.467	20.1465	20.1295	15.1594	17.1033	15.6979	7.55876	18.6757	16.0789	19.7529	23.3315	14.8706	17.7939	17.7095	19.1784	12.7825	25.4386	18.8637	15.1798	21.4056	8.719	16.6503	20.5277	15.9807	16.6196	13.0102	15.503	16.918	14.7459	16.6173	12.3503	17.0402	14.5468	9.23587	15.0914	14.1834	14.5614
Linkang 12	DZ229	Shanxi, China	12.2829	13.9822	14.8088	10.8244	16.889	12.5338	14.8963	14.6407	13.7468	8.05629	13.3267	20.2797	20.2967	15.4208	17.8317	15.7617	7.58718	20.476	15.7994	19.3202	23.2119	15.4425	17.6275	17.3812	20.6289	12.8776	25.1474	19.0002	14.6302	21.2668	8.15454	17.5106	21.0302	16.5912	19.3683	12.894	15.864	16.4761	14.0741	16.9552	12.4644	16.3547	15.1108	9.50355	15.1688	14.8955	15.17
Norin 61	DZ230	Japan	12.7868	13.1761	14.6045	10.4825	13.9871	12.4239	13.1327	14.5109	14.2421	12.2452	13.1212	20.063	20.3538	15.9762	17.4293	16.0473	7.51757	21.3461	17.8589	20.048	23.3643	14.6136	17.7117	18.5023	18.8501	14.4128	25.7101	18.9362	17.3296	21.3345	10.127	16.9504	20.2903	15.5787	16.3939	12.2041	15.1722	16.3815	13.9927	16.7581	11.8452	13.829	14.9375	8.77366	15.1837	14.808	14.5164
Xinmai 9408	DZ231	Henan, China	13.7327	13.8806	14.9848	11.0356	16.4463	12.5	13.5309	14.2447	14.1319	7.55454	13.8252	19.9723	20.0972	15.4945	17.3299	15.3358	6.59172	19.8758	17.2179	19.3234	23.5901	14.741	17.226	17.1276	19.1154	14.2748	25.3277	18.6939	15.5086	21.4511	7.54583	17.4012	20.8446	16.1041	18.8263	12.8029	16.0565	16.9236	14.3563	16.7738	11.5907	15.4559	14.8423	9.47825	14.5099	14.1879	15.0519
Wanmai 33	DZ232	Anhui, China	13.747	13.8372	15.0705	10.1114	13.4901	13.3864	13.314	14.0945	14.2442	10.1459	14.1712	20.2346	20.4244	16.027	16.7829	15.5916	6.47427	18.9624	16.6834	19.3822	23.5644	15.4284	17.2803	17.9044	19.0196	16.4855	25.7461	18.5722	14.9057	21.157	10.6052	17.0714	20.6084	16.0278	18.5402	13.8295	16.0262	17.7823	15.1119	16.7978	11.7877	14.2638	15.5326	10.0784	15.1465	15.1653	15.6045
Taishan 1	DZ233	Shandong, China	13.7956	13.5145	15.9594	10.5247	16.2113	12.7362	15.1108	14.7622	14.5026	8.91151	14.1431	20.6846	20.5258	16.1861	18.0585	16.0168	6.5966	20.172	16.0171	19.7419	23.5532	14.7786	17.517	17.9246	20.6401	15.2575	25.359	19.4003	15.2431	21.8558	9.44568	17.6131	21.2742	16.2855	20.074	13.1393	16.2704	16.8999	15.501	16.6839	12.5641	15.6352	14.9342	9.62037	15.7659	15.1621	15.967
Xiaoyan 6	DZ234	Shaanxi, China	13.4994	13.7548	14.5266	10.3688	14.2518	12.7937	12.9776	14.7857	14.1106	10.1052	13.0603	20.1095	19.9771	16.1507	17.2064	15.8832	7.4643	19.1121	16.7876	19.6824	23.5561	14.8664	17.5851	17.5847	19.2499	14.5871	25.958	18.7909	15.2417	21.2996	9.31165	17.2354	20.7658	16.1028	18.1174	12.5346	16.2446	16.5823	13.3392	16.7935	11.8133	15.7557	15.3984	9.68287	15.1434	15.1941	15.4587
Zimai 12	DZ235	Shandong, China	13.5214	13.5928	15.1124	10.7988	13.9161	12.9641	14.8622	14.518	14.0928	11.1867	13.872	20.173	20.4398	15.7229	17.4391	15.4389	6.58759	19.4082	16.0533	19.5543	23.6514	14.3441	17.7633	17.3208	19.1437	13.1482	25.5209	18.9581	14.5044	21.2637	8.52046	17.2726	21.024	16.3715	18.1955	12.8671	14.7731	16.4155	14.1152	16.7442	11.1205	17.0425	14.7749	9.45246	15.1751	15.2599	14.1518
Linmai 2	DZ236	Shandong, China	14.0681	14.2478	16.8194	11.7638	15.1159	12.1014	13.8261	14.8639	15.2278	9.49058	13.3784	20.3746	20.3769	15.7827	17.9789	15.6669	6.57297	20.0604	16.9185	19.927	23.5923	15.318	17.3382	17.1743	19.6104	15.079	25.5226	19.2594	14.7357	21.8016	9.10531	17.9332	20.7936	16.0326	18.1767	12.5386	16.5705	16.7158	15.8962	16.5805	12.3976	14.5279	15.6392	10.3879	15.2602	15.0376	15.8291
Luomai 21	DZ237	Henan, China	13.693	13.4326	15.8172	10.0827	15.3626	12.2505	11.4924	14.3425	14.3974	11.6356	14.7571	19.6074	19.0914	15.6895	17.168	15.5535	6.59785	21.5232	18.1999	19.7877	23.6864	14.479	17.9863	17.4862	18.4097	14.2973	25.5209	18.2898	16.246	21.004	9.34936	17.4663	20.5554	16.1466	18.9283	12.8778	15.6277	16.3413	15.59	15.6356	10.8305	15.8728	15.0834	10.1328	14.6084	15.5235	15.1679
Klein Flecha	DZ238	Argentina	14.2086	13.649	15.7209	10.6062	13.923	13.0966	13.0244	14.8235	14.4018	11.184	14.3018	20.4255	19.8055	15.0516	17.1095	16.4446	7.60867	20.893	18.6112	19.3793	23.6573	14.2163	17.568	17.3537	19.3683	13.3523	25.3678	19.0307	16.6196	21.6086	9.57137	17.5119	20.9412	16.8736	18.1212	13.0786	16.2891	17.5877	14.5869	16.7761	12.9509	15.6934	16.2334	10.1507	15.6557	16.1642	15.3055
Barra	DZ239	Italy	13.5939	13.1966	15.147	11.7231	15.6512	11.9584	13.2366	14.2597	15.0293	10.5533	14.8763	19.9614	20.0677	16.6149	17.1875	15.7523	6.58673	18.7277	17.6092	19.2999	23.7051	13.8778	17.8116	16.0772	19.9371	14.8061	25.7565	18.5554	16.0323	21.4734	10.9176	17.5719	20.8756	16.2711	16.4913	12.7	16.1747	16.3008	16.3386	17.2881	11.3973	16.6111	14.5931	10.1131	15.7381	15.6609	14.8806
Guan 35	DZ240	Hebei, China	13.5766	13.4951	15.8505	12.1246	14.6512	12.6416	13.3557	14.5025	15.3819	10.7685	14.9075	20.2607	20.3914	15.65	17.6644	16.049	7.58664	20.5071	17.8562	19.4293	23.5452	14.1111	17.9745	17.4964	19.5132	15.1899	25.496	18.921	15.2223	21.2375	8.53076	17.1178	20.8227	16.5191	18.203	13.1069	15.4721	16.874	15.5373	16.8803	12.0585	16.0082	15.4715	9.60679	15.0281	15.4514	15.2969
Lankao 24	DZ241	Henan, China	12.6006	13.3723	15.337	11.538	14.1695	11.8343	13.2656	14.4194	14.4894	10.8345	13.8112	20.0988	20.4018	15.9293	17.558	15.7986	6.59238	18.3162	16.2916	19.7257	23.2432	14.5713	17.2594	18.2746	19.3475	14.4405	25.4519	18.8994	14.6197	21.1756	8.5595	17.0289	20.5611	15.938	18.4833	12.0475	15.664	16.5276	14.9469	17.4303	11.2008	16.7134	14.8506	8.81845	15.0068	14.3467	14.6054
Zhoumai 25	DZ242	Henan, China	12.5202	14.0413	14.4455	11.3554	13.9862	12.1368	12.926	14.6752	14.0322	10.8115	13.7445	20.1972	20.203	15.2941	17.7426	16.162	7.58203	17.1804	16.974	19.8617	23.441	13.5756	17.6962	18.6013	19.6522	14.0769	25.254	19.1675	16.1687	21.6338	8.20811	17.4158	20.8439	16.3294	16.6111	12.6221	16.0374	16.0841	13.9991	17.3261	12.0539	15.8243	15.6563	9.799	15.3239	15.0731	15.0429
Libero	DZ243	Italy	13.1428	13.0646	14.7687	12.9145	16.156	12.0267	14.549	14.9493	13.5337	9.32535	14.6946	20.4358	20.4452	15.7486	17.8086	16.0574	8.08686	20.3683	17.3662	20.0901	24.0318	13.9604	17.7185	17.7952	20.4747	15.6977	25.4761	19.04	14.6644	21.4906	8.53728	17.7507	21.1441	16.0035	18.203	11.6928	15.459	16.2915	13.2268	16.9423	11.0351	15.3075	14.8016	9.87015	15.2987	15.9752	14.9797
Shijiazhuang 15	DZ244	Hebei, China	13.8262	14.4003	14.364	9.40686	14.4768	12.5004	13.4919	14.7755	14.0039	9.73168	13.293	20.2405	19.9294	15.2883	17.3624	16.0859	8.17668	18.1121	18.0788	19.5183	23.8464	14.8397	16.9971	18.7172	19.4995	12.7532	25.5428	18.7326	14.9689	21.3745	7.36078	17.5483	21.1526	16.6229	16.0691	12.7019	15.9072	17.1725	12.7935	17.1686	11.7136	15.5937	15.0354	9.49941	15.365	16.689	14.2767
Shijiazhuang 8	DZ245	Hebei, China	13.2166	13.6113	15.0593	12.1099	15.5522	12.4527	14.5342	14.8036	13.3712	9.98729	14.4338	20.5297	20.7028	16.297	17.811	15.9621	7.47298	20.4698	17.7066	19.8563	23.7367	14.0213	17.6468	18.1263	19.9266	15.607	25.7074	19.1608	15.5038	21.4126	9.334	17.7726	21.1371	16.1025	18.9151	12.3892	16.4331	16.0884	14.0579	17.3983	12.2383	15.8417	15.2409	9.55376	15.2565	15.6367	15.7795
Liangxing 66	DZ246	Shandong, China	13.8647	13.8461	15.483	11.6289	15.3291	12.2673	13.2356	14.4984	15.0291	11.7575	14.2496	19.7578	19.5218	15.4421	16.5382	15.4285	6.58575	20.7367	18.01	19.1014	23.6627	13.6937	16.7386	17.8508	18.8502	12.9391	25.4933	18.0486	14.0552	20.618	8.38669	17.5715	20.9369	16.4074	17.2984	13.0628	15.4325	16.9291	15.6386	16.9452	11.7963	15.8033	14.8591	9.62164	15.2191	13.7088	15.2582
Sunong 6	DZ247	Anhui, China	12.7785	13.797	14.7054	10.7058	14.3882	12.3384	13.7655	14.7563	14.3274	10.8909	14.7022	20.3054	20.3228	15.9595	17.5595	15.6754	8.17071	18.9861	16.2934	19.9179	23.5321	14.6871	17.1544	17.0558	19.2224	14.2888	25.4102	18.74	16.3286	21.294	10.2675	17.4714	20.7371	15.8617	18.623	13.0838	16.3756	16.7967	15.2236	17.0273	12.1902	14.7731	14.6096	9.29027	15.2764	14.1113	14.9389
Heng 7228	DZ248	Hebei, China	12.5857	13.6333	14.8362	10.0924	14.4705	12.0272	12.7346	14.1845	13.5759	10.4149	14.0661	19.8142	20.1165	15.1635	17.2309	15.3451	6.52554	18.7167	17.3159	19.7544	23.4552	14.7296	17.4848	17.6048	18.9463	15.1674	25.5201	18.7923	15.0916	21.1414	8.22527	17.4803	20.6649	15.9751	20.1459	12.6996	15.1696	15.409	14.636	17.0662	11.5656	15.8718	14.8013	10.2755	15.1799	14.1976	14.647
Liangxing 99	DZ249	Shandong, China	13.3215	13.9567	16.0895	10.4413	13.8139	11.6294	14.0289	14.8061	14.7819	10.6824	14.7081	19.8572	19.7796	15.2929	17.4173	15.7627	5.98	19.6027	17.6276	19.7281	23.647	13.6826	17.7622	18.1866	19.3719	13.3213	24.9782	18.8168	15.933	21.4402	7.53924	17.6341	20.9303	16.4543	18.4786	12.504	15.6931	16.5394	15.7322	17.0071	11.9187	15.1985	15.5078	10.1642	15.0814	14.3632	15.2457
Shan 229	DZ250	Shaanxi, China	13.5847	13.5806	14.3046	9.88598	14.7727	12.5909	14.0666	14.3743	13.0549	8.54689	13.7542	20.18	20.2935	15.3792	17.4901	15.5021	7.5802	19.0745	18.215	19.6512	23.2791	14.6537	18.0502	17.7573	19.4526	14.0788	25.3393	19.0346	14.4197	21.4578	6.58075	17.348	20.6532	15.7882	18.2428	12.3491	15.4285	16.7858	13.2098	17.0986	12.1805	15.317	15.3277	9.69892	15.2432	14.1375	14.361
Sagittario	DZ251	Italy	13.5363	13.6744	15.6627	11.7531	14.363	12.4295	12.7578	13.9366	14.1182	10.9302	14.0464	19.9942	20.0821	15.4152	17.1252	15.4478	6.51214	20.1667	17.8205	19.3984	23.3707	14.0001	17.7183	18.0786	18.969	14.9498	25.3619	18.6749	15.4985	21.311	8.56579	17.25	20.6335	15.1397	16.9567	13.3321	15.1822	16.6283	14.2222	16.7654	11.9816	15.6604	15.319	8.48188	15.1565	14.8268	14.7677
Wanmai 52	DZ252	Anhui, China	13.4398	13.5569	14.5546	10.2709	14.0994	12.6838	14.1594	14.5543	14.4125	10.1856	15.1915	19.5836	18.8585	15.7159	17.8312	15.7907	6.65097	21.2298	17.3734	19.9484	23.8905	14.385	17.8896	17.1825	19.2724	13.6124	25.3974	18.8447	15.4053	21.3166	7.53631	17.3588	20.9841	15.8999	18.1787	12.3706	15.4084	16.8968	14.2624	17.246	11.8424	15.9111	15.2835	9.38556	14.8152	14.4466	15.1793
Kanto 107	DZ253	Japan	13.3207	13.4855	15.0797	12.0777	15.5319	12.9792	13.4144	15.0632	13.361	12.4336	13.4697	20.0793	19.5269	16.0648	17.6552	16.0614	8.15156	18.0569	18.0671	19.6331	23.9384	15.0357	17.4314	18.1606	19.8013	16.4629	25.9097	18.6947	16.5891	21.1937	10.935	17.5877	21.214	16.1781	16.5863	12.3566	15.8088	15.9541	13.0998	16.881	11.9661	13.3897	15.537	10.7234	15.0431	16.2051	14.3288
Luyuan 502	DZ254	Shandong, China	13.5237	13.6534	14.3749	9.816	15.1702	12.2078	12.2884	14.6896	14.3235	9.53926	14.2303	19.628	19.8196	16.295	17.1418	15.3425	6.58152	18.2459	16.9368	19.7352	23.7048	14.1806	17.1863	18.1269	18.7667	14.8311	26.0638	18.4767	14.9204	21.4425	9.08794	17.2123	20.8026	16.0204	18.016	12.1373	15.2089	15.6235	15.0004	16.9527	11.326	16.1178	14.8587	8.63642	14.1987	14.4717	14.8365
Zhoumai 11	DZ255	Henan, China	13.5292	13.9552	15.7687	11.1422	13.6479	12.5455	13.0646	13.9523	15.0246	11.7889	15.1592	19.6781	20.0159	15.5991	18.1783	15.739	7.52193	22.5789	19.1132	19.4817	23.5149	14.5917	17.6021	18.2894	18.8962	12.8713	25.1619	19.6118	15.9282	21.5769	8.85849	16.9632	20.7363	16.7535	18.3353	13.0723	15.3633	16.6525	15.47	16.3194	12.551	15.8075	15.1604	9.46125	15.4332	16.4075	15.4879
Klein Jabal 1	DZ256	Argentina	13.6237	13.7602	13.7967	10.7523	15.1564	12.507	12.2709	13.8372	13.5225	11.3702	13.7271	19.8711	19.6443	16.102	17.2236	15.7292	8.14241	18.3168	17.4918	19.2876	23.3472	14.3694	17.7872	18.1271	18.9035	19.7171	25.3326	18.5797	15.9661	21.2825	11.6023	17.2212	20.661	16.057	16.7674	12.6077	15.6938	17.466	12.9819	16.3045	10.6405	13.9403	15.5359	9.60839	14.8023	17.8227	15.0235
Aifeng 3	DZ257	Shaanxi, China	13.7242	13.9745	14.3422	10.7041	13.5413	12.6869	13.9603	14.6629	13.5897	10.9472	14.9633	20.1325	19.9259	16.1472	17.0102	15.7994	7.51448	21.0445	17.0382	19.7102	23.1367	14.8102	17.6617	17.0565	19.8095	15.5758	25.6235	18.6846	15.4519	21.3142	8.23021	16.9106	20.5778	16.1063	19.2687	13.139	15.929	16.1786	14.0408	16.7264	10.3866	15.4826	15.1272	9.1975	15.1467	15.8167	15.0241
Shan 354	DZ258	Shaanxi, China	13.5655	14.0996	15.6865	11.6152	14.5634	12.3349	14.0129	14.3227	14.1988	7.26951	13.7088	20.2685	20.0421	15.1803	17.8016	16.0975	7.52537	19.2498	16.9656	19.9891	23.6038	14.2197	17.9402	16.7462	19.6725	15.13	25.3967	19.0225	15.6003	21.4456	8.86411	17.1618	20.8662	15.853	19.607	12.2465	16.0637	16.8243	14.1378	16.7703	11.8191	15.5219	14.6714	9.6104	15.215	16.0162	15.3529
Shi 4185	DZ259	Hebei, China	12.6637	13.4922	14.8577	11.1984	15.3216	11.5962	12.8382	13.6589	13.7829	8.42424	14.5253	20.464	20.1219	15.8334	17.3584	16.0509	6.58136	18.4408	16.1341	20.3408	24.2602	15.1953	17.471	16.1822	19.3517	12.9673	25.625	18.537	16.1389	21.2531	9.12327	17.7872	21.0079	15.5125	17.912	12.7032	14.8215	15.6107	13.8396	16.5967	12.6737	16.2012	14.0707	9.60332	14.8636	15.0135	14.8904
Lankao 906	DZ260	Henan, China	13.027	13.5522	14.8397	10.9446	16.276	12.5803	13.7706	14.3436	14.1213	10.4348	14.9916	19.9465	19.7605	15.9684	17.1889	15.6374	6.5622	22.7253	17.0871	19.2196	23.6337	14.6069	17.7317	16.7319	19.4698	14.4808	25.4639	18.6542	14.1325	21.12	9.12946	17.2903	20.8638	16.4636	17.1455	12.5354	15.1537	16.5314	14.6151	17.2759	11.2116	16.3356	15.0113	9.30574	14.7845	15.8779	14.7706
Bima 4	DZ261	Shaanxi, China	13.8916	13.6588	14.9574	10.1394	17.4515	12.8928	13.2995	15.0744	14.3022	7.50466	14.5462	19.6577	19.3842	16.1895	17.2613	15.8988	6.52783	20.2875	16.5686	19.6261	23.6877	15.4612	18.1458	16.9846	19.2558	15.3716	25.3613	18.5126	14.9735	21.0856	11.4453	17.4189	20.9842	15.9935	20.5324	12.5086	15.3918	16.7153	16.2674	17.2077	12.4179	16.2493	15.9326	10.8103	14.6542	15.9076	14.4944
Zhoumai 19	DZ262	Henan, China	13.5002	14.0721	14.7274	13.3906	14.5401	12.1249	13.6225	14.4699	14.0528	10.0694	14.9444	19.7892	19.92	16.1597	17.0877	15.4499	7.5736	18.1262	17.134	19.0257	23.3718	13.5958	18.0017	17.7039	19.0242	13.1834	25.8247	18.2532	16.1994	21.1097	8.86375	16.7684	20.7886	16.6648	19.5634	14.0284	15.8533	16.7241	14.2122	16.9383	11.5671	16.2293	15.2639	9.7942	14.07	14.3801	14.9631
Nidera Baguette 10	DZ263	Argentina	13.8114	13.4412	14.7176	9.87667	14.6498	12.5744	12.7492	14.6831	14.6146	12.105	15.1324	19.4668	18.9805	16.2458	17.7577	15.8312	5.98	22.0875	19.0601	19.8755	23.4137	14.3117	17.1796	19.5457	18.8962	15.3132	25.7289	19.0506	16.5097	21.2984	10.5555	17.1884	20.6369	16.1808	17.1359	13.1111	16.2097	16.7728	14.3775	16.8585	12.4912	14.7071	15.5631	10.5072	14.5618	17.9333	15.8408
Lumai 14	DZ264	Shandong, China	13.4167	13.0356	15.6422	11.8468	16.4562	11.8978	13.6636	14.9378	14.6324	11.2122	15.0285	19.7957	19.5055	16.2623	18.2472	15.7958	7.5303	22.7949	18.8858	19.5702	23.5854	15.3942	18.3854	17.4761	20.5494	16.1057	25.4576	19.2012	16.4279	21.615	10.6242	17.2648	21.3481	15.1949	18.7827	12.5991	16.3745	16.5214	15.7013	16.5709	12.2802	16.5593	15.099	10.5529	14.6592	16.4872	15.3005
Wanmai 53	DZ265	Anhui, China	14.0087	14.0641	14.9647	10.3535	15.3398	13.1621	14.8117	14.9713	14.0487	9.37741	14.6392	20.1654	20.2046	16.1184	17.7278	16.0557	5.98	20.7939	17.3703	19.5341	23.1904	14.393	18.2096	17.7517	20.2235	15.141	26.2841	18.9826	15.1566	21.2252	8.51623	16.8749	20.7028	16.3851	18.6546	12.502	15.9463	16.7448	15.0803	16.7538	12.3203	15.5234	15.1903	9.39531	15.4539	15.3956	15.4588
Zhoumai 16	DZ268	Henan, China	14.3642	14.3815	17.4085	11.8796	14.8251	11.5936	14.2084	14.9883	14.8574	10.0607	14.74	20.2432	20.1158	15.971	16.8626	15.7852	6.58796	20.6534	17.032	19.3478	23.3412	14.6319	17.8393	17.6192	19.7089	14.5356	25.2654	18.5317	16.0147	21.1495	10.0033	17.0817	20.818	16.2267	18.0898	13.1337	15.2757	17.0795	15.9721	17.2592	11.4112	17.1551	15.4153	9.19366	15.1779	14.7708	15.8018
Zhong 892	DZ269	Henan, China	13.2055	14.3982	14.1024	11.0323	14.9717	12.5132	13.9988	14.4834	13.6022	8.06511	13.8013	19.6591	19.3942	15.7651	17.5401	15.8281	6.47777	18.9591	17.0558	19.4259	23.486	15.4324	17.9186	18.0526	19.3525	13.8173	25.5161	18.8715	15.0659	21.3299	9.9983	17.726	20.955	16.1682	20.2213	12.8772	16.1226	17.2762	13.6389	17.3962	12.7794	15.4627	14.439	10.0325	15.0898	15.3917	14.9155
Shan 150	DZ270	Shaanxi, China	13.248	14.0397	14.1122	11.5363	13.9405	11.8498	12.6781	14.5899	12.9471	10.5687	14.032	19.9021	19.6987	16.4385	17.3845	15.5932	6.58477	17.9034	18.0488	19.6154	23.5608	14.9141	18.1988	18.0034	19.047	14.9773	25.6106	18.4246	15.1198	21.6941	6.63547	17.3938	20.734	16.1979	16.529	12.0931	15.2812	16.0159	13.5226	17.0928	11.8642	15.3694	14.6973	8.28228	15.0018	14.6459	15.3743
Xinong 1376	DZ271	Shaanxi, China	13.4172	14.6537	14.2101	10.7868	15.4643	12.4086	13.6277	14.8109	13.294	8.60749	14.9064	19.9107	19.9878	14.9917	17.2199	15.6447	9.1695	17.9189	16.5848	19.3563	23.2736	14.7534	17.5118	18.5334	19.2698	15.4763	25.1244	18.8593	15.3068	21.7204	6.67574	16.8621	20.6325	16.2909	18.8587	11.8282	15.6707	16.7605	14.0989	16.8238	12.3369	14.9297	15.0369	8.7927	14.8203	14.7337	13.3396
Lumai 9	DZ272	Shandong, China	11.5887	12.9237	14.1635	11.6565	16.1204	12.5661	13.3319	14.2935	13.6198	10.1397	13.6368	19.3261	19.6894	15.8379	17.1909	15.285	6.55975	19.239	16.9812	19.639	23.4045	14.2313	18.033	17.7516	18.9098	14.0694	25.3926	18.4471	16.9361	21.1248	8.10287	17.3088	20.6136	15.8446	18.9009	12.6705	15.4741	16.0249	13.2689	16.4791	11.874	16.1401	15.0865	10.1032	14.156	14.465	13.7659
Zhou 8425B	DZ273	Henan, China	13.5141	14.0147	14.6041	12.3145	15.2977	12.9009	13.1174	14.9677	14.227	8.5663	14.1578	20.4122	20.5012	15.5578	17.2033	15.9612	6.56863	18.3842	17.2978	18.938	23.6407	14.196	17.6957	17.5224	19.6138	14.9296	25.3728	18.6926	14.9984	21.1053	9.54775	17.4455	20.9949	16.3704	18.8342	12.9322	16.4228	17.485	14.4796	16.7188	11.6212	16.792	15.2388	9.11873	14.6266	15.8561	14.4479
Jimai 22	DZ274	Shandong, China	13.3875	13.284	15.8015	12.5522	15.6199	12.2521	14.3516	15.3377	14.8839	9.19096	15.1923	19.512	19.3475	15.6937	16.6159	15.5529	7.5715	20.3325	17.7534	19.1041	23.5549	14.183	17.0816	17.4577	18.6755	14.2619	25.5324	17.8605	15.544	20.4896	8.60168	17.5111	20.8236	16.1185	15.9631	12.5801	15.4175	17.0298	15.3104	16.2086	12.1263	16.1003	14.9653	9.8912	14.7195	16.9119	15.4266
Lumai 11	DZ275	Shandong, China	13.2675	14.0492	14.9695	10.4211	16.254	12.0607	13.8597	14.0695	14.1662	10.0995	14.0001	19.8225	19.7852	15.6296	16.8428	15.6058	6.59275	20.9215	15.5774	18.5853	23.5285	15.3414	18.2169	17.7017	19.3205	15.3101	25.2821	18.2248	15.4457	20.5689	8.09056	17.8895	21.0811	16.6425	20.0283	13.6961	15.961	16.378	14.5022	16.8778	11.9194	17.6747	15.1622	9.82792	14.2367	16.0712	14.6914
PH82-2	DZ276	Shandong, China	13.3754	14.1071	14.4665	10.1301	15.6945	12.5676	13.4429	14.6885	14.1487	10.7941	15.0018	19.978	19.5459	15.5999	16.9576	15.7224	6.51032	20.5316	17.3551	19.0817	23.7077	15.3542	17.7477	17.5833	19.4082	13.9082	25.8803	18.2695	14.4577	21.1189	6.63107	17.3588	21.0611	16.5521	17.7448	12.8849	17.3275	17.1146	13.6803	16.4116	11.0416	16.6231	15.0296	9.17229	15.2176	15.4836	15.6678
Jimai 19	DZ277	Shandong, China	13.3229	14.5355	14.5823	11.8152	14.1738	12.0967	13.8589	14.8105	14.2673	7.66284	14.3911	20.1412	20.4009	16.4309	16.884	15.8665	8.10611	18.7499	17.9278	19.1826	23.7373	14.4183	17.2552	16.8216	19.3019	15.3466	25.8269	18.222	15.6735	20.7492	7.60625	17.3149	20.9653	16.2439	19.0539	13.0996	16.0562	16.6753	13.9223	17.0713	12.385	16.9636	15.1951	9.36417	15.4813	15.658	14.7136
Neixiang 5	DZ278	Henan, China	13.1462	14.3207	13.8123	11.1836	16.4376	12.3494	13.7406	15.1837	13.5602	9.41586	13.9972	19.8443	19.7532	15.5839	17.3718	15.7796	7.55749	20.5165	17.2855	19.4668	23.9188	16.2331	16.7459	17.1433	19.8299	14.5955	25.5932	18.5454	13.9054	21.0271	9.84634	17.8081	21.1605	15.9475	19.0384	12.0343	16.329	17.4493	12.8965	16.8167	11.0423	16.1705	14.8349	9.33155	14.5686	15.707	15.3816
Jinan 13	DZ279	Shandong, China	13.173	12.9216	14.5167	10.7818	16.4823	12.3651	12.8491	14.3516	13.9684	10.8725	13.4024	20.2715	20.1787	15.6931	17.6262	15.8762	7.4703	18.5258	16.9155	19.5405	23.774	13.1157	16.8986	17.2231	19.6074	14.4479	25.6481	18.5871	15.4354	21.051	9.32429	17.4031	20.9844	16.2272	18.1529	11.7242	16.0692	16.5559	14.4035	17.2641	11.7022	16.1998	15.2185	9.25181	14.5374	16.2363	14.2864
Lumai 7	DZ280	Shandong, China	13.6151	13.4803	14.7811	11.423	14.2096	12.229	12.0258	15.2947	13.6879	10.8063	13.9471	20.1642	20.3305	15.6664	17.1949	15.6266	7.5152	17.6891	15.9246	19.3231	23.5377	14.2321	17.6401	17.4998	19.0705	14.532	25.4874	18.601	15.9055	21.0623	8.15811	17.7504	20.6874	15.764	19.3738	12.6797	15.457	16.7247	13.621	16.0402	11.6096	15.2217	14.637	9.44038	15.3717	15.8885	14.6694
Shixin 828	DZ281	Hebei, China	13.6896	13.5393	13.9571	10.3258	15.3252	12.8244	14.3768	14.0222	12.9045	10.633	13.1929	20.3151	20.2373	15.6874	17.4782	16.0531	6.56447	18.9313	17.6406	19.0546	23.2605	15.2356	17.2252	17.2622	19.3304	14.8671	25.1845	18.7021	14.7689	20.9367	8.09279	17.5063	20.8703	15.5338	18.3562	12.2163	15.9376	16.4022	13.339	16.0977	10.9794	15.5015	15.1988	10.0023	15.1227	14.6772	14.2038
Zhongyu 9	DZ282	Henan, China	12.9275	13.957	15.2082	11.1586	17.0779	12.4001	14.8369	15.0069	15.0604	9.93644	12.8919	20.5375	20.7392	15.9876	17.3331	16.029	6.592	19.9537	15.9469	18.917	23.1895	13.7822	18.0659	17.567	20.3948	13.2607	25.7013	18.7721	14.8636	21.0548	8.88638	17.4244	21.1817	16.7307	18.0785	12.529	15.8323	16.5479	14.8204	16.8331	11.9892	17.4032	14.7194	9.78987	15.7994	15.2681	14.7572
11CA40	DZ283	Henan, China	13.6147	13.683	15.6112	11.3809	14.9597	11.2275	12.8602	14.5916	14.59	11.5818	14.0432	20.3039	20.2581	15.487	16.6604	16.017	5.98	18.0725	17.5251	19.053	23.6928	14.8881	17.6353	17.3133	19.404	15.0415	25.5618	18.4109	16.0896	21.0804	10.0089	17.4893	21.1071	16.3886	18.8197	12.7135	16.6993	16.7744	15.6673	15.5311	12.5078	15.0843	15.1365	10.013	15.2739	16.6197	14.556
Zhoumai 22	DZ284	Henan, China	12.7692	14.1834	14.9061	11.5257	16.1111	12.5382	14.6057	14.5169	13.625	8.67442	13.826	20.4897	20.6665	16.0552	17.0262	15.8619	6.57901	21.5933	15.9932	18.6936	23.7071	14.0484	17.93	17.8757	20.4307	13.6597	25.7901	18.4995	15.5556	20.8024	8.6571	17.6168	21.3271	16.8337	19.9942	12.7453	15.1544	17.2718	13.3065	16.6779	11.3188	16.7226	15.0356	9.29904	15.6568	15.0765	14.8806
Zheng 9023	DZ285	Henan, China	13.5477	13.2757	14.9702	11.6435	15.9281	12.2392	13.818	14.5426	14.2875	8.93813	14.4003	19.7222	19.3533	16.0645	16.3516	15.4728	8.07807	18.6888	18.0033	18.767	23.6816	14.8206	17.5554	17.1194	18.6787	15.246	25.691	18.0458	14.8379	20.845	9.83551	17.3772	20.8332	16.0606	17.622	11.5716	14.7106	16.4516	14.8776	17.0982	11.6695	16.291	15.0647	9.25749	15.1425	14.1961	14.4413
Aca 601	DZ286	Argentina	13.1185	13.6257	14.4453	10.7764	14.3946	12.4367	12.7483	14.6361	13.5676	12.4393	13.8054	19.8839	19.7962	15.8747	17.3287	15.7349	6.47092	18.8823	18.373	19.1765	23.3756	13.9934	17.4055	18.2912	18.8678	14.301	25.432	18.4813	16.4812	21.259	9.30459	17.1225	20.8439	16.5134	17.7079	12.9059	15.9225	16.9468	13.9555	16.8052	11.4815	16.0345	14.9632	8.97754	14.649	16.583	14.4787
Xiaoyan 22	DZ287	Shaanxi, China	13.2083	14.5829	14.3953	11.2	16.2929	12.135	14.633	14.8	14.3138	10.6355	13.4786	20.2276	19.6907	15.6265	17.5527	16.2281	6.59024	19.1288	17.2101	19.2424	23.6506	14.8534	17.5744	19.3849	20.1093	14.6097	25.8342	18.7794	15.7355	21.4353	9.99062	17.4178	21.1224	16.2533	18.8953	11.2854	16.5814	16.6754	14.5757	17.0017	10.6402	18.1361	15.098	9.37765	15.3234	16.1606	15.5854
Jimai 21	DZ288	Shandong, China	12.3228	14.5229	14.8764	11.3781	16.2041	12.1619	15.7403	15.0163	14.5436	6.62095	13.0802	20.5919	20.6243	15.7271	17.6943	16.1432	6.58144	19.8853	16.4447	19.2289	23.5781	14.2573	17.1908	18.7603	20.4561	14.4054	26.0814	19.0393	14.2696	21.2235	8.12357	17.4817	21.2818	16.4861	18.5603	12.3892	15.7944	16.1137	14.9293	16.2698	12.3239	16.6241	15.0836	9.76615	15.7042	14.8992	14.3393
Yumai 35	DZ289	Henan, China	13.0014	14.591	14.1856	12.3952	14.9721	12.3019	13.0948	14.9316	13.1805	9.94178	13.6938	20.325	20.2379	15.8902	17.6259	15.7564	7.47045	18.9467	16.1798	19.1305	23.1197	15.5188	17.5716	19.0198	20.2076	14.9179	25.7755	18.717	15.0917	21.3444	6.71405	16.6614	20.5735	16.3468	16.629	12.5411	15.0378	16.8438	13.345	17.1315	11.947	14.6667	14.55	9.79402	15.3999	14.5609	14.4261
Yumai 7	DZ290	Henan, China	13.0297	14.2742	14.7311	10.1702	13.7335	11.8686	12.8939	14.1761	13.5248	9.53236	13.8325	20.151	20.2085	16.0144	17.0178	15.9511	5.98	17.795	15.9352	19.4989	23.0011	14.7791	17.5509	19.2803	19.3646	15.2257	25.4859	18.5302	16.7472	21.4113	8.86226	16.6365	20.4283	15.7068	17.8274	12.0312	15.3699	16.8629	13.2459	16.8759	11.7752	17.0492	14.5573	9.79412	15.3005	14.2943	13.7075
[truncated: 2,368 more columns]

## Sheet: S3
Table S3 The 14,646 polymorphic SNP markers information derived from the 90K chip.
SNP	chr	pos	DZ003	DZ004	DZ005	DZ020	DZ022	DZ028	DZ032	DZ042	DZ049	DZ056	DZ064	DZ074	DZ080	DZ092	DZ100	DZ101	DZ113	DZ116	DZ121	DZ125	DZ126	DZ127	DZ128	DZ129	DZ130	DZ131	DZ132	DZ133	DZ134	DZ135	DZ136	DZ137	DZ138	DZ139	DZ140	DZ141	DZ142	DZ143	DZ144	DZ145	DZ146	DZ147	DZ148	DZ149	DZ150	DZ151	DZ152
Excalibur_c10657_1280	chr1A	1174937	GG	AA	AA	NC	GG	GG	GG	GG	GG	GG	AA	GG	AA	GG	GG	AA	GG	AA	GG	GG	GG	GG	GG	AA	GG	GG	GG	GG	GG	AA	GG	GG	GG	GG	GG	GG	AA	GG	AA	AA	GG	AA	NC	GG	GG	NC	GG
wsnp_Ex_c10657_17376448	chr1A	1187062	CC	AA	AA	CC	CC	CC	AA	CC	CC	AA	AA	CC	AA	AA	CC	AA	CC	AA	AA	AA	NC	CC	CC	CC	AA	NC	CC	AA	NC	CC	AA	CC	AA	CC	AA	CC	AA	AA	AA	CC	CC	CC	CC	CC	CC	CC	CC
RAC875_c20883_801	chr1A	1207508	TT	CC	TT	TT	TT	TT	TT	TT	TT	TT	CC	TT	TT	CC	TT	TT	TT	TT	TT	TT	TT	TT	TT	TT	NC	CC	TT	CC	CC	TT	CC	TT	CC	TT	CC	TT	CC	NC	TT	TT	TT	TT	TT	TT	TT	TT	TT
tplb0028p02_562	chr1A	1208254	CC	TT	CC	CC	CC	CC	CC	CC	CC	CC	TT	CC	CC	TT	CC	CC	CC	CC	CC	CC	CC	CC	CC	CC	TT	NC	CC	CC	TT	CC	TT	CC	TT	CC	TT	CC	TT	TT	CC	CC	CC	CC	CC	CC	CC	CC	CC
GENE-0014_822	chr1A	1211051	CC	CC	CC	CC	CC	CC	CC	CC	CC	CC	CC	CC	CC	CC	CC	CC	CC	CC	CC	CC	CC	CC	CC	CC	CC	CC	CC	CC	CC	CC	NC	CC	CC	CC	CC	CC	CC	CC	CC	CC	CC	CC	AA	CC	CC	CC	CC
GENE-0014_262	chr1A	1211055	GG	AA	GG	GG	GG	GG	GG	GG	GG	GG	AA	GG	GG	AA	GG	GG	GG	GG	GG	GG	GG	GG	GG	GG	AA	AA	GG	NC	AA	GG	AA	GG	AA	GG	AA	GG	AA	AA	GG	GG	GG	GG	GG	NC	GG	GG	GG
GENE-0014_142	chr1A	1211153	TT	GG	GG	GG	TT	TT	GG	TT	TT	TT	GG	NC	GG	GG	GG	GG	GG	GG	TT	TT	GG	TT	GG	GG	GG	NC	GG	NC	NC	GG	TT	GG	GG	TT	TT	GG	GG	GG	GG	GG	GG	GG	GG	NC	GG	GG	GG
Kukri_c18951_493	chr1A	1235828	AA	GG	AA	AA	AA	AA	AA	AA	AA	AA	AA	AA	AA	AA	GG	AA	GG	AA	AA	AA	GG	AA	AA	AA	GG	AA	GG	AA	AA	AA	AA	GG	GG	AA	AA	GG	GG	GG	AA	AA	GG	AA	AA	GG	GG	AA	GG
Excalibur_c9509_1180	chr1A	1336994	GG	AA	GG	AA	GG	GG	GG	GG	GG	GG	AA	GG	GG	AA	GG	GG	GG	GG	GG	GG	GG	GG	GG	GG	AA	AA	GG	AG	AA	GG	AA	GG	AA	GG	AA	GG	AA	AA	GG	GG	GG	GG	GG	GG	AA	NC	GG
Tdurum_contig44888_837	chr1A	1337347	AA	GG	AA	GG	AA	AA	AA	AA	AA	AA	GG	AA	AA	GG	AA	AA	AA	AA	AA	AA	AA	AA	AA	AA	GG	GG	AA	NC	GG	AA	GG	AA	GG	AA	GG	AA	GG	GG	AA	AA	AA	AA	AA	AA	GG	AA	AA
Kukri_c36351_64	chr1A	1337616	GG	GG	GG	GG	GG	GG	GG	GG	GG	GG	GG	GG	GG	GG	GG	GG	GG	GG	GG	GG	GG	GG	GG	GG	GG	GG	GG	GG	GG	GG	GG	GG	GG	GG	GG	GG	GG	GG	GG	GG	GG	GG	AA	GG	GG	GG	GG
IAAV5306	chr1A	1339552	GG	CC	GG	GG	GG	GG	GG	GG	GG	GG	CC	GG	GG	CC	GG	GG	GG	GG	GG	GG	GG	GG	GG	GG	CC	CC	GG	GG	NC	GG	CC	GG	CC	GG	CC	GG	CC	CC	GG	GG	GG	GG	GG	GG	GG	GG	GG
Kukri_c2408_857	chr1A	1342766	GG	AA	GG	GG	GG	GG	GG	GG	GG	GG	AA	GG	GG	AA	GG	GG	GG	GG	GG	GG	GG	GG	GG	GG	AA	AA	GG	NC	AA	GG	AA	GG	AA	GG	AA	GG	AA	AA	GG	GG	GG	GG	GG	GG	GG	GG	GG
Excalibur_c44612_474	chr1A	1346498	AA	GG	AA	AA	AA	AA	AA	AA	AA	AA	GG	AA	AA	GG	AA	AA	AA	AA	AA	AA	AA	AA	AA	AA	GG	NC	AA	AA	AG	AA	AG	AA	GG	AA	AG	AA	GG	GG	AA	AA	AA	AA	AA	AA	AA	AA	AA
Kukri_c3888_1478	chr1A	2156509	CC	TT	CC	CC	CC	CC	TT	CC	CC	CC	CC	CC	CC	TT	CC	CC	CC	TT	CC	CC	NC	CC	CC	CC	CC	TT	CC	CC	NC	CC	CC	CC	CC	CC	CC	CC	TT	TT	CC	TT	CC	CC	CC	CC	CC	CC	CC
BS00026456_51	chr1A	3118324	CC	TT	CC	CC	CC	CC	TT	CC	CC	CC	TT	CC	CC	TT	CC	CC	CC	TT	NC	TT	NC	CC	CC	CC	TT	TT	CC	TC	NC	CC	TT	CC	TT	TT	TT	CC	TT	TT	TT	TT	CC	CC	CC	CC	TT	CC	CC
Kukri_c7192_1128	chr1A	3382924	GG	AA	GG	GG	GG	GG	GG	GG	GG	GG	AA	GG	GG	AA	GG	GG	GG	GG	GG	AA	GG	GG	GG	GG	AA	NC	GG	NC	AA	GG	AA	GG	AA	GG	AA	GG	AA	AA	AA	GG	GG	GG	GG	GG	GG	NC	GG
wsnp_Ex_c12254_19574891	chr1A	3386405	TT	TT	GG	GG	TG	TG	TT	TG	TG	TG	TT	TT	GG	TT	GG	GG	GG	TT	TG	TT	NC	TG	TT	GG	TT	NC	GG	NC	TT	GG	TT	GG	TT	TT	TT	GG	TT	TT	TT	TT	GG	GG	TT	GG	TT	GG	GG
tplb0025b13_2792	chr1A	3386847	CC	TT	CC	CC	CC	CC	CC	CC	CC	CC	CC	CC	CC	TT	CC	CC	CC	NC	CC	CC	CC	CC	CC	CC	TT	CC	CC	CC	CC	CC	CC	CC	TT	CC	CC	CC	TT	TT	NC	CC	CC	CC	CC	CC	CC	CC	CC
tplb0025b13_2687	chr1A	3386936	TT	CC	CC	CC	CC	NC	CC	TT	TT	CC	CC	TT	CC	CC	CC	CC	CC	CC	CC	CC	CC	CC	CC	CC	CC	CC	CC	CC	CC	CC	CC	CC	CC	CC	TT	CC	CC	CC	CC	CC	CC	CC	CC	TT	CC	CC	CC
Kukri_c1818_2380	chr1A	3387764	GG	GG	GG	GG	GG	GG	GG	GG	GG	GG	GG	GG	GG	GG	GG	GG	GG	GG	GG	AA	GG	GG	GG	GG	GG	AA	GG	GG	AA	GG	AA	GG	GG	GG	AA	GG	GG	GG	GG	GG	GG	GG	GG	GG	GG	GG	GG
tplb0025b13_2054	chr1A	3387935	GG	AA	AA	AA	AA	AA	AA	AA	AA	AA	AA	GG	AA	AA	AA	AA	AA	AA	AA	AA	NC	AA	GG	AA	AA	AA	AA	AA	AA	AA	AA	AA	AA	GG	AA	AA	AA	AA	AA	AA	AA	AA	GG	AA	AA	AA	AA
tplb0025b13_1721	chr1A	3388635	CC	TT	CC	CC	CC	CC	CC	CC	CC	CC	TT	CC	CC	TT	CC	CC	CC	CC	CC	TT	CC	CC	CC	CC	TT	TT	CC	CC	TT	CC	TT	CC	TT	CC	TT	CC	TT	TT	TT	CC	CC	CC	CC	CC	CC	CC	CC
BS00030667_51	chr1A	3389233	GG	AA	AA	AA	GG	GG	AA	GG	GG	GG	AA	GG	AA	AA	AA	AA	AA	AA	GG	GG	AA	GG	AA	AA	AA	GG	AA	NC	GG	AA	GG	AA	AA	GG	GG	AA	AA	AA	AA	AA	AA	AA	AA	AA	AA	AA	AA
tplb0025b13_372	chr1A	3390690	TT	TT	TT	TT	TT	TT	TT	TT	TT	TT	TT	TT	TT	TT	TT	TT	TT	TT	TT	CC	NC	TT	TT	TT	TT	CC	TT	TT	CC	TT	CC	TT	TT	TT	CC	TT	TT	TT	TT	TT	TT	TT	TT	TT	TT	TT	TT
tplb0025b13_352	chr1A	3390700	TT	CC	CC	CC	TT	TT	CC	TT	TT	TT	CC	TT	CC	CC	CC	CC	CC	CC	NC	TT	CC	TT	CC	CC	CC	NC	CC	CC	TT	CC	TT	CC	CC	TT	TT	CC	CC	CC	CC	CC	CC	CC	CC	CC	CC	CC	CC
tplb0062i18_102	chr1A	3447114	GG	AA	GG	GG	GG	GG	GG	GG	GG	GG	AA	GG	GG	AA	GG	GG	GG	GG	GG	AA	GG	GG	GG	GG	AA	AA	AA	GG	NC	GG	NC	GG	AA	AA	AA	GG	AA	AA	AA	AA	AA	GG	GG	GG	AA	AA	GG
BS00059422_51	chr1A	3760728	AA	AA	GG	GG	GG	GG	AA	GG	GG	GG	AA	AA	GG	AA	GG	GG	GG	AA	GG	AA	NC	GG	AA	GG	AA	NC	AA	GG	NC	GG	AA	GG	AA	AA	AA	GG	AA	AA	AA	GG	GG	GG	AA	GG	NC	GG	GG
BS00059424_51	chr1A	3760750	TT	TT	CC	CC	CC	CC	TT	CC	CC	CC	TT	TT	CC	TT	CC	CC	CC	TT	NC	TT	NC	CC	TT	CC	TT	TT	TT	CC	TT	CC	TT	CC	TT	TT	TT	CC	TT	TT	TT	CC	CC	CC	TT	CC	NC	CC	CC
BS00023377_51	chr1A	3847127	AA	GG	AA	AA	NC	AA	AA	AA	AA	AA	AG	AA	AA	GG	AA	AA	AA	AA	AA	GG	AA	AA	AA	AA	AG	NC	AA	NC	GG	AA	GG	AA	AG	AA	GG	AA	GG	AG	GG	AA	AA	AA	AA	AA	AA	AA	AA
BS00082567_51	chr1A	4053566	CC	TT	CC	CC	CC	CC	CC	CC	CC	CC	TT	CC	CC	TT	CC	CC	CC	CC	CC	TT	NC	CC	CC	CC	TT	TT	CC	CC	NC	CC	TT	CC	TT	NC	TT	CC	TT	TT	TT	CC	CC	CC	CC	CC	TT	CC	NC
Ku_c28007_1398	chr1A	4500574	AA	GG	AA	AA	AA	NC	AA	AA	AA	AA	NC	AA	AA	GG	AA	AA	AA	AA	AA	GG	AA	AA	AA	AA	GG	NC	AA	NC	GG	AA	GG	AA	GG	AA	GG	AA	GG	GG	NC	AA	AA	AA	AA	AA	NC	NC	AA
Ra_c2029_3163	chr1A	4500639	CC	AA	AA	AA	AA	AA	AA	AC	AC	AA	AA	AA	AA	AA	AA	AA	AA	AA	CC	NC	AA	AA	AA	AA	AA	AC	AA	AA	AC	AA	AC	AA	AA	AC	AC	AA	AA	AA	AA	AA	AA	AA	AA	AA	NC	AA	AA
BS00023130_51	chr1A	5024234	TT	GG	TT	TT	TT	TT	TT	TT	TT	TT	GG	NC	TT	GG	TT	TT	TT	TT	TT	GG	TT	TT	TT	TT	GG	GG	TT	NC	NC	TT	GG	TT	GG	TT	GG	TT	GG	GG	GG	TT	TT	TT	TT	TT	GG	NC	TT
D_contig33959_220	chr1A	6022884	CC	CC	CC	CC	AA	CC	CC	AA	AA	AA	CC	CC	CC	CC	NC	CC	NC	CC	CC	AA	AA	AA	CC	CC	AA	AA	CC	CC	NC	CC	AA	AA	CC	AA	AA	CC	CC	AA	CC	CC	CC	CC	CC	NC	CC	CC	CC
Kukri_c8390_547	chr1A	6322748	TC	CC	CC	CC	TT	TC	CC	TT	TT	TT	CC	NC	CC	CC	CC	CC	CC	CC	TC	TT	CC	TT	CC	CC	CC	TT	CC	CC	TC	CC	TT	CC	CC	TT	TT	CC	CC	CC	CC	CC	CC	CC	CC	CC	CC	CC	CC
Kukri_c8390_801	chr1A	6323170	TT	TT	TT	TT	TT	TT	TT	TT	TT	GG	TT	TT	TT	TT	TT	TT	TT	TT	TT	GG	TT	GG	TT	TT	TT	TT	TT	TT	NC	TT	TT	TT	TT	TT	TT	TT	TT	TT	TT	TT	TT	TT	TT	TT	TT	TT	TT
Kukri_c8390_1102	chr1A	6323705	GG	GG	GG	GG	GG	GG	AA	GG	GG	AG	GG	GG	GG	AA	GG	GG	GG	GG	GG	AG	GG	AG	AA	GG	GG	GG	GG	GG	NC	GG	GG	GG	GG	GG	GG	GG	GG	GG	GG	GG	GG	GG	GG	GG	GG	AA	GG
wsnp_Ex_c2868_5292662	chr1A	7183577	CC	AA	CC	CC	CC	CC	CC	CC	CC	CC	AA	CC	CC	AA	CC	CC	CC	CC	CC	CC	CC	CC	CC	CC	CC	CC	CC	CC	CC	CC	CC	CC	AA	CC	CC	CC	NC	CC	CC	CC	CC	CC	CC	CC	CC	CC	CC
wsnp_Ex_c2868_5293115	chr1A	7184481	GG	GG	GG	GG	GG	GG	GG	NC	GG	GG	GG	GG	GG	GG	GG	GG	GG	GG	GG	GG	GG	GG	GG	GG	GG	GG	GG	GG	GG	GG	GG	GG	GG	GG	GG	GG	GG	GG	GG	GG	GG	GG	GG	GG	GG	GG	GG
BS00085345_51	chr1A	7184741	AA	AA	AA	AA	AA	AA	AA	AA	AA	AA	AA	AA	AA	AA	AA	AA	AA	AA	AA	AA	AA	AA	AA	AA	GG	GG	AA	NC	GG	AA	GG	AA	AA	AA	GG	AA	NC	GG	AA	AA	AA	AA	AA	AA	AA	AA	AA
wsnp_Ex_c2868_5293485	chr1A	7184821	GG	AA	GG	GG	GG	GG	GG	GG	GG	GG	AA	GG	GG	AA	GG	GG	GG	GG	NC	AA	NC	GG	GG	GG	AA	AA	GG	NC	NC	GG	AA	GG	AA	AA	AA	GG	AA	AA	AA	AA	GG	GG	GG	GG	GG	GG	GG
RAC875_c30657_82	chr1A	7186031	AA	GG	AA	AA	NC	NC	AA	NC	AA	AA	GG	AA	AA	GG	AA	AA	AA	AA	AA	AA	AA	AA	AA	AA	GG	NC	AA	AA	AA	AA	AA	AA	GG	AA	AA	AA	GG	GG	AA	AA	AA	AA	AA	AA	AA	AA	AA
BS00022448_51	chr1A	7275283	CC	CC	CC	CC	CC	CC	CC	CC	CC	CC	CC	CC	CC	CC	CC	CC	CC	CC	CC	CC	CC	CC	CC	CC	TT	NC	CC	NC	NC	CC	TT	CC	CC	CC	TT	CC	NC	TT	CC	CC	CC	CC	CC	CC	CC	CC	CC
BS00073243_51	chr1A	7292714	AA	AA	AA	AA	AA	AA	AA	AA	AA	AA	AA	AA	AA	AA	AA	AA	AA	AA	AA	AA	AA	AA	AA	AA	GG	GG	AA	NC	NC	AA	GG	AA	AA	AA	GG	AA	NC	GG	AA	AA	AA	AA	AA	AA	AA	AA	AA
BS00056550_51	chr1A	7294614	AA	AA	GG	GG	GG	GG	AA	AA	AA	GG	GG	AA	GG	GG	GG	GG	GG	AA	GG	AA	NC	GG	AA	GG	GG	GG	GG	GG	GG	GG	GG	GG	GG	AA	GG	NC	GG	GG	AA	AA	GG	GG	AA	GG	AA	GG	GG
BS00050936_51	chr1A	7332278	TT	TT	TT	TT	TT	TT	TT	TT	TT	TT	TT	TT	TT	TT	TT	TT	TT	TT	TT	TT	TT	TT	TT	TT	GG	NC	TT	GG	GG	TT	GG	TT	TT	TT	GG	TT	GG	GG	TT	TT	TT	TT	TT	TT	TT	TT	TT
BS00023201_51	chr1A	7643152	TT	TT	TT	TT	TT	TT	TT	TT	NC	TT	CC	TT	TT	CC	TT	TT	TT	TT	TT	TT	TT	TT	TT	TT	CC	CC	TT	NC	CC	TT	CC	TT	CC	TT	CC	TT	CC	CC	TT	TT	TT	TT	TT	TT	CC	TT	TT
wsnp_RFL_Contig4735_5673999	chr1A	7658314	GG	GG	GG	GG	GG	GG	GG	GG	NC	GG	TT	GG	GG	TT	GG	GG	GG	GG	GG	GG	GG	GG	GG	GG	TT	TT	GG	GG	TT	GG	TT	GG	TT	GG	TT	GG	TT	TT	GG	GG	GG	GG	GG	GG	TT	GG	GG
BS00022355_51	chr1A	7658729	AA	AA	AA	AA	AA	AA	AA	AA	AA	AA	GG	NC	AA	GG	AA	AA	AA	AA	AA	AA	AA	AA	AA	AA	GG	GG	AA	NC	GG	AA	GG	AA	GG	AA	GG	AA	GG	GG	AA	AA	AA	AA	AA	AA	GG	AA	AA
Kukri_c46078_213	chr1A	7661084	TT	TT	TT	TT	TT	TT	TT	TT	NC	TT	CC	TT	TT	CC	TT	TT	TT	TT	TT	TT	TT	TT	TT	TT	TT	TT	TT	TT	TT	TT	TT	TT	CC	TT	TT	TT	NC	TT	TT	TT	TT	TT	TT	TT	TT	TT	TT
GENE-0411_807	chr1A	8242196	CC	AA	AA	AA	AA	AA	AA	AA	AA	AA	CC	CC	AA	CC	AA	AA	AA	AA	AA	AA	AA	AA	AA	AA	AA	NC	AA	AA	AA	AA	AA	AA	CC	AA	AA	CC	AA	AA	NC	AA	AA	AA	CC	AA	AA	AA	AA
CAP8_c2499_173	chr1A	8251072	GG	AA	AA	AA	AA	AA	AA	AA	AA	AA	GG	GG	AA	AA	NC	AA	NC	AA	AA	AA	NC	AA	AA	AA	AA	AA	AA	AA	AA	AA	AA	AA	AA	AA	AA	GG	AA	AA	AA	AA	AA	AA	GG	NC	AA	AA	AA
Excalibur_c71158_54	chr1A	8296948	TT	CC	CC	CC	CC	CC	CC	CC	CC	CC	TT	NC	CC	TT	CC	CC	CC	CC	CC	CC	CC	CC	TT	CC	CC	CC	CC	CC	CC	CC	CC	CC	TT	CC	CC	TT	NC	CC	CC	TT	CC	CC	TT	CC	CC	CC	CC
wsnp_Ku_c183_358844	chr1A	8329287	TT	CC	CC	CC	CC	CC	CC	CC	CC	CC	TT	TT	CC	TT	CC	CC	CC	CC	CC	CC	CC	CC	TT	CC	CC	NC	CC	CC	CC	CC	CC	CC	TT	CC	CC	TT	NC	CC	CC	TT	CC	CC	TT	CC	CC	CC	CC
wsnp_Ex_c57982_59470152	chr1A	8329389	AA	GG	GG	GG	GG	GG	GG	GG	GG	GG	AA	AA	GG	AA	GG	GG	GG	GG	GG	GG	GG	GG	AA	GG	GG	GG	GG	GG	GG	GG	GG	GG	AA	GG	GG	AA	NC	GG	GG	AA	GG	GG	AA	GG	GG	GG	GG
RAC875_c1710_376	chr1A	9103729	GG	GG	GG	GG	GG	GG	GG	GG	AA	GG	AA	GG	GG	AA	GG	GG	GG	GG	GG	GG	GG	GG	GG	GG	GG	GG	GG	GG	GG	GG	GG	GG	AA	GG	GG	GG	GG	GG	GG	GG	GG	GG	GG	GG	GG	GG	GG
BS00010128_51	chr1A	9105099	TT	TT	TT	TT	TT	TT	TT	CC	CC	TT	CC	TT	TT	CC	TT	TT	TT	TT	NC	TT	TT	TT	CC	TT	TT	TT	TT	TT	TT	TT	TT	TT	CC	TT	TT	TT	TT	TT	TT	CC	TT	TT	TT	TT	TT	TT	TT
RAC875_rep_c72805_651	chr1A	9105169	TT	TT	TT	TT	TT	TT	TT	TT	CC	TT	CC	TT	TT	CC	TT	TT	TT	TT	TT	TT	TT	TT	TT	TT	TT	TT	TT	TT	TT	TT	TT	TT	CC	TT	TT	TT	TT	TT	TT	TT	TT	TT	TT	TT	TT	TT	TT
BobWhite_c39996_126	chr1A	9194744	TT	CC	NC	TT	CC	NC	TT	TT	CC	CC	CC	TT	NC	CC	NC	NC	TC	NC	TT	CC	CC	TT	CC	CC	CC	CC	CC	CC	CC	TT	CC	CC	CC	CC	CC	TT	CC	CC	CC	CC	CC	CC	TT	TT	CC	CC	CC
BS00069278_51	chr1A	9476747	GG	GG	GG	GG	GG	GG	GG	GG	AG	GG	AG	GG	GG	NC	GG	GG	GG	GG	GG	GG	GG	GG	AG	GG	GG	GG	GG	GG	NC	GG	AA	GG	AG	GG	NC	GG	GG	NC	GG	NC	GG	GG	GG	GG	GG	GG	GG
Kukri_c30195_832	chr1A	9549237	GG	GG	GG	GG	GG	GG	GG	GG	GG	GG	GG	GG	GG	NC	GG	GG	GG	GG	GG	GG	GG	GG	AA	GG	GG	GG	GG	GG	NC	GG	GG	GG	GG	GG	AA	GG	GG	GG	GG	GG	GG	GG	GG	GG	GG	GG	GG
IAAV7479	chr1A	9549394	CC	CC	CC	CC	CC	CC	CC	CC	CC	CC	CC	CC	CC	CC	CC	CC	CC	CC	CC	CC	CC	CC	TT	CC	CC	CC	CC	CC	TT	CC	TT	CC	CC	CC	NC	CC	CC	TT	CC	TT	CC	CC	CC	CC	CC	CC	CC
BS00022943_51	chr1A	9579689	CC	CC	CC	CC	CC	CC	CC	CC	CC	CC	CC	CC	CC	CC	CC	CC	CC	CC	CC	CC	CC	CC	TT	CC	CC	CC	CC	CC	NC	CC	TT	CC	CC	CC	TT	CC	CC	NC	CC	TT	CC	CC	CC	CC	CC	CC	CC
Tdurum_contig68827_61	chr1A	9579689	CC	CC	CC	CC	CC	CC	CC	CC	CC	CC	CC	CC	CC	CC	CC	CC	CC	CC	CC	CC	CC	CC	TT	CC	CC	CC	CC	CC	NC	CC	TT	CC	CC	CC	TT	CC	CC	NC	CC	TT	CC	CC	CC	CC	CC	CC	CC
Kukri_c29655_194	chr1A	9579952	TT	TT	TT	TT	TT	TT	CC	TT	TT	TT	TT	TT	TT	CC	TT	TT	TT	NC	TT	TT	TT	TT	TT	CC	TT	NC	CC	TT	TT	CC	TT	TT	CC	TT	TT	TT	TT	TT	TT	CC	TT	CC	TT	CC	TT	NC	TT
RFL_Contig5637_1008	chr1A	9580120	CC	CC	CC	TT	CC	CC	CC	CC	CC	CC	CC	CC	CC	CC	TT	CC	TT	CC	CC	CC	CC	CC	CC	CC	TT	CC	CC	CC	CC	CC	CC	TT	CC	CC	CC	TT	CC	TT	TT	CC	TT	CC	CC	CC	CC	TT	TT
Excalibur_c63663_93	chr1A	9587076	GG	GG	GG	GG	GG	GG	GG	GG	GG	GG	GG	GG	GG	GG	GG	GG	GG	GG	GG	GG	AA	GG	GG	GG	GG	NC	GG	NC	GG	GG	AA	GG	GG	GG	GG	GG	GG	GG	GG	GG	GG	GG	GG	GG	AA	GG	GG
Kukri_c24962_123	chr1A	9981076	TT	TT	TT	TT	TT	TT	TT	TT	TT	TT	CC	TT	TT	CC	TT	TT	TT	TT	TT	TT	TT	TT	TC	TT	TT	TT	TT	TT	CC	TT	CC	TT	CC	TT	TC	TT	NC	CC	TT	TC	TT	TT	TT	TT	TT	TT	TT
BS00025755_51	chr1A	9985220	TT	TT	TT	TT	TT	TT	TT	TT	TT	TT	CC	TT	TT	CC	TT	TT	TT	NC	TT	TT	TT	TT	CC	TT	TT	NC	TT	TT	CC	TT	CC	TT	CC	TT	CC	TT	TT	CC	TT	CC	TT	TT	TT	TT	TT	TT	TT
tplb0053o08_2004	chr1A	10048700	AA	AA	AA	AA	AA	AA	AA	AA	AA	AA	AA	AA	AA	AA	AA	AA	AA	AA	AA	AA	AA	AA	GG	AA	AA	AA	AA	AA	AA	AA	AA	AA	AA	AA	GG	AA	AA	AA	AA	GG	AA	AA	AA	AA	AA	AA	AA
IAAV8297	chr1A	10049777	CC	CC	CC	CC	CC	CC	CC	CC	CC	CC	CC	CC	CC	CC	CC	CC	CC	CC	CC	CC	CC	CC	GG	CC	CC	CC	CC	CC	CC	CC	CC	CC	CC	CC	GG	CC	CC	CC	CC	GG	CC	CC	CC	CC	CC	CC	CC
Excalibur_c114401_105	chr1A	10054266	TT	TT	TT	TT	TT	TT	TT	TT	TT	TT	CC	TT	TT	CC	TT	TT	TT	TT	TT	TT	TT	TT	TT	TT	TT	TT	TT	TT	CC	TT	CC	TT	CC	TT	TT	TT	NC	CC	TT	TT	TT	TT	TT	TT	TT	TT	TT
RAC875_c18640_821	chr1A	10054563	TT	TT	TT	TT	TT	TT	TT	TT	TT	TT	TT	TT	TT	TT	TT	TT	TT	TT	TT	TT	TT	TT	CC	TT	TT	TT	TT	TT	TT	TT	TT	TT	TT	TT	CC	TT	TT	TT	TT	CC	TT	TT	TT	TT	TT	TT	NC
Kukri_c14149_462	chr1A	10054680	CC	CC	CC	CC	CC	CC	TT	CC	CC	CC	TT	CC	CC	TT	TT	CC	TT	CC	CC	CC	CC	CC	CC	TT	CC	CC	CC	CC	TT	TT	TT	TT	TT	CC	CC	TT	CC	TT	CC	TT	CC	TT	CC	CC	TT	CC	TT
Excalibur_c49234_475	chr1A	10055658	TT	CC	CC	CC	TT	TT	CC	NC	TT	TT	CC	TT	CC	CC	CC	CC	CC	CC	TT	TT	CC	TT	CC	CC	CC	NC	CC	CC	TT	CC	TT	CC	CC	TT	TT	CC	CC	CC	CC	CC	CC	CC	CC	CC	CC	CC	CC
Excalibur_c9196_313	chr1A	10067446	AA	AA	AA	AA	AA	AA	AA	AA	AA	AA	GG	AA	AA	GG	AA	AA	AA	AA	AA	AA	AA	AA	GG	AA	AA	NC	AA	AA	GG	AA	GG	AA	GG	AA	AA	AA	AA	GG	AA	GG	AA	AA	AA	AA	AA	AA	AA
GENE-0172_551	chr1A	10067809	CC	CC	CC	CC	CC	CC	CC	CC	CC	CC	TT	CC	CC	TT	CC	CC	CC	CC	CC	CC	CC	CC	CC	CC	CC	CC	CC	CC	NC	CC	TT	CC	TT	CC	CC	CC	CC	NC	CC	CC	CC	CC	CC	CC	CC	CC	CC
RAC875_c63624_1002	chr1A	10068928	AA	GG	GG	GG	AA	AA	GG	AA	AA	AA	GG	NC	GG	GG	GG	GG	GG	NC	NC	AA	AA	AA	GG	GG	GG	AA	GG	AA	AA	GG	AA	GG	GG	AA	AA	GG	GG	GG	GG	GG	GG	GG	GG	GG	GG	GG	GG
CAP7_c8902_121	chr1A	10070284	TT	TT	TT	TT	TT	TT	TT	TT	TT	TT	CC	TT	TT	CC	TT	TT	TT	TT	TT	TT	TT	TT	TT	TT	TT	TT	TT	TT	TT	TT	TT	TT	CC	TT	TT	TT	TT	CC	TT	TT	TT	TT	TT	TT	TT	TT	TT
BS00081035_51	chr1A	10136114	CC	CC	CC	CC	CC	CC	CC	CC	TT	CC	TT	CC	CC	TT	CC	CC	CC	CC	CC	CC	CC	CC	CC	CC	CC	CC	CC	CC	NC	CC	TT	CC	TT	CC	CC	CC	CC	NC	CC	CC	CC	CC	CC	CC	CC	CC	CC
RAC875_c57939_78	chr1A	11571881	TT	TT	TT	TT	TT	TT	TT	TC	TC	TT	TT	TT	TT	TT	TT	TT	TT	TT	TT	TT	TT	TT	CC	TT	TT	CC	TT	TT	TT	TT	TT	TT	TT	TT	TC	TT	TT	TT	CC	CC	TT	TT	TT	TT	TT	TT	TT
BS00022288_51	chr1A	11633940	CC	CC	CC	CC	CC	CC	CC	TT	TT	CC	CC	CC	CC	CC	CC	CC	CC	CC	CC	CC	CC	CC	CC	CC	CC	TT	CC	CC	CC	CC	TT	CC	TT	CC	CC	CC	CC	CC	CC	CC	CC	CC	CC	CC	CC	CC	CC
BS00110945_51	chr1A	11633947	GG	GG	GG	GG	GG	GG	GG	NC	NC	GG	GG	GG	GG	TG	GG	GG	GG	GG	GG	GG	GG	GG	GG	GG	GG	NC	GG	GG	NC	GG	TT	GG	TT	GG	NC	GG	GG	GG	GG	GG	GG	GG	GG	GG	GG	GG	GG
Kukri_c8211_761	chr1A	11664183	GG	GG	GG	GG	GG	GG	GG	GG	GG	GG	GG	GG	GG	TT	GG	GG	GG	GG	GG	GG	GG	GG	GG	GG	GG	GG	GG	GG	TT	GG	TT	GG	TT	GG	GG	GG	GG	GG	GG	GG	GG	GG	GG	GG	GG	GG	GG
CAP7_c3299_316	chr1A	11665248	TT	TT	TT	CC	TT	TT	CC	TT	TT	TT	TT	TT	TT	CC	TT	TT	TT	TT	TT	TT	TT	TT	CC	TT	TT	TT	TT	TT	TT	CC	TT	TT	TT	TT	TT	TT	TT	TT	CC	CC	TT	TT	TT	TT	TT	TT	TT
BS00074341_51	chr1A	11722330	AA	AA	AA	AA	AA	AA	AA	AA	AA	AA	AA	AA	AA	AA	AA	AA	AA	AA	NC	AA	AA	AA	AA	AA	GG	AA	GG	NC	AA	GG	AA	AA	AA	AA	AA	AA	AA	GG	GG	AA	GG	AA	AA	AA	AA	AA	AA
IAAV6115	chr1A	11934211	TT	TT	TT	TT	TT	TT	TT	TT	TT	TT	TT	TT	TT	AA	TT	TT	TT	TT	TT	TT	TT	TT	TT	TT	TT	TT	TT	TT	NC	TT	AA	TT	AA	TT	TT	TT	NC	AA	TT	TT	TT	TT	TT	TT	TT	TT	TT
TA002993-0179-w	chr1A	11934218	GG	GG	GG	GG	GG	GG	GG	GG	GG	GG	GG	GG	GG	AA	GG	GG	GG	GG	GG	GG	GG	GG	GG	GG	GG	GG	GG	GG	NC	GG	AA	GG	AA	GG	GG	GG	NC	AA	GG	GG	GG	GG	GG	GG	GG	GG	GG
Tdurum_contig76266_846	chr1A	11935343	GG	GG	GG	GG	GG	GG	GG	GG	GG	GG	GG	GG	GG	GG	AA	GG	AA	GG	GG	GG	GG	GG	GG	GG	GG	GG	GG	GG	GG	GG	GG	GG	GG	GG	GG	GG	GG	GG	GG	GG	GG	GG	GG	GG	GG	GG	AA
Kukri_c17177_2181	chr1A	11940526	CC	CC	CC	CC	CC	CC	CC	CC	CC	CC	CC	CC	CC	TC	CC	CC	CC	CC	CC	CC	CC	CC	CC	CC	CC	CC	CC	CC	NC	CC	TT	CC	TC	CC	CC	CC	CC	TC	CC	CC	CC	CC	CC	CC	CC	CC	CC
wsnp_Ku_c17177_26216230	chr1A	11942581	AA	AA	AA	AA	AA	AA	AA	AA	AA	AA	AA	AA	AA	AA	AA	AA	AA	AA	AA	AA	AA	AA	AA	AA	GG	AA	GG	AA	AA	GG	AA	AA	AA	AA	AA	AA	AA	GG	AA	AA	GG	AA	AA	AA	AA	AA	AA
BS00110709_51	chr1A	11950553	GG	GG	AA	AA	GG	AA	GG	GG	GG	AA	AA	GG	AA	GG	GG	AA	GG	NC	AA	AA	AA	AA	GG	AA	GG	GG	AA	NC	GG	AA	GG	AA	GG	GG	AA	AA	GG	GG	GG	GG	AA	AA	AA	GG	AA	AA	AA
BS00022270_51	chr1A	11950587	CC	CC	TT	TT	CC	TT	CC	CC	CC	TT	TT	CC	TT	CC	CC	TT	CC	TT	TT	TT	TT	TT	CC	TT	CC	CC	TT	NC	CC	TT	CC	TT	CC	CC	TT	TT	CC	CC	CC	CC	TT	TT	TT	CC	TT	TT	TT
RAC875_c22821_479	chr1A	12004001	AA	AA	AA	AA	AA	AA	AA	AA	AA	AA	AA	AA	AA	GG	AA	AA	AA	AA	AA	AA	AA	AA	AA	AA	AA	AA	AA	AA	NC	AA	GG	AA	GG	AA	AA	AA	AA	NC	AA	AA	AA	AA	AA	AA	AA	AA	AA
BobWhite_c18592_327	chr1A	12098032	CC	CC	CC	CC	CC	TT	CC	NC	CC	TT	CC	CC	CC	CC	CC	CC	CC	CC	TT	TT	TT	TT	CC	CC	CC	TC	CC	TC	CC	CC	CC	CC	CC	TT	TT	CC	CC	CC	CC	CC	CC	CC	CC	CC	CC	CC	CC
BS00022667_51	chr1A	12157317	AA	AA	AA	AA	AA	AA	AA	AA	AA	AA	AA	AA	AA	GG	AA	AA	AA	AA	AA	AA	AA	AA	AA	AA	AA	AA	AA	AA	GG	AA	GG	AA	GG	AA	AA	AA	NC	GG	AA	AA	AA	AA	AA	AA	AA	AA	AA
Tdurum_contig44809_1626	chr1A	12303663	AA	GG	GG	GG	AA	GG	GG	GG	AA	GG	GG	NC	GG	GG	GG	GG	GG	GG	GG	GG	GG	GG	AA	GG	GG	NC	GG	GG	GG	GG	GG	GG	GG	GG	GG	GG	GG	GG	GG	GG	GG	GG	GG	GG	GG	GG	GG
Kukri_c4126_208	chr1A	12303775	GG	GG	GG	GG	GG	GG	GG	GG	GG	GG	GG	GG	GG	GG	GG	GG	GG	GG	GG	GG	GG	GG	GG	GG	GG	GG	GG	GG	GG	GG	GG	GG	GG	GG	GG	GG	GG	GG	GG	GG	GG	GG	GG	GG	GG	GG	GG
IACX11001	chr1A	12303846	TT	TT	CC	CC	TT	CC	TT	NC	TT	CC	CC	TT	CC	TT	TT	CC	TT	CC	CC	CC	CC	CC	TT	CC	CC	CC	CC	CC	TT	CC	TT	CC	TT	CC	CC	CC	NC	TT	NC	TT	CC	CC	CC	NC	CC	CC	CC
Kukri_c2121_1994	chr1A	12304546	CC	CC	CC	CC	CC	CC	CC	CC	CC	CC	CC	CC	CC	TT	CC	CC	CC	CC	CC	CC	CC	CC	CC	CC	CC	CC	CC	CC	NC	CC	TT	CC	TT	CC	CC	CC	NC	TT	CC	CC	CC	CC	CC	CC	CC	CC	CC
Ex_c4876_1221	chr1A	12305338	TT	TT	CC	CC	TT	NC	TT	NC	TT	CC	CC	TT	CC	TT	TT	CC	TT	CC	CC	CC	CC	CC	TT	CC	CC	NC	CC	CC	TT	CC	TT	CC	TT	CC	CC	CC	CC	NC	TT	TT	CC	CC	CC	CC	CC	CC	CC
Ex_c28368_426	chr1A	12313253	TT	CC	TT	NC	TT	TT	CC	NC	CC	TT	TT	TT	TT	TT	TT	TT	TT	TT	TT	TT	TT	TT	TT	TT	CC	TT	TT	NC	TT	TT	TT	TT	TT	CC	TT	TT	NC	NC	TT	TT	TT	TT	TT	CC	TT	TT	TT
Excalibur_c58154_84	chr1A	12314552	TT	CC	CC	CC	TT	CC	CC	CC	CC	CC	CC	TT	CC	CC	TT	CC	TT	CC	CC	CC	CC	CC	TT	CC	CC	NC	CC	CC	CC	CC	CC	CC	CC	CC	CC	CC	CC	CC	TT	TT	CC	CC	CC	CC	CC	CC	CC
BS00077350_51	chr1A	12364395	TT	TT	TT	TT	TT	TT	TT	TT	TT	TT	TT	TT	TT	GG	TT	TT	TT	TT	TT	TT	TT	TT	TT	TT	TT	NC	TT	TT	NC	TT	GG	TT	GG	TT	TT	TT	NC	GG	TT	TT	TT	TT	TT	TT	TT	TT	TT
BS00077351_51	chr1A	12364396	AA	AA	AA	AA	AA	AA	AA	AA	AA	AA	AA	AA	AA	GG	AA	AA	AA	AA	AA	AA	AA	AA	AA	AA	AA	AA	AA	AA	NC	AA	GG	AA	GG	AA	AA	AA	NC	NC	AA	AA	AA	AA	AA	AA	AA	AA	AA
tplb0061f07_1411	chr1A	12368060	GG	GG	AA	NC	GG	GG	GG	AA	AA	AA	AA	GG	AA	GG	GG	AA	GG	AA	AA	AA	GG	GG	AA	GG	GG	NC	GG	NC	GG	AA	GG	GG	AA	GG	GG	GG	GG	GG	AA	AA	GG	GG	GG	GG	AA	AA	AA
BS00103478_51	chr1A	12369432	TT	CC	CC	CC	TT	CC	CC	CC	CC	CC	CC	TT	CC	CC	TT	CC	TT	CC	CC	CC	CC	CC	TT	CC	CC	CC	CC	CC	CC	CC	CC	CC	CC	CC	CC	CC	CC	CC	TT	TT	CC	CC	CC	CC	CC	CC	CC
wsnp_Ex_c7965_13520238	chr1A	12369432	AA	GG	GG	GG	NC	GG	GG	GG	GG	GG	GG	AA	GG	GG	AA	GG	AA	GG	GG	GG	GG	GG	AA	GG	GG	GG	GG	GG	GG	GG	GG	GG	GG	GG	GG	GG	GG	GG	NC	AA	GG	GG	GG	GG	GG	GG	GG
CAP7_rep_c6866_212	chr1A	12409079	TT	CC	CC	CC	CC	CC	CC	CC	CC	CC	CC	TT	CC	CC	CC	CC	CC	NC	CC	CC	CC	CC	CC	CC	CC	CC	CC	CC	TT	CC	CC	CC	CC	TT	CC	CC	CC	CC	CC	CC	CC	CC	CC	CC	CC	CC	CC
Ku_c4823_673	chr1A	12411382	TT	CC	CC	CC	TT	CC	CC	CC	CC	CC	CC	TT	CC	CC	TT	CC	TT	CC	CC	CC	CC	CC	CC	CC	TT	CC	CC	NC	CC	CC	CC	CC	CC	TT	CC	CC	NC	CC	NC	CC	CC	CC	CC	NC	CC	CC	CC
Tdurum_contig42479_1254	chr1A	12504276	GG	AA	AA	AA	GG	AA	AA	AA	AA	AA	AA	NC	AA	AA	GG	AA	GG	AA	AA	AA	AA	AA	AA	AA	NC	AA	AA	NC	AA	AA	AA	AA	AA	GG	AA	AA	NC	NC	GG	AA	AA	AA	AA	NC	AA	AA	NC
wsnp_Ex_c1137_2183772	chr1A	12506554	CC	TT	CC	CC	CC	CC	TT	NC	NC	CC	CC	CC	CC	CC	CC	CC	CC	CC	CC	CC	CC	CC	CC	CC	CC	CC	CC	CC	CC	CC	CC	CC	CC	CC	CC	CC	CC	CC	CC	CC	CC	CC	CC	CC	CC	CC	CC
Tdurum_contig42479_3800	chr1A	12506822	TT	TT	CC	CC	TT	CC	TT	TT	TT	CC	CC	TT	CC	TT	TT	CC	TT	CC	CC	CC	CC	CC	TT	CC	CC	TT	CC	CC	TT	CC	TT	CC	TT	CC	CC	CC	CC	TT	TT	TT	CC	CC	CC	CC	CC	CC	CC
BS00065909_51	chr1A	12585728	TT	TT	TT	TT	TT	TT	TT	TT	TT	TT	TT	TT	TT	CC	TT	TT	TT	TT	TT	TT	TT	TT	TT	TT	TT	TT	TT	TT	TT	TT	TT	TT	CC	TT	TT	TT	TT	TT	TT	TT	TT	TT	TT	TT	TT	TT	TT
RAC875_c20875_753	chr1A	12590624	GG	AA	AA	AA	GG	AA	NC	GG	NC	AA	AA	GG	AA	AA	GG	AA	GG	AA	AA	AA	GG	AA	NC	AA	GG	GG	GG	NC	AA	NC	AA	AA	NC	GG	GG	AA	GG	AA	GG	NC	AA	AA	AA	GG	AA	AA	AA
BS00081773_51	chr1A	12698126	AA	AA	AA	AA	AA	AA	AA	AA	AA	AA	AA	AA	AA	GG	AA	AA	AA	AA	AA	AA	AA	AA	AA	AA	AA	AA	AA	AA	NC	AA	GG	AA	AG	AA	AA	AA	NC	AG	AA	AA	AA	AA	AA	AA	AA	AA	AA
BS00074370_51	chr1A	12769856	CC	CC	CC	CC	CC	CC	CC	CC	CC	CC	CC	CC	CC	NC	CC	CC	CC	CC	CC	CC	CC	CC	CC	CC	CC	CC	CC	CC	NC	CC	TC	CC	CC	CC	CC	CC	CC	CC	CC	CC	CC	CC	CC	CC	CC	CC	CC
BobWhite_c27474_154	chr1A	12916490	AA	CC	CC	CC	AA	AA	CC	CC	CC	CC	CC	AA	CC	CC	CC	CC	CC	NC	CC	CC	CC	AA	CC	CC	CC	AA	CC	CC	NC	CC	AA	CC	CC	AA	AA	CC	CC	CC	CC	CC	CC	CC	CC	CC	CC	CC	CC
tplb0043h23_1346	chr1A	13083723	GG	GG	GG	GG	GG	GG	GG	NC	GG	NC	GG	GG	GG	GG	GG	GG	GG	NC	GG	GG	GG	GG	GG	GG	GG	GG	GG	GG	NC	GG	GG	GG	GG	GG	GG	GG	GG	GG	GG	GG	GG	GG	GG	GG	GG	GG	GG
RAC875_c50463_808	chr1A	13569650	TT	TT	TT	TT	TT	TT	TT	CC	TT	TT	TT	TT	TT	TT	TT	TT	TT	TT	TT	NC	CC	TT	TT	TT	TT	CC	TT	TT	TT	TT	TT	TT	TT	TT	TT	TT	TT	TT	TT	TT	TT	TT	TT	TT	TT	TT	TT
Excalibur_c7252_840	chr1A	13673697	TT	CC	CC	CC	TT	TT	CC	TT	TT	TT	CC	TT	CC	CC	CC	CC	CC	CC	TT	TT	CC	TT	CC	CC	CC	NC	CC	CC	TT	CC	TT	CC	CC	TT	TT	CC	CC	CC	CC	CC	CC	CC	CC	CC	CC	CC	CC
wsnp_Ex_c7252_12453079	chr1A	13673871	GG	TT	TT	TT	GG	TT	TT	TT	TT	TT	TT	GG	TT	TT	GG	TT	GG	NC	TT	TT	TT	TT	TT	TT	GG	TT	GG	TT	TT	TT	TT	NC	TT	GG	GG	TT	NC	TT	GG	TT	TT	TT	TT	GG	TT	TT	TT
wsnp_Ex_c7252_12452995	chr1A	13673955	TT	TT	TT	TT	TT	TT	TT	NC	TT	TT	TT	TT	TT	TT	TT	TT	TT	TT	TT	TT	CC	TT	TT	TT	TT	CC	TT	TT	TT	TT	TT	TT	TT	TT	TT	TT	TT	TT	TT	TT	TT	TT	TT	TT	TT	TT	TT
CAP11_c65_237	chr1A	13980049	AA	AA	AA	AA	AA	AA	AA	AA	AA	AA	AA	AA	AA	AG	AA	AA	AA	AA	AA	AA	AA	AA	AA	AA	AA	NC	AA	AA	NC	AA	GG	AA	AG	AA	AA	AA	AA	AG	AA	AA	AA	AA	AA	AA	AA	AA	AA
Tdurum_contig83113_134	chr1A	14056065	TT	TT	TT	TT	TT	TT	TT	TT	TT	TT	TT	TT	TT	CC	TT	TT	TT	TT	TT	TT	TT	TT	TT	TT	TT	TT	TT	TT	CC	TT	CC	TT	CC	TT	CC	TT	TT	CC	TT	TT	TT	TT	TT	TT	TT	TT	TT
BS00022443_51	chr1A	14077803	AA	AA	AA	AA	AA	AA	AA	AA	AA	AA	NC	AA	AA	CC	AA	AA	AA	NC	AA	AA	AA	AA	AA	AA	AA	AA	AA	AA	NC	AA	CC	AA	CC	AA	AA	AA	AA	CC	AA	AA	AA	AA	AA	AA	AA	AA	AA
Excalibur_c105151_200	chr1A	14143271	CC	CC	CC	CC	CC	CC	CC	CC	CC	CC	CC	CC	CC	TT	CC	CC	CC	CC	CC	CC	CC	CC	CC	CC	CC	CC	CC	CC	CC	CC	CC	CC	TT	CC	CC	CC	CC	TT	CC	CC	CC	CC	CC	CC	CC	CC	CC
Kukri_rep_c108031_378	chr1A	14143316	CC	CC	CC	CC	CC	CC	CC	CC	CC	CC	CC	CC	CC	TT	CC	CC	CC	CC	CC	CC	CC	CC	CC	CC	CC	CC	CC	CC	TT	CC	TT	CC	TT	CC	CC	CC	CC	NC	CC	CC	CC	CC	CC	CC	CC	CC	CC
Tdurum_contig52332_94	chr1A	14143732	AA	AA	AA	AA	AA	AA	AA	AA	AA	AA	AA	AA	AA	GG	AA	AA	AA	AA	AA	AA	AA	AA	AA	AA	AA	AA	AA	AA	NC	AA	AG	AA	GG	AA	AA	AA	AA	GG	AA	AA	AA	AA	AA	AA	AA	AA	AA
IAAV7856	chr1A	14143814	AA	CC	CC	CC	NC	CC	CC	NC	AA	CC	CC	AA	CC	CC	CC	CC	CC	CC	CC	CC	CC	AA	CC	CC	CC	CC	CC	CC	CC	CC	CC	CC	CC	CC	CC	CC	CC	CC	CC	CC	CC	CC	CC	CC	CC	CC	CC
Tdurum_contig50845_215	chr1A	14163001	GG	GG	GG	GG	GG	GG	GG	GG	GG	GG	GG	GG	GG	TT	GG	GG	GG	GG	GG	GG	GG	GG	GG	GG	GG	GG	GG	GG	NC	GG	TT	GG	TT	GG	GG	GG	GG	NC	GG	GG	GG	GG	GG	GG	GG	GG	GG
BS00022977_51	chr1A	14163002	GG	GG	GG	GG	GG	GG	GG	GG	GG	GG	GG	GG	GG	TT	GG	GG	GG	GG	GG	GG	GG	GG	GG	GG	GG	GG	GG	GG	NC	GG	TT	GG	TT	GG	GG	GG	GG	NC	GG	GG	GG	GG	GG	GG	GG	GG	GG
BS00100287_51	chr1A	14163051	AA	AA	AA	AA	AA	AA	AA	AA	AA	AA	AA	AA	AA	GG	AA	AA	AA	NC	AA	AA	AA	AA	AA	AA	AA	NC	AA	AA	GG	AA	GG	AA	GG	AA	AA	AA	AA	GG	AA	AA	AA	AA	AA	NC	AA	NC	AA
Tdurum_contig50845_82	chr1A	14163135	TT	TT	TT	TT	TT	TT	TT	TT	TT	TT	TT	TT	TT	CC	TT	TT	TT	TT	TT	TT	TT	TT	TT	TT	TT	TT	TT	TT	CC	TT	CC	TT	CC	TT	TT	TT	TT	CC	TT	TT	TT	TT	TT	TT	TT	TT	TT
Excalibur_c20777_428	chr1A	14196143	GG	GG	GG	GG	GG	GG	GG	GG	GG	GG	GG	GG	GG	AA	GG	GG	GG	NC	NC	GG	GG	GG	GG	GG	GG	GG	GG	GG	AA	GG	AA	GG	AA	GG	AG	GG	GG	NC	GG	GG	GG	GG	GG	GG	GG	GG	GG
BS00026453_51	chr1A	14253976	CC	CC	CC	CC	CC	CC	CC	CC	CC	CC	CC	CC	CC	TT	CC	CC	CC	CC	CC	CC	CC	CC	CC	CC	CC	CC	CC	CC	NC	CC	TT	CC	TT	CC	CC	CC	CC	TT	CC	CC	CC	CC	CC	CC	CC	CC	CC
RFL_Contig1118_65	chr1A	14520026	CC	CC	TT	NC	CC	CC	CC	CC	CC	CC	TT	CC	TT	CC	CC	TT	CC	NC	CC	CC	CC	CC	CC	CC	TT	CC	CC	CC	CC	CC	CC	CC	CC	CC	CC	CC	CC	CC	NC	TT	CC	CC	CC	CC	CC	CC	CC
RFL_Contig1118_1073	chr1A	14521034	TT	CC	TT	TT	TT	TT	CC	CC	CC	TT	TT	TT	TT	CC	TT	TT	TT	NC	TT	TT	TT	CC	NC	TT	TT	CC	TT	TT	CC	TT	CC	CC	CC	TT	CC	CC	TT	CC	NC	TT	CC	TT	CC	TT	TT	CC	TT
CAP7_c1645_359	chr1A	14521538	TT	CC	TT	TT	TT	TT	CC	CC	CC	TT	TT	TT	TT	TT	TT	TT	TT	NC	TT	TT	NC	CC	NC	TT	TT	CC	TT	NC	TT	TT	TT	CC	TT	TT	CC	CC	TT	TT	TT	TT	CC	TT	CC	TT	TT	CC	TT
RFL_Contig4104_3197	chr1A	15195451	TT	CC	CC	CC	TT	NC	CC	NC	TT	TT	CC	TT	CC	CC	CC	CC	CC	CC	TT	TT	NC	TT	CC	CC	CC	TT	CC	NC	TT	CC	TT	CC	CC	TT	TT	CC	CC	CC	CC	CC	CC	CC	CC	CC	CC	CC	CC
GENE-3569_500	chr1A	15431071	TT	CC	CC	CC	TT	TT	CC	TT	TT	TT	CC	TT	CC	CC	CC	CC	CC	NC	TT	TT	TT	TT	TT	CC	CC	NC	CC	TT	TT	CC	TT	CC	CC	TT	TT	CC	CC	CC	CC	CC	CC	CC	CC	CC	CC	CC	CC
wsnp_Ku_c8592_14575931	chr1A	15431152	GG	TT	TT	TT	GG	GG	TT	GG	GG	GG	TT	GG	TT	TT	TT	TT	TT	TT	GG	GG	GG	GG	GG	TT	TT	GG	TT	GG	GG	TT	GG	TT	TT	GG	GG	TT	TT	TT	TT	TT	TT	TT	TT	TT	TT	TT	TT
BS00082266_51	chr1A	16375098	CC	CC	CC	CC	CC	CC	CC	CC	CC	CC	CC	CC	CC	TC	CC	CC	CC	CC	CC	CC	CC	CC	CC	CC	CC	CC	CC	CC	NC	CC	TT	CC	TC	CC	TT	CC	CC	TC	CC	CC	CC	CC	CC	CC	CC	CC	CC
BS00064536_51	chr1A	16389643	TT	TT	TT	TT	TT	TT	TT	TT	TT	TT	TT	TT	TT	CC	TT	TT	TT	TT	TT	TT	TT	TT	TT	TT	TT	TT	TT	TT	CC	TT	CC	TT	CC	TT	CC	TT	TT	CC	TT	TT	TT	TT	TT	TT	TT	TT	TT
wsnp_BF200531A_Ta_2_1	chr1A	16434515	GG	GG	GG	GG	GG	GG	GG	GG	GG	GG	GG	GG	GG	TT	GG	GG	GG	GG	GG	TT	GG	TT	GG	GG	GG	GG	GG	GG	NC	GG	TT	GG	TT	GG	TT	TT	GG	NC	GG	GG	TT	GG	NC	GG	GG	TT	NC
BS00022738_51	chr1A	20094316	TT	TT	TT	TT	TT	TT	TT	TT	TT	TT	TT	TT	TT	GG	TT	TT	TT	NC	TT	TT	TT	TT	TT	TT	TT	TT	TT	TT	NC	TT	NC	TT	GG	TT	TT	TT	TT	GG	NC	TT	TT	TT	TT	TT	TT	TT	TT
BobWhite_c46501_92	chr1A	20094363	CC	CC	CC	CC	CC	CC	CC	CC	CC	CC	CC	CC	CC	TT	CC	CC	CC	CC	CC	CC	CC	CC	CC	CC	CC	CC	CC	CC	NC	CC	TT	CC	TT	CC	CC	CC	CC	NC	CC	CC	CC	CC	CC	CC	CC	CC	CC
Tdurum_contig11756_264	chr1A	20094659	TT	TT	TT	TT	TT	TT	TT	TT	TT	TT	TT	TT	TT	CC	TT	TT	TT	TT	TT	TT	TT	TT	TT	TT	TT	NC	TT	TT	CC	TT	CC	TT	CC	TT	TT	TT	TT	CC	TT	TT	TT	TT	TT	TT	TT	TT	TT
Kukri_c18434_200	chr1A	20183329	TT	TT	TT	TT	TT	TT	TT	TT	TT	TT	TT	TT	TT	CC	TT	TT	TT	TT	TT	TT	TT	TT	TT	TT	TT	NC	TT	TT	CC	TT	CC	TT	CC	TT	TT	TT	TT	CC	TT	TT	TT	TT	TT	TT	TT	TT	TT
RAC875_c37934_225	chr1A	20977363	CC	TT	TT	TT	CC	CC	TT	CC	CC	CC	TT	CC	TT	TT	TT	TT	TT	TT	CC	CC	TT	CC	TT	TT	TT	CC	TT	NC	CC	TT	CC	TT	TT	CC	CC	TT	TT	TT	TT	TT	TT	TT	TT	TT	TT	TT	TT
Tdurum_contig61410_467	chr1A	20977455	GG	AA	AA	AA	GG	GG	AA	GG	GG	GG	AA	GG	AA	AA	AA	AA	AA	NC	GG	GG	GG	GG	AA	AA	AA	GG	AA	GG	GG	AA	GG	AA	AA	GG	GG	AA	AA	AA	AA	AA	AA	AA	AA	AA	AA	AA	AA
Ex_c64327_523	chr1A	21040550	AA	GG	GG	GG	AA	AA	GG	AA	AA	AA	GG	AA	GG	GG	GG	GG	GG	GG	AA	AA	AA	AA	GG	GG	GG	AA	GG	NC	AA	GG	AA	GG	GG	AA	AA	GG	GG	GG	GG	GG	GG	GG	GG	GG	GG	GG	GG
RAC875_c2654_1817	chr1A	21043065	TT	TT	TT	TT	TT	CC	TT	TT	TT	TT	TT	TT	TT	TT	TT	TT	TT	TT	TT	TT	TT	TT	TT	TT	TT	TT	TT	TT	TT	TT	TT	TT	TT	TT	CC	TT	TT	TT	TT	TT	TT	TT	TT	TT	TT	TT	TT
wsnp_Ex_c64327_63176640	chr1A	21043115	GG	GG	GG	GG	AA	GG	GG	GG	GG	GG	GG	GG	GG	AA	AA	GG	AA	GG	GG	GG	NC	GG	GG	GG	GG	GG	GG	GG	GG	GG	GG	GG	GG	GG	GG	GG	GG	GG	GG	GG	GG	GG	GG	GG	GG	GG	GG
Kukri_c67721_184	chr1A	21282142	TT	CC	CC	CC	TT	TT	CC	TT	TT	TT	CC	TT	CC	CC	CC	CC	CC	CC	TT	TT	CC	TT	CC	CC	CC	NC	CC	TT	TT	CC	TT	CC	CC	TT	TT	CC	CC	CC	CC	CC	CC	CC	CC	CC	CC	CC	CC
IAAV3168	chr1A	21626841	CC	CC	CC	CC	TT	CC	CC	CC	CC	CC	CC	CC	CC	TT	TT	CC	TT	CC	CC	CC	NC	CC	CC	TT	CC	CC	CC	CC	NC	CC	TT	CC	CC	CC	CC	CC	CC	TT	CC	CC	CC	CC	CC	CC	CC	CC	CC
BS00065419_51	chr1A	21701894	TT	TT	TT	TT	TT	TT	TT	TT	TT	TT	TT	TT	TT	TT	TT	TT	TT	TT	TT	TT	TT	TT	TT	CC	TT	TT	TT	TT	CC	TT	CC	TT	TT	TT	TT	TT	TT	CC	TT	TT	TT	TT	TT	TT	TT	TT	TT
CAP12_c2640_211	chr1A	21985547	AA	GG	GG	GG	AA	AA	GG	AA	AA	AA	GG	AA	GG	GG	GG	GG	GG	GG	AA	AA	GG	AA	GG	GG	GG	NC	GG	AA	AA	GG	AA	GG	GG	AA	AA	GG	GG	GG	GG	GG	GG	GG	GG	GG	GG	GG	GG
D_contig50935_198	chr1A	22612344	AA	CC	AA	NC	CC	CC	CC	AA	AA	AA	AA	AA	AA	CC	CC	AA	CC	AA	AA	AA	CC	CC	AA	CC	CC	CC	CC	CC	CC	AA	CC	CC	AA	CC	CC	CC	CC	CC	AA	AA	CC	CC	CC	CC	AA	AA	AA
BS00022458_51	chr1A	22615304	TT	TT	TT	TT	TT	TT	TT	TT	TT	TT	TT	TT	TT	TT	TT	TT	TT	TT	TT	TT	NC	TT	TT	NC	TT	TT	TT	TT	CC	TT	NC	TT	TT	TT	TT	TT	TT	CC	TT	TT	TT	TT	TT	TT	TT	TT	TT
Excalibur_c3941_537	chr1A	23131262	AA	GG	GG	GG	AA	AA	NC	AA	AA	GG	GG	AA	GG	AG	AA	GG	AA	GG	GG	AA	AA	AA	AA	GG	GG	NC	GG	GG	GG	AA	AA	GG	GG	GG	GG	AA	GG	GG	GG	GG	GG	AA	AA	GG	AG	AA	AA
Tdurum_contig60037_441	chr1A	23966437	CC	TT	CC	CC	CC	CC	CC	CC	CC	CC	CC	CC	CC	CC	CC	CC	CC	CC	CC	CC	CC	CC	NC	CC	TT	CC	CC	CC	CC	CC	CC	CC	CC	CC	CC	CC	TT	TT	CC	CC	CC	CC	CC	CC	CC	CC	CC
Excalibur_c11941_675	chr1A	23966822	CC	AA	AA	AA	CC	AA	AA	CC	CC	AA	AA	CC	AA	AA	CC	AA	CC	AA	AA	CC	CC	CC	CC	AA	CC	CC	CC	CC	AA	CC	CC	CC	CC	AA	CC	CC	AA	CC	CC	CC	CC	AA	CC	CC	AA	CC	CC
BS00078982_51	chr1A	24247379	GG	TT	TT	TT	GG	TT	TT	TT	TT	TT	TT	GG	TT	TT	GG	TT	GG	TT	TT	GG	GG	GG	TT	TT	GG	GG	GG	GG	TT	GG	TT	GG	GG	TT	GG	GG	TT	GG	GG	GG	GG	TT	TT	GG	TT	GG	GG
IACX20627	chr1A	24320172	GG	AA	AA	AA	GG	GG	AA	GG	GG	GG	AA	GG	AA	AA	AA	AA	AA	AA	GG	GG	AA	GG	AA	AA	AA	GG	AA	NC	GG	AA	GG	AA	AA	GG	GG	AA	AA	AA	AA	AA	AA	AA	AA	AA	AA	AA	AA
BS00105601_51	chr1A	24321355	CC	TT	TT	TT	CC	TT	TT	TT	TT	TT	TT	CC	TT	TT	CC	TT	CC	TT	TT	CC	CC	CC	TT	TT	CC	CC	CC	CC	TT	CC	TT	CC	CC	TT	CC	CC	TT	CC	CC	CC	CC	TT	NC	CC	TT	CC	CC
wsnp_Ex_c48087_53105842	chr1A	24943671	GG	GG	AA	NC	GG	AG	GG	AG	AG	GG	AA	GG	AA	AA	GG	AA	GG	AA	GG	GG	GG	GG	AA	GG	GG	GG	NC	GG	GG	GG	AG	GG	GG	AG	GG	GG	GG	NC	GG	GG	GG	GG	NC	GG	AA	GG	GG
CAP7_c4833_141	chr1A	25545972	GG	GG	TT	NC	GG	TT	GG	TT	TT	GG	TT	GG	TT	TT	GG	TT	GG	TT	GG	GG	GG	GG	TT	GG	GG	GG	GG	GG	GG	GG	TT	GG	GG	TT	GG	GG	GG	GG	GG	GG	GG	GG	NC	GG	TT	GG	GG
CAP7_c4833_55	chr1A	25546058	TT	TT	CC	NC	TT	CC	TT	CC	CC	TT	CC	NC	CC	CC	TT	CC	TT	CC	TT	TT	TT	TT	CC	TT	TT	TT	TT	TT	NC	TT	CC	TT	TT	CC	TT	TT	TT	TT	TT	TT	TT	TT	CC	TT	CC	TT	TT
wsnp_Ku_c42878_50516167	chr1A	25708710	GG	GG	AA	NC	GG	AG	GG	AG	AG	GG	AA	GG	AA	AA	GG	AA	GG	NC	GG	GG	GG	GG	AA	GG	GG	GG	GG	GG	GG	GG	AG	GG	GG	AG	GG	GG	GG	GG	GG	GG	GG	GG	NC	GG	AA	GG	GG
Kukri_c7436_2259	chr1A	26958877	CC	CC	AA	AC	CC	AA	CC	AA	AA	CC	AA	CC	AA	AA	CC	AA	CC	AA	CC	CC	CC	CC	AA	CC	CC	CC	CC	CC	CC	AA	AA	CC	CC	AA	CC	CC	CC	CC	CC	CC	CC	CC	AC	CC	AA	CC	CC
wsnp_Ex_c5323_9408829	chr1A	26960753	TT	TT	CC	CC	TT	CC	TT	CC	CC	TT	CC	TT	CC	CC	TT	CC	TT	CC	TT	TT	TT	TT	CC	TT	TT	TT	TT	TT	TT	CC	CC	TT	TT	CC	TT	TT	TT	TT	TT	TT	TT	TT	CC	TT	CC	TT	TT
GENE-0074_370	chr1A	26961235	TT	CC	CC	CC	TT	TT	CC	NC	TT	TT	CC	TT	CC	CC	CC	CC	CC	CC	TT	TT	CC	TT	CC	CC	CC	TT	CC	NC	TT	CC	TT	CC	CC	TT	TT	CC	CC	CC	CC	CC	CC	CC	CC	CC	CC	CC	CC
GENE-0074_455	chr1A	26961303	GG	AA	AA	AA	GG	GG	AA	NC	GG	GG	AA	GG	AA	AA	AA	AA	AA	NC	GG	GG	AA	GG	AA	AA	AA	NC	AA	NC	GG	AA	GG	AA	AA	GG	GG	AA	AA	AA	AA	AA	AA	AA	NC	AA	AA	AA	AA
RAC875_c8245_272	chr1A	26961620	GG	GG	AA	AA	GG	AA	GG	NC	AA	GG	AA	GG	AA	AA	GG	AA	GG	NC	GG	GG	GG	GG	AA	GG	GG	GG	GG	GG	GG	AA	AA	GG	GG	AA	GG	GG	GG	GG	GG	GG	GG	GG	AA	GG	AA	GG	GG
IAAV1312	chr1A	27249665	TT	CC	CC	CC	TT	TT	CC	TT	TT	TT	CC	TT	CC	CC	CC	CC	CC	CC	TT	TT	CC	TT	CC	CC	CC	TT	CC	NC	TT	CC	TT	CC	CC	TT	TT	CC	CC	CC	CC	CC	CC	CC	CC	CC	CC	CC	CC
RAC875_c16820_419	chr1A	27253549	TT	CC	CC	CC	TT	CC	CC	CC	CC	CC	CC	NC	CC	CC	TT	CC	TT	CC	CC	TT	TT	TT	CC	TT	CC	CC	CC	CC	NC	TT	CC	CC	CC	CC	CC	TT	CC	CC	CC	CC	CC	TT	CC	CC	CC	TT	TT
Excalibur_c25050_372	chr1A	27260838	CC	TT	TT	TT	CC	TT	CC	TT	TT	TT	TT	CC	TT	CC	CC	TT	CC	TT	TT	CC	CC	CC	TT	CC	TT	TT	CC	CC	CC	TT	TT	CC	CC	TT	TT	CC	TT	TT	CC	TT	CC	CC	TT	CC	TT	CC	CC
wsnp_Ku_c11896_19337444	chr1A	27362754	CC	CC	CC	CC	CC	TT	CC	TT	TT	CC	CC	CC	CC	CC	CC	CC	CC	CC	CC	CC	CC	CC	CC	CC	CC	CC	CC	CC	CC	CC	TT	CC	CC	TT	TT	CC	CC	CC	CC	CC	CC	CC	CC	CC	CC	CC	CC
wsnp_BF484606A_Ta_2_3	chr1A	27755795	GG	TT	TT	TT	GG	TT	TT	TT	TT	TT	TT	GG	TT	TT	GG	TT	GG	TT	TT	TT	GG	TT	GG	GG	TT	TT	TT	TT	GG	TT	TT	TT	TT	TT	TT	TT	TT	TT	TT	TT	TT	GG	TT	TT	GG	TT	TT
BobWhite_c23763_350	chr1A	28361226	AA	AA	GG	GG	AA	GG	GG	GG	GG	AA	GG	AA	GG	GG	AA	GG	AA	GG	AA	AA	NC	AA	AA	AA	AA	NC	AA	AA	AA	GG	GG	AA	AA	GG	GG	AA	AA	AA	AA	AA	AA	AA	GG	NC	AA	AA	AA
RAC875_c14926_589	chr1A	28623742	TC	TT	CC	CC	TC	CC	CC	CC	CC	TT	CC	TT	CC	CC	TT	CC	TT	CC	TT	CC	CC	CC	TT	TT	TT	TT	TT	TT	NC	CC	CC	TT	TT	CC	CC	CC	TT	TT	TT	TT	TT	TT	CC	TT	TT	CC	CC
Tdurum_contig13937_1782	chr1A	29191079	GG	AA	AA	AA	GG	GG	AA	GG	GG	GG	AA	GG	AA	AA	AA	AA	AA	AA	GG	GG	AA	GG	AA	AA	AA	GG	AA	GG	GG	AA	GG	AA	AA	GG	GG	AA	AA	AA	AA	AA	AA	AA	AA	AA	AA	AA	AA
IAAV5252	chr1A	29191798	TT	CC	CC	CC	TT	TT	CC	TT	TT	CC	CC	TT	CC	CC	CC	CC	CC	CC	CC	CC	CC	CC	CC	CC	CC	CC	CC	CC	CC	CC	TT	CC	CC	TT	TT	CC	CC	CC	CC	CC	CC	CC	CC	CC	CC	CC	CC
RFL_Contig2160_524	chr1A	29280638	GG	GG	AA	AA	GG	AA	AA	AA	AA	GG	AA	GG	AA	AA	GG	AA	GG	AA	GG	GG	AA	GG	GG	GG	GG	GG	GG	GG	GG	GG	GG	GG	GG	AA	AA	GG	GG	GG	GG	GG	GG	GG	AA	GG	GG	GG	GG
Tdurum_contig8382_300	chr1A	29611921	CC	TT	CC	CC	CC	CC	CC	CC	CC	TT	CC	CC	CC	CC	CC	CC	CC	CC	TT	TT	CC	TT	CC	TT	TT	TT	TT	TT	TT	TT	CC	TT	TT	CC	CC	TT	TT	TT	TT	TT	TT	TT	CC	TT	CC	TT	TT
RAC875_c2444_101	chr1A	30804329	AA	GG	GG	GG	AA	AA	GG	AA	AA	AA	GG	AA	GG	GG	GG	GG	GG	GG	AA	AA	GG	AA	GG	GG	GG	AA	GG	NC	AA	GG	AA	GG	GG	AA	AA	GG	GG	GG	GG	GG	GG	GG	GG	GG	GG	GG	GG
GENE-0507_285	chr1A	31780023	TT	GG	GG	GG	TT	GG	GG	GG	GG	GG	GG	TT	GG	GG	TT	GG	TT	GG	GG	TT	GG	TT	GG	TT	GG	GG	GG	GG	TT	TT	TT	GG	TT	GG	GG	TT	GG	GG	GG	GG	GG	TT	GG	GG	TT	TT	TT
wsnp_BE586140A_Ta_2_1	chr1A	31780988	CC	TT	CC	CC	CC	CC	CC	CC	CC	TT	CC	CC	CC	CC	CC	CC	CC	CC	TT	CC	CC	CC	CC	CC	TT	TT	TT	TT	CC	CC	CC	TT	CC	CC	CC	CC	TT	TT	TT	TT	TT	CC	CC	NC	CC	CC	CC
Excalibur_c14806_1091	chr1A	32532638	AA	AA	AA	AA	AA	AA	NC	AA	AA	AA	AA	AA	AA	GG	AA	AA	AA	AA	AA	AA	AA	AA	GG	GG	AA	AA	AA	AA	GG	GG	AA	AA	AA	AA	GG	AA	AA	AA	AA	GG	AA	GG	AA	AA	GG	NC	AA
wsnp_Ex_c31983_40709607	chr1A	32892931	CC	TT	TT	TT	CC	TT	TT	TT	TT	TT	TT	CC	TT	TT	CC	TT	CC	TT	TT	CC	NC	CC	TT	CC	TT	NC	TT	TT	CC	TT	CC	TT	CC	CC	CC	CC	TT	TT	TT	TT	TT	CC	TT	TT	CC	CC	CC
Kukri_c46010_146	chr1A	32893506	CC	TT	TT	TT	CC	TT	TT	TT	TT	TT	TT	CC	TT	TT	CC	TT	CC	TT	TT	CC	TT	CC	TT	CC	TT	TT	TT	TT	CC	TT	CC	NC	CC	CC	CC	CC	TT	TT	TT	TT	TT	CC	TT	NC	CC	CC	CC
BS00015528_51	chr1A	33020912	AA	GG	GG	GG	AA	AA	GG	AA	AA	AA	GG	AA	GG	GG	GG	GG	GG	GG	AA	AA	GG	AA	GG	GG	GG	AA	GG	GG	AA	GG	AA	GG	GG	AA	AA	GG	GG	GG	GG	GG	GG	GG	GG	GG	GG	GG	GG
Ra_c22663_367	chr1A	33021180	GG	GG	AA	AA	GG	AA	AA	GG	GG	GG	GG	GG	AA	AA	GG	AA	GG	AA	GG	GG	GG	GG	GG	GG	GG	GG	GG	GG	GG	AA	GG	GG	GG	GG	GG	GG	GG	GG	GG	GG	GG	GG	GG	GG	GG	GG	GG
Tdurum_contig50355_685	chr1A	33021562	TT	GG	GG	GG	TT	TT	GG	TT	TT	TT	GG	TT	GG	GG	GG	GG	GG	GG	TT	TT	GG	TT	GG	GG	GG	TT	GG	GG	TT	GG	TT	GG	GG	TT	TT	GG	GG	GG	GG	GG	GG	GG	GG	GG	GG	GG	GG
Tdurum_contig13946_241	chr1A	33372421	TT	CC	TT	TT	TT	TT	TT	TT	TT	CC	CC	TT	TT	TT	TT	TT	TT	TT	CC	TT	TT	TT	TT	CC	CC	CC	CC	CC	CC	CC	TT	CC	TT	TT	TT	TT	CC	CC	CC	CC	CC	CC	TT	CC	TT	NC	NC
Tdurum_contig77289_179	chr1A	33373162	CC	TT	CC	CC	CC	CC	CC	TT	TT	TT	TT	CC	CC	CC	CC	CC	CC	CC	TT	CC	NC	CC	TT	TT	TT	TT	TT	TT	NC	TT	CC	TT	CC	CC	CC	CC	TT	TT	TT	TT	TT	TT	NC	TT	CC	CC	CC
IACX1465	chr1A	33375767	GG	AA	GG	GG	GG	GG	GG	GG	GG	AA	AA	GG	GG	GG	GG	GG	GG	GG	AA	GG	GG	GG	GG	AA	AA	NC	AA	AA	AA	AA	GG	AA	GG	GG	GG	GG	AA	AA	AA	AA	AA	AA	GG	AA	GG	GG	GG
RAC875_c1224_1290	chr1A	34163154	CC	TT	TT	TT	CC	CC	TT	CC	CC	CC	TT	CC	TT	TT	TT	TT	TT	TT	CC	CC	TT	CC	TT	TT	TT	CC	TT	TT	CC	TT	CC	TT	TT	CC	CC	TT	TT	TT	TT	TT	TT	TT	TT	TT	TT	TT	TT
Ra_c24839_215	chr1A	34169777	GG	GG	GG	GG	GG	GG	AA	GG	GG	GG	GG	GG	GG	AA	GG	GG	GG	GG	GG	GG	GG	GG	GG	AA	GG	GG	GG	GG	GG	AA	GG	AA	GG	GG	GG	AA	GG	GG	GG	AA	GG	AA	GG	GG	GG	GG	GG
IAAV6	chr1A	34169780	CC	CC	CC	CC	CC	CC	TT	CC	CC	CC	CC	CC	CC	TT	CC	CC	CC	CC	CC	CC	CC	CC	CC	TT	CC	CC	CC	CC	CC	TT	CC	TT	CC	CC	CC	TT	CC	CC	CC	TT	CC	TT	CC	CC	CC	CC	CC
RAC875_c8271_1469	chr1A	35933358	GG	GG	GG	AA	GG	GG	GG	GG	GG	GG	AA	GG	AA	GG	GG	AA	GG	NC	GG	GG	GG	GG	AA	GG	GG	GG	GG	GG	GG	GG	GG	GG	GG	GG	GG	GG	GG	GG	GG	GG	GG	GG	AA	GG	GG	GG	GG
Excalibur_c1886_1288	chr1A	35939631	TT	CC	CC	TT	TT	TT	CC	NC	TT	TT	TT	TT	TT	CC	CC	TT	CC	TT	TT	TT	CC	TT	NC	CC	CC	TT	CC	CC	TT	CC	TT	CC	CC	TT	TT	CC	CC	CC	CC	CC	CC	CC	TT	NC	CC	CC	CC
Excalibur_c1263_901	chr1A	37467363	AA	GG	GG	GG	AA	AA	GG	AA	AA	AA	GG	AA	GG	GG	GG	GG	GG	GG	AA	AA	GG	AA	GG	GG	GG	AA	GG	GG	AA	GG	AA	GG	GG	AA	AA	GG	GG	GG	GG	GG	GG	GG	GG	GG	GG	GG	GG
BS00029346_51	chr1A	37501086	GG	AA	GG	GG	GG	GG	GG	GG	GG	AA	AA	GG	GG	GG	GG	GG	GG	GG	AA	GG	NC	GG	GG	GG	AA	AA	AA	AA	GG	AA	GG	AA	GG	AA	GG	GG	AA	AA	AA	AA	GG	GG	NC	AA	AA	GG	GG
wsnp_BE490041A_Ta_2_1	chr1A	38729514	CC	AA	AA	AA	CC	AA	AA	AA	AA	AA	AA	CC	AA	AA	AC	AA	AC	AA	AA	AA	NC	AA	AA	AA	AA	NC	AA	AA	AA	AC	CC	AA	AA	CC	AA	AA	AA	AA	AA	AA	AA	AA	AC	AC	AC	AA	AA
Excalibur_c46833_204	chr1A	38731194	CC	TT	TT	TT	CC	TT	TT	TT	TT	TT	TT	NC	TT	TT	CC	TT	CC	TT	TT	TT	CC	TT	TT	TT	TT	TT	TT	TT	TT	CC	CC	TT	TT	CC	TT	TT	TT	TT	TT	TT	TT	TT	CC	CC	CC	TT	TT
RAC875_c42113_423	chr1A	39870905	CC	TT	TT	TT	CC	CC	TT	CC	CC	CC	TT	CC	TT	TT	TT	TT	TT	TT	CC	CC	TT	CC	TT	TT	TT	CC	TT	NC	CC	TT	CC	TT	TT	CC	CC	TT	TT	TT	TT	TT	TT	TT	TT	TT	TT	TT	TT
Kukri_c47895_471	chr1A	41709370	TT	CC	CC	CC	CC	CC	CC	CC	CC	CC	CC	NC	CC	CC	CC	CC	CC	CC	TT	CC	CC	CC	CC	CC	CC	NC	CC	CC	CC	CC	CC	CC	CC	CC	CC	CC	CC	CC	CC	CC	CC	CC	CC	CC	CC	CC	CC
IAAV614	chr1A	41709876	AA	AA	AA	AA	CC	CC	AA	CC	CC	CC	CC	AA	AA	CC	CC	AA	CC	NC	AA	CC	CC	CC	CC	CC	CC	CC	CC	CC	CC	CC	CC	AA	CC	CC	CC	CC	CC	CC	CC	AA	CC	CC	CC	CC	AA	CC	CC
BS00012210_51	chr1A	41710279	AA	AA	AA	AA	AA	AA	AA	AA	AA	AA	AA	NC	CC	AA	AA	AA	AA	NC	AA	CC	CC	CC	AA	AA	AA	NC	AA	AA	AA	CC	AA	AA	CC	CC	CC	CC	AA	AA	AA	AA	AA	AA	CC	CC	CC	CC	CC
Excalibur_c75270_566	chr1A	41901098	GG	GG	GG	GG	NC	GG	GG	GG	GG	AA	GG	GG	GG	GG	GG	GG	GG	GG	GG	GG	GG	GG	GG	GG	GG	NC	GG	GG	GG	GG	AA	GG	GG	AA	AA	GG	GG	GG	GG	GG	GG	GG	GG	GG	GG	GG	GG
Tdurum_contig47183_205	chr1A	42256218	CC	CC	TT	TT	CC	TT	TT	TT	TT	CC	CC	CC	CC	TT	CC	TT	CC	TT	CC	CC	NC	CC	CC	TT	TT	CC	CC	NC	TT	TT	CC	TT	CC	CC	CC	CC	CC	CC	TT	CC	TT	TT	CC	CC	CC	CC	CC
Tdurum_contig9199_714	chr1A	45796984	CC	TT	TT	TT	CC	TT	TT	TT	TT	TT	CC	CC	TT	TT	CC	TT	CC	TT	TT	TT	TT	TT	TT	CC	CC	CC	CC	CC	CC	TT	CC	CC	TT	TT	CC	TT	TT	CC	TT	CC	CC	CC	CC	NC	TT	TT	TT
RFL_Contig3232_1224	chr1A	45797171	CC	CC	TT	TT	CC	TC	TT	TC	TC	CC	CC	CC	CC	TT	CC	TT	CC	TT	CC	CC	TC	CC	CC	CC	CC	CC	CC	CC	CC	TT	CC	CC	CC	NC	CC	CC	CC	CC	CC	CC	CC	CC	CC	CC	CC	CC	CC
Kukri_c53962_102	chr1A	47193001	GG	AA	AA	AA	GG	GG	AA	GG	GG	GG	AA	GG	AA	AA	AA	AA	AA	AA	GG	GG	AA	GG	AA	AA	AA	GG	AA	NC	GG	AA	GG	AA	AA	GG	GG	AA	AA	AA	AA	AA	AA	AA	AA	AA	AA	AA	AA
Tdurum_contig5008_635	chr1A	47791170	AA	AA	GG	GG	AA	GG	GG	GG	GG	AA	AA	AA	AA	GG	AA	GG	AA	GG	AA	AA	GG	AA	AA	AA	AA	NC	AA	AA	AA	GG	AA	AA	AA	GG	AA	AA	AA	AA	AA	AA	AA	AA	AA	AA	AA	AA	AA
IAAV2987	chr1A	47791177	CC	TT	TT	TT	CC	CC	TT	CC	CC	CC	TT	CC	TT	TT	TT	TT	TT	TT	CC	CC	TT	CC	TT	TT	TT	NC	TT	NC	CC	TT	CC	TT	TT	CC	CC	TT	TT	TT	TT	TT	TT	TT	TT	TT	TT	TT	TT
Tdurum_contig5008_556	chr1A	47791249	TT	TT	CC	CC	TT	CC	CC	CC	CC	TT	TT	TT	CC	CC	TT	CC	TT	CC	TT	CC	CC	CC	TT	TT	TT	TT	TT	TT	TT	CC	TT	TT	CC	CC	TT	CC	TT	TT	TT	TT	TT	TT	TT	TT	TT	CC	CC
Kukri_c24648_262	chr1A	47805489	CC	CC	CC	CC	TT	TT	CC	TT	TT	TT	TT	CC	CC	TT	TT	CC	TT	TT	CC	TT	TT	TT	TT	TT	TT	TT	TT	NC	TT	TT	TT	CC	TT	TT	TT	TT	TT	TT	NC	CC	TT	TT	TT	TT	CC	TT	TT
BS00022426_51	chr1A	47806064	CC	CC	TT	TT	CC	TT	TT	TT	TT	CC	CC	CC	TT	TT	CC	TT	CC	NC	CC	TC	TT	TC	CC	CC	CC	CC	CC	CC	CC	TT	CC	CC	TC	TT	CC	NC	CC	CC	CC	CC	CC	CC	CC	CC	CC	NC	NC
Tdurum_contig69753_513	chr1A	47822901	CC	CC	TT	TT	CC	TT	TT	TT	TT	CC	CC	CC	TT	TT	CC	TT	CC	NC	CC	TT	TT	TT	CC	CC	CC	CC	CC	CC	CC	TT	CC	CC	TT	TT	CC	NC	CC	CC	CC	CC	CC	CC	CC	CC	CC	NC	TT
Kukri_c26731_312	chr1A	48585212	TT	CC	CC	CC	TT	TT	CC	TT	TT	TT	CC	TT	CC	CC	CC	CC	CC	CC	TT	TT	CC	TT	CC	CC	CC	NC	CC	CC	NC	CC	TT	CC	CC	TT	TT	CC	CC	CC	CC	CC	CC	CC	CC	CC	CC	CC	CC
IAAV4861	chr1A	48589763	GG	TT	TT	TT	GG	GG	TT	GG	GG	GG	TT	GG	TT	TT	TT	TT	TT	TT	GG	GG	TT	GG	TT	TT	TT	NC	TT	NC	GG	TT	GG	TT	TT	GG	GG	TT	TT	TT	TT	TT	TT	TT	TT	TT	TT	TT	TT
BS00013227_51	chr1A	48590961	CC	CC	AA	AA	CC	AA	AA	AA	AA	CC	CC	CC	AA	AA	CC	AA	CC	AA	CC	AA	AA	AA	CC	CC	CC	CC	CC	CC	CC	AA	CC	CC	AA	AA	CC	AA	CC	CC	CC	CC	CC	CC	CC	CC	CC	AA	AA
tplb0052b04_1651	chr1A	48773572	AA	GG	GG	GG	AA	GG	GG	GG	GG	AA	GG	AA	GG	GG	GG	GG	GG	GG	AA	AA	GG	AA	GG	GG	GG	NC	GG	GG	AA	GG	AA	GG	GG	GG	AA	GG	GG	GG	GG	GG	GG	GG	GG	GG	GG	GG	GG
Kukri_c23985_166	chr1A	48978836	TT	TT	CC	CC	TT	CC	CC	CC	CC	TT	TT	TT	TT	CC	TT	CC	TT	CC	TT	TT	NC	TT	TT	TT	TT	TT	TT	TT	TT	CC	TT	TT	TT	CC	TT	TT	TT	TT	TT	TT	TT	TT	TT	TT	TT	TT	TT
Kukri_c23985_229	chr1A	48978899	CC	CC	TT	TT	CC	TT	TT	TT	TT	CC	CC	CC	CC	TT	CC	TT	CC	NC	CC	CC	TT	CC	CC	CC	CC	CC	CC	CC	CC	TT	CC	CC	CC	TT	CC	CC	CC	CC	CC	CC	CC	CC	CC	CC	CC	CC	CC
BobWhite_c16623_68	chr1A	48982473	TT	CC	CC	CC	TT	TT	CC	TT	TT	TT	CC	TT	CC	CC	CC	CC	CC	CC	TT	TT	CC	TT	CC	CC	CC	TT	CC	NC	TT	CC	TT	CC	CC	TT	TT	CC	CC	CC	CC	CC	CC	CC	CC	CC	CC	CC	CC
Excalibur_c47654_70	chr1A	49097441	GG	TT	TT	TT	GG	TT	TT	TT	TT	TT	GG	GG	GG	TT	GG	TT	GG	TT	TT	GG	NC	GG	GG	TT	TT	NC	GG	GG	TT	TT	GG	TT	GG	TT	GG	GG	TT	GG	TT	GG	GG	TT	GG	GG	GG	GG	GG
BS00064197_51	chr1A	49099484	GG	AA	AA	AA	GG	AA	AA	AA	AA	AA	GG	GG	GG	AA	GG	AA	GG	AA	AA	GG	AA	GG	GG	AA	AA	NC	GG	GG	AA	AA	GG	AA	GG	AA	GG	GG	AA	GG	AA	GG	GG	AA	GG	GG	GG	GG	GG
BobWhite_c4646_119	chr1A	49153584	GG	GG	GG	GG	GG	GG	GG	GG	GG	GG	AA	GG	AA	GG	GG	GG	GG	GG	GG	AA	AG	AA	AA	GG	GG	AA	AA	NC	GG	GG	GG	GG	AA	GG	AA	AA	GG	AA	GG	AA	AA	GG	AA	AA	AA	NC	AA
Tdurum_contig25732_112	chr1A	49252841	CC	TT	TT	TT	CC	CC	TT	CC	CC	CC	TT	CC	TT	TT	TT	TT	TT	TT	CC	CC	TT	CC	TT	TT	TT	CC	TT	NC	CC	TT	CC	TT	TT	CC	CC	TT	TT	TT	TT	TT	TT	TT	TT	TT	TT	TT	TT
GENE-4777_297	chr1A	49287057	TT	CC	CC	CC	TT	TT	CC	TT	TT	TT	CC	TT	CC	CC	CC	CC	CC	CC	TT	TT	CC	TT	CC	CC	CC	TT	CC	NC	TT	CC	TT	CC	CC	TT	TT	CC	CC	CC	CC	CC	CC	CC	CC	CC	CC	CC	CC
BobWhite_c6812_144	chr1A	49362459	CC	TT	TT	TT	CC	CC	TT	CC	CC	CC	TT	CC	TT	TT	TT	TT	TT	TT	CC	CC	TT	CC	TT	TT	TT	CC	TT	NC	CC	TT	CC	TT	TT	CC	CC	TT	TT	TT	TT	TT	TT	TT	TT	TT	TT	TT	TT
RAC875_c118477_79	chr1A	49527577	GG	AA	AA	AA	GG	GG	AA	GG	GG	GG	AA	GG	AA	AA	AA	AA	AA	AA	GG	GG	AA	GG	AA	AA	AA	GG	AA	NC	GG	AA	GG	AA	AA	GG	GG	AA	AA	AA	AA	AA	AA	AA	AA	AA	AA	AA	AA
IAAV6799	chr1A	49530320	GG	TT	TT	TT	GG	GG	TT	GG	GG	GG	TT	GG	TT	TT	TT	TT	TT	TT	GG	GG	TT	GG	TT	TT	TT	GG	TT	GG	GG	TT	GG	TT	TT	GG	GG	TT	TT	TT	TT	TT	TT	TT	TT	TT	TT	TT	TT
Ra_c56967_900	chr1A	49530413	CC	CC	CC	CC	CC	CC	CC	CC	CC	CC	CC	CC	CC	CC	CC	CC	CC	CC	CC	CC	CC	CC	TT	CC	CC	CC	CC	CC	CC	TT	CC	CC	CC	CC	TT	CC	CC	CC	CC	CC	CC	CC	CC	CC	CC	CC	CC
GENE-0065_246	chr1A	57191299	AA	GG	GG	GG	AA	AA	GG	AA	AA	AA	GG	NC	GG	GG	GG	GG	GG	GG	AA	AA	GG	AA	GG	GG	GG	NC	GG	NC	NC	GG	AA	GG	GG	AA	AA	GG	GG	GG	GG	GG	GG	GG	GG	GG	GG	GG	GG
IACX16878	chr1A	57304461	AA	TT	TT	TT	AA	AA	TT	AA	AA	AA	TT	AA	TT	TT	TT	TT	TT	NC	AA	AA	TT	AA	TT	TT	TT	AA	TT	NC	AA	TT	AA	TT	TT	AA	AA	TT	TT	TT	TT	TT	TT	TT	TT	NC	TT	TT	TT
Tdurum_contig11824_416	chr1A	57306248	AA	GG	GG	GG	AA	AA	GG	AA	AA	AA	GG	AA	GG	GG	GG	GG	GG	GG	AA	AA	GG	AA	GG	GG	GG	NC	GG	NC	AA	GG	AA	GG	GG	AA	AA	GG	GG	GG	GG	GG	GG	GG	GG	GG	GG	GG	GG
RAC875_c10659_1539	chr1A	57764876	CC	CC	CC	CC	CC	CC	CC	CC	CC	CC	CC	CC	CC	CC	TT	CC	TT	CC	CC	CC	TT	CC	NC	CC	CC	CC	CC	CC	CC	CC	CC	CC	TT	CC	CC	CC	CC	CC	CC	CC	CC	CC	CC	TT	CC	CC	TT
RAC875_c46269_387	chr1A	57768535	CC	CC	CC	CC	CC	CC	CC	CC	CC	CC	CC	CC	CC	CC	CC	CC	CC	CC	CC	CC	CC	CC	CC	CC	CC	NC	CC	CC	CC	TT	CC	CC	CC	CC	CC	CC	CC	CC	CC	CC	CC	CC	CC	CC	CC	CC	CC
RAC875_c10659_570	chr1A	57769262	GG	AA	AA	AA	GG	GG	AA	GG	GG	GG	AA	GG	AA	AA	GG	AA	GG	AA	GG	GG	GG	GG	AA	AA	AA	GG	AA	GG	GG	AA	GG	AA	GG	GG	GG	AA	AA	AA	AA	AA	AA	AA	AA	GG	AA	AA	GG
tplb0038o14_241	chr1A	58123918	TT	GG	GG	GG	TT	TT	GG	TT	TT	TT	GG	TT	GG	GG	GG	GG	GG	NC	TT	TT	GG	TT	GG	GG	GG	TT	GG	NC	TT	GG	TT	GG	GG	TT	TT	GG	GG	GG	GG	GG	GG	GG	GG	GG	GG	GG	GG
BS00062723_51	chr1A	58704168	GG	AA	AA	AA	GG	GG	AA	GG	GG	GG	AA	GG	AA	AA	AA	AA	AA	AA	GG	GG	AA	GG	AA	AA	AA	GG	AA	NC	GG	AA	GG	AA	AA	GG	GG	AA	AA	AA	AA	AA	AA	AA	AA	AA	AA	AA	AA
RAC875_c11899_366	chr1A	58704729	GG	AA	GG	GG	GG	GG	AA	GG	GG	GG	GG	GG	GG	GG	GG	GG	GG	GG	GG	AA	GG	GG	GG	GG	GG	GG	GG	GG	GG	GG	GG	GG	AA	AA	GG	GG	AA	AA	GG	GG	AA	GG	AA	AA	GG	AA	AA
BobWhite_c13378_662	chr1A	59615202	CC	TT	TT	TT	CC	CC	TT	CC	CC	CC	TT	CC	TT	TT	TT	TT	TT	TT	CC	CC	TT	CC	TT	TT	TT	CC	TT	NC	CC	TT	CC	TT	TT	CC	CC	TT	TT	TT	TT	TT	TT	TT	TT	TT	TT	TT	TT
GENE-0494_151	chr1A	59857721	GG	AA	AA	AA	GG	GG	AA	GG	GG	GG	AA	GG	AA	AA	AA	AA	AA	AA	GG	GG	AA	GG	AA	AA	AA	GG	AA	NC	GG	AA	GG	AA	AA	GG	GG	AA	AA	AA	AA	AA	AA	AA	AG	AA	AA	AA	AA
RAC875_c49667_53	chr1A	59859433	TT	CC	CC	CC	TT	TT	CC	TT	TT	TT	CC	TT	CC	CC	CC	CC	CC	NC	TT	TT	CC	TT	CC	CC	CC	NC	CC	CC	TT	CC	TT	CC	CC	TT	TT	CC	CC	CC	NC	CC	CC	CC	CC	CC	CC	CC	CC
RAC875_c56796_114	chr1A	59859599	AA	GG	GG	GG	NC	AA	GG	AA	AA	AA	GG	NC	GG	GG	GG	GG	GG	NC	AA	AA	GG	AA	GG	GG	GG	NC	GG	GG	AA	GG	AA	GG	GG	AA	AA	GG	GG	GG	GG	GG	GG	GG	GG	GG	GG	GG	GG
RFL_Contig3262_974	chr1A	60540145	GG	AA	AA	AA	GG	GG	AA	GG	GG	GG	AA	GG	AA	AA	AA	AA	AA	AA	GG	GG	AA	GG	AA	AA	AA	NC	AA	GG	GG	AA	GG	AA	AA	GG	GG	AA	AA	AA	AA	AA	AA	AA	AA	AA	AA	AA	AA
Tdurum_contig14418_753	chr1A	62615609	AA	GG	GG	GG	AA	AA	GG	AA	AA	AA	GG	NC	GG	GG	GG	GG	GG	GG	AA	AA	GG	AA	GG	GG	GG	NC	GG	NC	AA	GG	AA	GG	GG	AA	AA	GG	GG	GG	GG	GG	GG	GG	GG	GG	GG	GG	GG
Tdurum_contig14418_1242	chr1A	62616609	CC	TT	TT	TT	CC	CC	TT	CC	CC	CC	TT	CC	TT	TT	TT	TT	TT	TT	CC	CC	TT	CC	TT	TT	TT	CC	TT	NC	CC	TT	CC	TT	TT	CC	CC	TT	TT	TT	TT	TT	TT	TT	TT	TT	TT	TT	TT
Excalibur_c5606_1192	chr1A	63057775	CC	TT	TT	TT	CC	CC	TT	CC	CC	CC	TT	CC	TT	TT	TT	TT	TT	TT	CC	CC	TT	CC	TT	TT	TT	NC	TT	CC	CC	TT	CC	TT	TT	CC	CC	TT	TT	TT	TT	TT	TT	TT	TT	TT	TT	TT	TT
wsnp_Ex_c2181_4089639	chr1A	64597014	GG	AA	AA	AA	GG	GG	AA	GG	GG	GG	AA	GG	AA	AA	AA	AA	AA	AA	GG	GG	AA	GG	AA	AA	AA	GG	AA	NC	GG	GG	GG	AA	AA	GG	GG	AA	AA	AA	AA	AA	AA	AA	AA	AA	AA	AA	AA
wsnp_CAP11_c23_61357	chr1A	64693135	TT	TT	TT	TT	TT	TT	TT	TT	TT	TT	TT	TT	TT	TT	TT	TT	TT	TT	TT	TT	TT	TT	TT	TT	TT	TT	TT	TT	TT	CC	TT	TT	TT	TT	TT	TT	TT	TT	TT	TT	TT	TT	TT	TT	TT	TT	TT
BobWhite_c15522_250	chr1A	64693405	CC	TT	TT	TT	CC	CC	TT	CC	CC	CC	TT	CC	TT	TT	TT	TT	TT	TT	CC	CC	TT	CC	TT	TT	TT	NC	TT	NC	CC	TT	CC	TT	TT	CC	CC	TT	TT	TT	TT	TT	TT	TT	TT	TT	TT	TT	TT
IAAV4349	chr1A	64713337	AA	GG	GG	GG	AA	AA	GG	AA	AA	AA	GG	AA	GG	GG	GG	GG	GG	GG	AA	AA	GG	AA	GG	GG	GG	AA	GG	GG	AA	GG	AA	GG	GG	AA	AA	GG	GG	GG	GG	GG	GG	GG	GG	GG	GG	GG	GG
Excalibur_c66156_743	chr1A	64713523	TT	CC	CC	CC	TT	TT	CC	TT	TT	TT	CC	TT	CC	CC	CC	CC	CC	CC	TT	TT	CC	TT	CC	CC	CC	TT	CC	NC	TT	CC	TT	CC	CC	TT	TT	CC	CC	CC	CC	CC	CC	CC	CC	CC	CC	CC	CC
wsnp_Ex_c24686_33942264	chr1A	66892494	GG	GG	GG	GG	GG	GG	GG	GG	GG	GG	GG	GG	GG	GG	GG	GG	GG	GG	GG	GG	GG	GG	GG	GG	GG	GG	GG	GG	GG	AA	GG	GG	GG	GG	GG	GG	GG	GG	GG	GG	GG	GG	GG	GG	GG	GG	GG
RAC875_c37183_331	chr1A	66893642	AA	AA	AA	AA	AA	AA	AA	AA	AA	AA	AA	AA	AA	AA	AA	AA	AA	AA	AA	AA	AA	AA	AA	AA	AA	AA	AA	AA	AA	GG	AA	AA	AA	AA	AA	AA	AA	AA	AA	AA	AA	AA	AA	AA	AA	AA	AA
BS00110530_51	chr1A	66893952	AA	GG	GG	GG	AA	AA	GG	AA	AA	AA	GG	AA	GG	GG	GG	GG	GG	GG	AA	AA	GG	AA	GG	GG	GG	AA	GG	GG	AA	GG	AA	GG	GG	AA	AA	GG	GG	GG	GG	GG	GG	GG	GG	GG	GG	GG	GG
IACX18186	chr1A	67689465	GG	CC	CC	CC	GG	GG	CC	GG	GG	GG	CC	GG	CC	CC	CC	CC	CC	NC	NC	GG	CC	GG	CC	CC	CC	NC	CC	CC	GG	CC	GG	CC	CC	GG	GG	CC	CC	CC	CC	CC	CC	CC	CC	CC	CC	CC	CC
BobWhite_c19204_92	chr1A	71076527	GG	TT	TT	TT	GG	GG	TT	GG	GG	GG	TT	GG	TT	TT	TT	TT	TT	TT	GG	GG	TT	GG	TT	TT	TT	GG	TT	TT	GG	TT	GG	TT	TT	GG	GG	TT	TT	TT	TT	TT	TT	TT	TT	TT	TT	TT	TT
IAAV1554	chr1A	73328003	AA	TT	TT	TT	AA	AA	TT	AA	AA	AA	TT	AA	TT	TT	TT	TT	TT	TT	AA	AA	TT	AA	TT	TT	TT	AA	TT	NC	AA	TT	AA	TT	TT	AA	AA	TT	TT	TT	TT	TT	TT	TT	TT	TT	TT	TT	TT
Tdurum_contig12173_180	chr1A	73355490	TT	GG	GG	GG	TT	TT	GG	TT	TT	TT	GG	TT	GG	GG	GG	GG	GG	GG	TT	TT	GG	TT	GG	GG	GG	TT	GG	GG	NC	GG	TT	GG	GG	TT	TT	GG	GG	GG	GG	GG	GG	GG	GG	GG	GG	GG	GG
RAC875_c19348_713	chr1A	74437174	GG	AA	AA	AA	GG	GG	AA	GG	GG	GG	AA	NC	AA	AA	AA	AA	AA	AA	GG	GG	AA	GG	AA	AA	AA	GG	AA	AA	NC	NC	GG	AA	AA	GG	GG	AA	AA	AA	AA	AA	AA	AA	AA	AA	AA	AA	AA
BS00074517_51	chr1A	74443548	AA	CC	CC	CC	CC	CC	CC	CC	CC	CC	AA	NC	CC	CC	CC	CC	CC	CC	CC	CC	CC	CC	CC	CC	CC	NC	AA	AA	CC	CC	CC	CC	CC	CC	CC	CC	CC	CC	CC	CC	CC	CC	CC	CC	AA	CC	CC
BS00084722_51	chr1A	77106466	CC	TT	TT	TT	CC	CC	TT	CC	CC	CC	TT	CC	TT	TT	TT	TT	TT	TT	CC	CC	TT	CC	TT	TT	TT	CC	TT	NC	CC	TT	CC	TT	TT	CC	CC	TT	TT	TT	TT	TT	TT	TT	TT	TT	TT	TT	TT
IAAV8409	chr1A	79699909	GG	AA	AA	AA	GG	GG	AA	GG	GG	GG	AA	GG	AA	AA	AA	AA	AA	AA	GG	GG	AA	GG	AA	AA	AA	GG	AA	NC	GG	AA	GG	AA	AA	GG	GG	AA	AA	AA	AA	AA	AA	AA	AA	AA	AA	AA	AA
IAAV6503	chr1A	80298105	TT	CC	CC	CC	TT	TT	CC	TT	TT	TT	CC	TT	CC	CC	CC	CC	CC	CC	TT	TT	CC	TT	CC	CC	CC	TT	CC	CC	TT	CC	TT	CC	CC	TT	TT	CC	CC	CC	CC	CC	CC	CC	CC	CC	CC	CC	CC
IAAV6407	chr1A	80684622	CC	TT	TT	TT	CC	CC	TT	CC	CC	CC	TT	CC	TT	TT	TT	TT	TT	TT	CC	CC	TT	CC	TT	TT	TT	NC	TT	NC	CC	TT	CC	TT	TT	CC	CC	TT	TT	TT	TT	TT	TT	TT	TT	TT	TT	TT	TT
BS00110181_51	chr1A	82531597	GG	AA	AA	AA	GG	GG	AA	GG	GG	GG	AA	NC	AA	AA	AA	AA	AA	AA	GG	GG	AA	GG	AA	AA	AA	GG	AA	NC	NC	AA	GG	AA	AA	GG	GG	AA	AA	AA	AA	AA	AA	AA	AA	AA	AA	AA	AA
BS00064406_51	chr1A	83833186	TT	CC	CC	CC	TT	TT	CC	TT	TT	TT	CC	TT	CC	CC	CC	CC	CC	CC	TT	TT	CC	TT	CC	CC	CC	TT	CC	CC	TT	CC	TT	CC	CC	TT	TT	CC	CC	CC	CC	CC	CC	CC	CC	CC	CC	CC	CC
Excalibur_rep_c108957_344	chr1A	84014011	TT	CC	CC	CC	TT	TT	CC	TT	TT	TT	CC	TT	CC	CC	CC	CC	CC	CC	TT	TT	CC	TT	CC	CC	CC	TT	CC	NC	TT	CC	TT	CC	CC	TT	TT	CC	CC	CC	CC	CC	CC	CC	CC	CC	CC	CC	CC
Excalibur_rep_c103847_565	chr1A	86645024	AA	GG	GG	GG	AA	AA	GG	AA	AA	AA	GG	AA	GG	GG	GG	GG	GG	GG	AA	AA	GG	AA	GG	GG	GG	AA	GG	NC	AA	GG	AA	GG	GG	AA	AA	GG	GG	GG	GG	GG	GG	GG	GG	GG	GG	GG	GG
Kukri_rep_c68217_1456	chr1A	86645141	GG	AA	AA	AA	GG	GG	AA	GG	GG	GG	AA	GG	AA	AA	AA	AA	AA	AA	GG	GG	AA	GG	AA	AA	AA	NC	AA	NC	GG	AA	GG	AA	AA	GG	GG	AA	AA	AA	AA	AA	AA	AA	AA	AA	AA	AA	AA
Excalibur_c42764_741	chr1A	87200369	GG	TT	TT	TT	GG	GG	TT	GG	GG	GG	TT	GG	TT	TT	TT	TT	TT	TT	GG	GG	TT	GG	TT	TT	TT	GG	TT	TT	GG	TT	GG	TT	TT	GG	GG	TT	TT	TT	TT	TT	TT	TT	TT	TT	TT	TT	TT
RAC875_rep_c70022_1648	chr1A	90762616	TT	CC	TT	CC	TT	TT	TT	TT	TT	TT	CC	TT	CC	TT	CC	CC	CC	NC	TT	TT	CC	TT	NC	TT	TT	TT	TT	CC	TT	CC	TT	TT	CC	TT	TT	CC	CC	TT	TT	TT	TT	TT	CC	CC	CC	TT	CC
Excalibur_c14541_350	chr1A	91058593	GG	AA	AA	AA	GG	GG	AA	GG	GG	GG	AA	GG	AA	AA	AA	AA	AA	AA	GG	GG	AA	GG	AA	AA	AA	GG	AA	NC	GG	AA	GG	AA	AA	GG	GG	AA	AA	AA	AA	AA	AA	AA	AA	AA	AA	AA	AA
IAAV2375	chr1A	91058688	TT	CC	CC	CC	TT	TT	CC	TT	TT	TT	CC	NC	CC	CC	CC	CC	CC	NC	TT	TT	CC	TT	CC	CC	CC	TT	CC	NC	TT	CC	TT	CC	CC	TT	TT	CC	CC	CC	CC	CC	CC	CC	CC	CC	CC	CC	CC
GENE-0564_313	chr1A	91594143	TT	CC	CC	CC	NC	TT	CC	TT	TT	TT	CC	TT	CC	CC	CC	CC	CC	CC	TT	TT	CC	TT	CC	CC	CC	NC	CC	NC	TT	CC	TT	CC	CC	TT	TT	CC	CC	CC	CC	CC	CC	CC	CC	CC	CC	CC	CC
IAAV5364	chr1A	92565951	AA	CC	CC	CC	AA	AA	CC	AA	AA	AA	CC	AA	CC	CC	CC	CC	CC	CC	AA	AA	CC	AA	CC	CC	CC	AA	CC	NC	AA	CC	AA	CC	CC	AA	AA	CC	CC	CC	CC	CC	CC	CC	CC	CC	CC	CC	CC
IACX6344	chr1A	92567936	GG	AA	GG	GG	GG	GG	NC	GG	GG	GG	GG	GG	GG	GG	GG	GG	GG	GG	GG	AA	GG	GG	GG	GG	GG	GG	GG	GG	GG	GG	GG	GG	AA	AA	GG	GG	AA	AA	GG	GG	AA	GG	NC	AA	GG	NC	NC
RAC875_c1668_1110	chr1A	92572253	CC	TT	TT	TT	CC	CC	TT	CC	CC	CC	TT	CC	TT	TT	TT	TT	TT	NC	CC	CC	TT	CC	TT	TT	TT	CC	TT	TT	CC	TT	CC	TT	TT	CC	CC	TT	TT	TT	TT	TT	TT	TT	TT	TT	TT	TT	TT
RAC875_c33239_680	chr1A	93394509	GG	GG	GG	GG	GG	GG	GG	GG	GG	GG	GG	GG	GG	GG	GG	GG	GG	GG	GG	GG	GG	GG	GG	GG	GG	GG	GG	GG	GG	GG	GG	GG	GG	GG	GG	GG	GG	GG	GG	GG	GG	GG	GG	GG	GG	GG	GG
Jagger_c7740_104	chr1A	93694558	AA	GG	GG	GG	NC	AA	GG	AA	AA	AA	GG	AA	GG	GG	GG	GG	GG	NC	NC	AA	GG	AA	GG	GG	GG	NC	GG	GG	NC	GG	AA	GG	GG	AA	AA	GG	GG	GG	GG	GG	GG	GG	GG	GG	GG	GG	GG
IAAV3128	chr1A	94113832	CC	TT	TT	TT	CC	CC	TT	CC	CC	CC	TT	CC	TT	TT	TT	TT	TT	TT	CC	CC	TT	CC	TT	TT	TT	CC	TT	NC	CC	TT	CC	TT	TT	CC	CC	TT	TT	TT	TT	TT	TT	TT	TT	TT	TT	TT	TT
CAP8_c2036_140	chr1A	94245262	AA	GG	GG	GG	AA	AA	GG	AA	AA	AA	GG	NC	GG	GG	GG	GG	GG	GG	AA	AA	GG	AA	GG	GG	GG	NC	GG	NC	NC	GG	AA	GG	GG	AA	AA	GG	GG	GG	GG	GG	GG	GG	GG	GG	GG	GG	GG
Excalibur_c52484_106	chr1A	95821227	TT	CC	CC	CC	TT	TT	CC	TT	TT	TT	CC	TT	CC	CC	CC	CC	CC	CC	TT	TT	CC	TT	CC	CC	CC	TT	CC	NC	TT	CC	TT	CC	CC	TT	TT	CC	CC	CC	CC	CC	CC	CC	CC	CC	CC	CC	CC
Excalibur_rep_c101395_56	chr1A	95823434	TT	CC	CC	CC	TT	TT	CC	TT	TT	TT	CC	TT	CC	CC	CC	CC	CC	CC	TT	TT	CC	TT	CC	CC	CC	TT	CC	CC	TT	CC	TT	NC	CC	TT	TT	CC	CC	CC	CC	CC	CC	CC	CC	CC	CC	CC	CC
BobWhite_c14271_1379	chr1A	95835955	AA	AA	AA	AA	AA	AA	AA	AA	AA	AA	AA	AA	AA	AA	AA	AA	AA	AA	AA	AA	AA	AA	AA	AA	AA	AA	AA	AA	AA	GG	AA	AA	AA	AA	AA	GG	AA	AA	AA	AA	AA	AA	AA	AA	AA	AA	AA
GENE-0489_946	chr1A	95857400	TT	CC	CC	CC	TT	TT	CC	TT	TT	TT	CC	TT	CC	CC	CC	CC	CC	CC	TT	TT	CC	TT	CC	CC	CC	NC	CC	NC	TT	CC	TT	CC	CC	TT	TT	CC	CC	CC	CC	CC	CC	CC	CC	CC	CC	CC	CC
BS00065001_51	chr1A	96428513	GG	GG	GG	GG	GG	GG	GG	GG	GG	TT	GG	GG	GG	GG	GG	GG	GG	GG	GG	GG	GG	GG	NC	GG	GG	NC	GG	GG	TT	GG	GG	GG	GG	GG	GG	GG	GG	GG	GG	GG	GG	TT	GG	GG	GG	GG	GG
Tdurum_contig42247_2504	chr1A	96473450	TT	GG	GG	GG	TT	TT	GG	TT	TT	TT	GG	NC	GG	GG	GG	GG	GG	GG	TT	TT	GG	TT	GG	GG	GG	TT	GG	GG	NC	GG	TT	GG	GG	TT	TT	GG	GG	GG	GG	GG	GG	GG	GG	GG	GG	GG	GG
JD_c4432_1913	chr1A	98242794	TT	CC	CC	CC	TT	TT	CC	TT	TT	TT	CC	TT	CC	CC	CC	CC	CC	CC	TT	TT	CC	TT	CC	CC	CC	TT	CC	CC	TT	CC	TT	CC	CC	TT	TT	CC	CC	CC	CC	CC	CC	CC	CC	CC	CC	CC	CC
wsnp_BF478737A_Ta_2_1	chr1A	99017506	GG	GG	GG	GG	GG	GG	GG	GG	GG	GG	GG	GG	GG	GG	GG	GG	GG	GG	TT	GG	GG	GG	GG	TT	TT	GG	NC	GG	NC	GG	GG	TT	GG	GG	GG	GG	GG	GG	TT	GG	GG	TT	GG	GG	GG	GG	GG
wsnp_Ex_c14733_22819350	chr1A	100292729	GG	GG	GG	GG	GG	GG	GG	GG	GG	GG	GG	GG	GG	GG	GG	GG	GG	GG	AA	GG	GG	GG	GG	AA	AA	GG	GG	GG	AA	AA	GG	AA	GG	GG	GG	GG	GG	GG	NC	GG	GG	AA	GG	GG	GG	GG	GG
IAAV7414	chr1A	100292729	GG	GG	GG	GG	GG	GG	GG	GG	GG	GG	GG	GG	GG	GG	GG	GG	GG	GG	NC	GG	GG	GG	GG	AA	AA	GG	GG	GG	AA	AA	GG	AA	GG	GG	GG	GG	GG	GG	AA	GG	GG	AA	GG	GG	GG	GG	GG
wsnp_Ex_c14733_22819625	chr1A	100293004	TT	TT	TT	TT	TT	TT	TT	TT	TT	TT	TT	TT	TT	TT	TT	TT	TT	TT	CC	TT	TT	TT	TT	CC	CC	TT	TT	TT	CC	CC	TT	CC	TT	TT	TT	TT	TT	TT	CC	TT	TT	CC	TT	TT	TT	TT	TT
BobWhite_c24113_529	chr1A	100293004	TT	TT	TT	TT	TT	TT	TT	TT	TT	TT	TT	TT	TT	TT	TT	TT	TT	TT	CC	TT	TT	TT	TT	CC	CC	TT	TT	TT	CC	CC	TT	CC	TT	TT	TT	TT	TT	TT	CC	TT	TT	CC	TT	TT	TT	TT	TT
Kukri_c34436_560	chr1A	101323579	GG	AA	AA	AA	GG	GG	AA	GG	GG	GG	AA	GG	AA	AA	AA	AA	AA	AA	GG	GG	AA	GG	AA	AA	AA	GG	AA	AA	GG	AA	GG	AA	AA	GG	GG	AA	AA	AA	AA	AA	AA	AA	AA	AA	AA	AA	AA
tplb0032d09_1393	chr1A	101377545	TT	TT	TT	TT	TT	TT	TT	TT	TT	TT	TT	TT	TT	TT	TT	TT	TT	TT	CC	TT	TT	TT	TT	CC	CC	TT	TT	TT	CC	CC	TT	CC	TT	TT	TT	TT	TT	TT	CC	TT	TT	CC	TT	TT	TT	NC	TT
BS00076668_51	chr1A	101670445	GG	GG	GG	GG	GG	GG	GG	GG	GG	GG	GG	GG	GG	GG	GG	GG	GG	GG	AA	GG	GG	GG	GG	AA	AA	GG	GG	GG	NC	AA	GG	AA	GG	GG	GG	GG	GG	GG	AA	GG	GG	AA	GG	GG	GG	GG	GG
RAC875_rep_c76047_63	chr1A	101763980	GG	GG	GG	GG	GG	GG	GG	GG	GG	GG	GG	GG	GG	GG	GG	GG	GG	GG	TT	GG	GG	GG	GG	TT	TT	GG	GG	GG	NC	TT	GG	TT	GG	GG	GG	GG	GG	GG	TT	GG	GG	TT	GG	GG	GG	NC	GG
wsnp_Ex_c49829_54319220	chr1A	101764663	GG	GG	GG	GG	GG	GG	GG	GG	GG	GG	GG	GG	GG	GG	GG	GG	GG	NC	AA	GG	GG	GG	GG	AA	AA	GG	GG	GG	AA	AA	GG	AA	GG	GG	GG	GG	GG	GG	NC	GG	GG	AA	GG	GG	GG	GG	GG
wsnp_RFL_Contig1736_858448	chr1A	101764663	CC	CC	CC	CC	CC	CC	CC	CC	CC	CC	CC	CC	CC	CC	CC	CC	CC	NC	TT	CC	CC	CC	CC	TT	TT	CC	CC	CC	TT	TT	CC	TT	CC	CC	CC	CC	CC	CC	NC	CC	CC	TT	CC	CC	CC	CC	CC
CAP11_c2984_419	chr1A	102370423	TT	TT	TT	TT	TT	TT	TT	TT	TT	TT	TT	TT	TT	TT	TT	TT	TT	TT	CC	TT	TT	TT	TT	CC	CC	NC	TT	TT	NC	CC	TT	CC	TT	TT	TT	TT	TT	TT	CC	TT	TT	CC	TT	TT	TT	NC	TT
IACX6356	chr1A	102372016	AA	GG	GG	GG	AA	AA	GG	AA	AA	AA	GG	AA	GG	GG	GG	GG	GG	GG	AA	AA	GG	AA	GG	GG	GG	AA	GG	NC	AA	GG	AA	GG	GG	AA	AA	GG	GG	GG	GG	GG	GG	GG	GG	GG	GG	GG	GG
wsnp_Ex_c48375_53299028	chr1A	102372111	TT	TT	TT	TT	TT	TT	TT	TT	TT	TT	TT	TT	TT	TT	TT	TT	TT	TT	TT	TT	TT	TT	TT	CC	CC	NC	TT	TT	CC	CC	TT	CC	TT	TT	TT	TT	TT	TT	TT	TT	TT	CC	TT	TT	TT	NC	TT
BS00067277_51	chr1A	103316377	CC	CC	CC	CC	CC	CC	CC	CC	CC	CC	CC	CC	CC	CC	CC	CC	CC	CC	TT	CC	CC	CC	CC	TT	TT	NC	CC	CC	TT	TT	CC	TT	CC	CC	CC	CC	CC	CC	TT	CC	CC	TT	CC	CC	CC	CC	CC
wsnp_Ex_c50235_54588957	chr1A	103319276	TT	TT	TT	TT	TT	TT	TT	TT	TT	TT	TT	TT	TT	TT	TT	TT	TT	TT	GG	TT	TT	TT	TT	GG	GG	TT	TT	TT	GG	GG	TT	NC	TT	TT	TT	TT	TT	TT	GG	TT	TT	GG	TT	TT	TT	TT	TT
wsnp_Ex_c18662_27538313	chr1A	104937423	CC	CC	CC	CC	CC	CC	CC	CC	CC	CC	CC	CC	CC	CC	CC	CC	CC	CC	CC	CC	CC	CC	CC	TT	TT	CC	CC	CC	NC	TT	CC	TT	CC	CC	CC	CC	CC	CC	CC	CC	CC	TT	CC	CC	CC	NC	CC
wsnp_Ex_c44498_50537128	chr1A	105905641	CC	CC	CC	CC	CC	CC	CC	CC	CC	CC	CC	CC	CC	CC	CC	CC	CC	CC	CC	CC	CC	CC	CC	TT	TT	CC	CC	CC	TT	TT	CC	TT	CC	CC	CC	CC	CC	CC	CC	CC	CC	TT	CC	CC	CC	CC	CC
Excalibur_c5775_228	chr1A	105906068	AA	GG	GG	GG	AA	AA	NC	AA	AA	AA	GG	AA	GG	GG	GG	GG	GG	GG	AA	AA	GG	AA	GG	GG	GG	NC	GG	NC	AA	GG	AA	GG	GG	AA	AA	GG	GG	GG	GG	GG	GG	GG	GG	GG	GG	GG	GG
Ku_c2449_578	chr1A	108076878	AA	AA	AA	AA	AA	AA	AA	AA	AA	AA	AA	AA	AA	AA	AA	AA	AA	AA	AA	AA	AA	AA	AA	GG	NC	AA	AA	AA	NC	GG	AA	GG	AA	AA	AA	AA	AA	AA	AA	AA	AA	GG	AA	AA	AA	NC	AA
RAC875_c2202_1097	chr1A	108078238	CC	CC	CC	CC	CC	CC	CC	CC	CC	CC	CC	CC	CC	CC	CC	CC	CC	CC	CC	CC	CC	CC	CC	TT	NC	CC	CC	CC	NC	TT	CC	TT	CC	CC	CC	CC	CC	CC	CC	CC	CC	TT	CC	CC	CC	CC	CC
GENE-0041_182	chr1A	108689993	AA	AA	AA	AA	AA	AA	AA	AA	AA	AA	AA	AA	AA	AA	AA	AA	AA	AA	AA	AA	AA	AA	AA	GG	GG	AA	AA	AA	GG	GG	AA	GG	AA	AA	AA	AA	AA	AA	AA	AA	AA	GG	AA	AA	AA	AA	AA
GENE-0041_486	chr1A	108690079	CC	AA	AA	AA	CC	CC	AA	CC	CC	CC	AA	CC	AA	AA	AA	AA	AA	AA	CC	CC	AA	CC	AA	AA	AA	CC	AA	NC	CC	AA	CC	AA	AA	CC	CC	AA	AA	AA	AA	AA	AA	AA	AA	AA	AA	AA	AA
GENE-0041_415	chr1A	108690146	TT	CC	CC	CC	TT	TT	CC	TT	TT	TT	CC	NC	CC	CC	CC	CC	CC	CC	TT	TT	CC	TT	CC	CC	CC	TT	CC	NC	TT	CC	TT	CC	CC	TT	TT	CC	CC	CC	CC	CC	CC	CC	CC	CC	CC	CC	CC
wsnp_Ex_c66106_64268316	chr1A	108693167	AA	AA	AA	AA	AA	AA	AA	AA	AA	AA	AA	AA	AA	AA	AA	AA	AA	AA	AA	AA	AA	AA	AA	GG	GG	AA	AA	AA	AA	GG	AA	GG	AA	AA	AA	AA	AA	AA	AA	AA	AA	GG	AA	AA	AA	AA	AA
BS00013901_51	chr1A	108695607	TT	CC	CC	CC	TT	TT	CC	TT	TT	TT	CC	NC	CC	CC	CC	CC	CC	CC	TT	TT	CC	TT	CC	CC	CC	NC	CC	NC	TT	CC	TT	CC	CC	TT	TT	CC	CC	CC	CC	CC	CC	CC	CC	CC	CC	CC	CC
Kukri_rep_c101218_200	chr1A	108760708	AA	AA	AA	AA	AA	AA	AA	AA	AA	AA	AA	AA	AA	AA	AA	AA	AA	AA	AA	AA	AA	AA	AA	GG	GG	AA	AA	AA	GG	GG	AA	GG	AA	AA	AA	AA	AA	AA	AA	AA	AA	GG	AA	AA	AA	AA	AA
Tdurum_contig11442_930	chr1A	108773037	AA	CC	CC	CC	AA	AA	CC	AA	AA	AA	CC	NC	CC	CC	CC	CC	CC	NC	AA	AA	CC	AA	CC	CC	CC	NC	CC	CC	AA	CC	AA	CC	CC	AA	AA	CC	CC	CC	CC	CC	CC	CC	CC	CC	CC	CC	CC
RFL_Contig388_958	chr1A	111125690	TT	GG	GG	GG	TT	TT	GG	TT	TT	TT	GG	TT	GG	GG	GG	GG	GG	GG	TT	TT	GG	TT	GG	GG	GG	NC	GG	GG	TT	GG	TT	GG	GG	TT	TT	GG	GG	GG	GG	GG	GG	GG	GG	GG	GG	GG	GG
GENE-0032_895	chr1A	111131551	AA	GG	GG	GG	AA	AA	GG	AA	AA	AA	GG	NC	GG	GG	GG	GG	GG	GG	AA	AA	GG	AA	GG	GG	GG	AA	GG	NC	NC	GG	AA	GG	GG	AA	AA	GG	GG	GG	GG	GG	GG	GG	GG	GG	GG	GG	GG
BobWhite_c45409_389	chr1A	111538183	GG	GG	GG	GG	GG	GG	GG	GG	GG	GG	GG	GG	GG	GG	GG	GG	GG	GG	GG	NC	GG	GG	GG	AA	AA	GG	GG	GG	AA	AA	GG	NC	GG	GG	GG	GG	GG	GG	GG	GG	GG	AA	GG	GG	GG	NC	GG
Ex_c801_820	chr1A	112827114	TT	TT	TT	TT	TT	TT	TT	TT	TT	TT	TT	TT	TT	TT	TT	TT	TT	TT	TT	TT	TT	TT	TT	CC	CC	TT	TT	TT	NC	CC	TT	CC	TT	TT	TT	TT	TT	TT	TT	TT	TT	CC	TT	TT	TT	NC	TT
Ex_c801_555	chr1A	112827379	CC	CC	CC	CC	CC	CC	CC	CC	CC	CC	CC	CC	CC	CC	CC	CC	CC	CC	CC	CC	CC	CC	CC	TT	TT	CC	CC	CC	TT	TT	CC	TT	CC	CC	CC	CC	CC	CC	CC	CC	CC	TT	CC	CC	CC	NC	CC
BS00092422_51	chr1A	113857897	CC	CC	CC	CC	CC	CC	CC	CC	CC	CC	CC	CC	CC	CC	CC	CC	CC	CC	CC	CC	CC	CC	CC	TT	TT	CC	CC	CC	NC	TT	CC	NC	CC	CC	CC	CC	CC	CC	CC	CC	CC	NC	CC	CC	CC	CC	CC
wsnp_Ex_c8162_13799067	chr1A	113878228	TT	TT	TT	TT	TT	TT	TT	TT	TT	TT	TT	TT	TT	TT	TT	TT	TT	TT	TT	TT	TT	TT	TT	GG	GG	TT	TT	TT	GG	GG	TT	NC	TT	TT	TT	TT	TT	TT	TT	TT	TT	GG	TT	TT	TT	NC	TT
Kukri_c8943_1381	chr1A	113878583	AA	GG	GG	GG	AA	AA	GG	AA	AA	AA	GG	AA	GG	GG	GG	GG	GG	GG	NC	AA	GG	AA	GG	GG	GG	AA	GG	NC	AA	GG	AA	NC	GG	AA	AA	GG	GG	GG	GG	GG	GG	GG	GG	GG	GG	GG	GG
Ku_c12783_286	chr1A	114061359	AA	GG	GG	GG	AA	AA	GG	AA	AA	AA	GG	AA	GG	GG	GG	GG	GG	GG	AA	AA	GG	AA	GG	GG	GG	NC	GG	NC	AA	GG	AA	GG	GG	AA	AA	GG	GG	GG	GG	GG	GG	GG	GG	GG	GG	GG	GG
wsnp_Ra_c20126_29372577	chr1A	114062314	TT	TT	TT	TT	TT	TT	TT	TT	TT	TT	TT	TT	TT	TT	TT	TT	TT	TT	TT	TT	TT	TT	TT	TT	TT	TT	TT	TT	TT	TT	TT	TT	TT	TT	TT	TT	TT	TT	TT	CC	TT	TT	TT	TT	TT	TT	TT
wsnp_Ex_c39661_46902650	chr1A	114545847	CC	CC	CC	CC	CC	CC	CC	CC	CC	CC	CC	CC	CC	CC	CC	CC	CC	CC	CC	CC	CC	CC	CC	TT	TT	CC	CC	CC	NC	TT	CC	TT	CC	CC	CC	CC	CC	CC	CC	CC	CC	TT	CC	CC	CC	CC	CC
IAAV2342	chr1A	115359214	AA	AA	AA	AA	AA	AA	AA	AA	AA	AA	AA	AA	AA	AA	AA	AA	AA	AA	AA	AA	AA	AA	AA	CC	CC	AA	AA	AA	CC	CC	AA	CC	AA	AA	AA	AA	AA	AA	AA	AA	AA	CC	AA	AA	AA	NC	AA
BS00063080_51	chr1A	117186962	CC	TT	TT	TT	CC	CC	TT	CC	CC	CC	TT	CC	TT	TT	TT	TT	TT	TT	CC	CC	TT	CC	TT	TT	TT	CC	TT	TT	CC	TT	CC	TT	TT	CC	CC	TT	TT	TT	TT	TT	TT	TT	TT	TT	TT	TT	TT
BS00028874_51	chr1A	117808277	GG	GG	GG	GG	GG	GG	GG	GG	GG	GG	GG	GG	GG	GG	GG	GG	GG	GG	GG	GG	GG	GG	GG	AA	AA	NC	GG	GG	AA	AA	GG	AA	GG	GG	GG	GG	GG	GG	GG	GG	GG	AA	GG	GG	GG	GG	GG
BS00048117_51	chr1A	118290157	TT	TT	TT	TT	TT	TT	TT	TT	TT	TT	TT	TT	TT	TT	TT	TT	TT	TT	TT	TT	TT	TT	TT	CC	CC	TT	TT	TT	CC	CC	TT	CC	TT	TT	TT	TT	TT	TT	TT	TT	TT	CC	TT	TT	TT	NC	TT
BS00048118_51	chr1A	118290380	CC	CC	CC	CC	CC	CC	CC	CC	CC	CC	CC	CC	CC	CC	CC	CC	CC	CC	CC	CC	CC	CC	CC	AA	AA	CC	CC	CC	NC	AA	CC	AA	CC	CC	CC	CC	CC	CC	CC	CC	CC	AA	CC	CC	CC	CC	CC
BS00044052_51	chr1A	118507827	CC	CC	CC	CC	CC	CC	CC	CC	CC	CC	CC	CC	CC	CC	CC	CC	CC	CC	CC	CC	CC	CC	CC	TT	TT	CC	CC	CC	TT	TT	CC	TT	CC	CC	CC	CC	CC	CC	CC	CC	CC	TT	CC	CC	CC	CC	CC
Tdurum_contig21489_536	chr1A	119150121	CC	TT	TT	TT	CC	CC	TT	CC	CC	CC	TT	CC	TT	TT	TT	TT	TT	TT	CC	CC	TT	CC	TT	TT	TT	CC	TT	NC	CC	TT	CC	TT	TT	NC	CC	TT	TT	TT	TT	TT	TT	TT	TT	TT	TT	TT	TT
BS00037007_51	chr1A	119496744	CC	CC	CC	CC	CC	CC	CC	CC	CC	CC	CC	CC	CC	CC	CC	CC	CC	CC	CC	CC	CC	CC	CC	TT	TT	CC	CC	CC	NC	TT	CC	TT	CC	CC	CC	CC	CC	CC	CC	CC	CC	TT	CC	CC	CC	CC	CC
BS00010004_51	chr1A	120010546	CC	CC	CC	CC	CC	CC	CC	CC	CC	CC	CC	CC	CC	CC	CC	CC	CC	CC	CC	CC	CC	CC	CC	TT	TT	CC	CC	CC	TT	TT	CC	TT	CC	CC	CC	CC	CC	CC	CC	CC	CC	TT	CC	CC	CC	NC	CC
BS00010287_51	chr1A	120010843	TT	TT	TT	TT	TT	TT	TT	TT	TT	TT	TT	TT	TT	TT	TT	TT	TT	TT	TT	TT	TT	TT	TT	GG	GG	TT	TT	TT	GG	GG	TT	GG	TT	TT	TT	TT	TT	TT	TT	TT	TT	GG	TT	NC	TT	TT	TT
Kukri_rep_c101022_1595	chr1A	121740753	GG	AA	AA	AA	GG	AA	AA	AA	AA	AA	GG	GG	AA	AA	GG	AA	GG	AA	AA	AA	AA	AA	AA	AA	AA	GG	GG	GG	AA	AA	GG	AA	AA	AA	GG	AA	AA	AA	AA	AA	AA	AA	AA	AA	GG	AA	AA
BS00026917_51	chr1A	126544628	TT	TT	TT	TT	TT	TT	TT	TT	TT	TT	TT	TT	TT	TT	TT	TT	TT	TT	TT	TT	TT	TT	TT	NC	GG	TT	TT	TT	NC	GG	TT	GG	TT	TT	TT	TT	TT	TT	TT	TT	TT	GG	TT	TT	TT	TT	TT
Kukri_c26669_515	chr1A	127075701	AA	AA	AA	AA	AA	AA	AA	AA	AA	AA	AA	AA	AA	AA	AA	AA	AA	AA	AA	AA	AA	AA	AA	CC	CC	AA	AA	AA	CC	CC	AA	CC	AA	AA	AA	AA	AA	AA	AA	AA	AA	CC	AA	AA	AA	AA	AA
BS00063964_51	chr1A	127076716	TT	GG	GG	GG	TT	TT	GG	TT	TT	TT	GG	NC	GG	GG	GG	GG	GG	NC	TT	TT	GG	TT	GG	GG	GG	TT	GG	NC	NC	GG	TT	GG	GG	TT	TT	GG	GG	GG	GG	GG	GG	GG	GG	GG	GG	GG	GG
BS00004637_51	chr1A	127758757	GG	AA	AA	AA	GG	GG	AA	GG	GG	GG	AA	GG	AA	AA	AA	AA	AA	AA	GG	GG	AA	GG	AA	AA	AA	NC	AA	NC	GG	AA	GG	AA	AA	GG	GG	AA	AA	AA	AA	AA	AA	AA	AA	AA	AA	AA	AA
Excalibur_c35312_109	chr1A	129999761	TT	TT	TT	TT	TT	TT	TT	TT	TT	TT	TT	TT	TT	TT	TT	TT	TT	TT	TT	TT	TT	TT	TT	CC	CC	TT	TT	TT	CC	CC	TT	CC	TT	TT	TT	TT	TT	TT	TT	TT	TT	CC	TT	TT	TT	NC	TT
wsnp_Ex_c28165_37310070	chr1A	131964716	TT	TT	TT	TT	TT	TT	TT	TT	TT	TT	TT	TT	TT	TT	TT	TT	TT	TT	TT	TT	TT	TT	TT	CC	CC	TT	TT	TT	CC	CC	TT	CC	TT	TT	TT	TT	TT	TT	TT	TT	TT	CC	TT	TT	TT	NC	TT
Tdurum_contig13709_317	chr1A	132414837	GG	TT	TT	TT	GG	GG	TT	GG	GG	GG	TT	GG	TT	TT	TT	TT	TT	TT	GG	GG	TT	GG	TT	TT	TT	GG	TT	NC	GG	TT	GG	TT	TT	GG	GG	TT	TT	TT	TT	TT	TT	TT	TT	TT	TT	TT	TT
wsnp_Ex_c11374_18361760	chr1A	132482055	GG	GG	GG	GG	GG	GG	GG	GG	GG	GG	GG	GG	GG	GG	GG	GG	GG	GG	GG	GG	GG	GG	GG	TT	TT	GG	GG	GG	NC	TT	GG	TT	GG	GG	GG	GG	GG	GG	GG	GG	GG	TT	GG	GG	GG	GG	GG
BS00088671_51	chr1A	132483904	TT	CC	CC	CC	TT	TT	CC	TT	TT	TT	CC	TT	CC	CC	CC	CC	CC	NC	TT	TT	CC	TT	CC	CC	CC	TT	CC	NC	TT	CC	TT	CC	CC	TT	TT	CC	CC	CC	CC	CC	CC	CC	CC	CC	CC	CC	CC
wsnp_Ku_c3468_6420199	chr1A	132485826	AA	AA	AA	AA	AA	AA	AA	AA	AA	AA	AA	AA	AA	AA	AA	AA	AA	AA	AA	AA	AA	AA	AA	GG	GG	NC	AA	AA	NC	GG	AA	GG	AA	AA	AA	AA	AA	AA	AA	AA	AA	GG	AA	AA	AA	NC	AA
RAC875_c21620_1359	chr1A	132784421	AA	AA	AA	AA	AA	AA	AA	AA	AA	AA	AA	AA	AA	AA	AA	AA	AA	AA	AA	AA	AA	AA	AA	GG	GG	AA	AA	AA	NC	GG	AA	GG	AA	AA	AA	AA	AA	AA	AA	AA	AA	GG	AA	AA	AA	NC	AA
wsnp_Ex_rep_c68183_66958099	chr1A	132785543	TT	TT	TT	TT	TT	TT	TT	TT	TT	TT	TT	TT	TT	TT	TT	TT	TT	TT	TT	TT	TT	TT	TT	CC	CC	TT	TT	TT	CC	CC	TT	CC	TT	TT	TT	TT	TT	TT	TT	TT	TT	CC	TT	TT	TT	TT	TT
RAC875_rep_c70404_755	chr1A	132785567	AA	AA	AA	AA	AA	AA	AA	AA	AA	AA	AA	AA	AA	AA	AA	AA	AA	AA	AA	AA	AA	AA	AA	GG	GG	AA	AA	AA	GG	GG	AA	GG	AA	AA	AA	AA	AA	AA	AA	AA	AA	GG	AA	AA	AA	AA	AA
BS00080438_51	chr1A	132790821	GG	GG	GG	GG	GG	GG	GG	GG	GG	GG	GG	GG	GG	GG	GG	GG	GG	GG	GG	GG	GG	GG	GG	TT	TT	GG	GG	GG	NC	TT	GG	TT	GG	GG	GG	GG	GG	GG	GG	GG	GG	TT	GG	GG	GG	NC	GG
wsnp_Ex_rep_c69775_68731015	chr1A	133416507	TT	TT	TT	TT	TT	TT	TT	TT	TT	TT	TT	TT	TT	TT	TT	TT	TT	TT	TT	TT	TT	TT	TT	CC	CC	TT	TT	TT	CC	CC	TT	CC	TT	TT	TT	TT	TT	TT	TT	TT	TT	CC	TT	TT	TT	TT	TT
IAAV1625	chr1A	133416771	AA	TT	TT	TT	AA	AA	TT	AA	AA	AA	TT	NC	TT	TT	TT	TT	TT	TT	AA	AA	TT	AA	TT	TT	TT	AA	TT	TT	AA	TT	AA	TT	TT	AA	AA	TT	TT	TT	TT	TT	TT	TT	TT	TT	TT	TT	TT
IAAV8664	chr1A	134002144	CC	CC	CC	CC	CC	CC	CC	CC	CC	CC	CC	CC	CC	CC	CC	CC	CC	CC	CC	CC	CC	CC	CC	TT	TT	NC	CC	CC	TT	TT	CC	TT	CC	CC	CC	CC	CC	CC	CC	CC	CC	TT	CC	CC	CC	CC	CC
RAC875_c30367_736	chr1A	134946331	AA	CC	CC	CC	AA	AA	CC	AA	AA	AA	CC	AA	CC	CC	CC	CC	CC	CC	AA	AA	CC	AA	CC	CC	CC	NC	CC	NC	AA	CC	AA	CC	CC	AA	AA	CC	CC	CC	CC	CC	CC	CC	CC	CC	CC	CC	CC
Ex_c23451_720	chr1A	134956697	GG	GG	GG	GG	GG	GG	GG	GG	GG	GG	GG	GG	GG	GG	GG	GG	GG	GG	GG	GG	GG	GG	GG	AA	AA	GG	GG	GG	NC	AA	GG	AA	GG	GG	GG	GG	GG	GG	GG	GG	GG	AA	GG	GG	GG	NC	GG
Excalibur_rep_c112996_167	chr1A	134957440	GG	AA	AA	AA	GG	GG	AA	GG	GG	GG	AA	GG	AA	AA	AA	AA	AA	AA	GG	GG	AA	GG	AA	AA	AA	GG	AA	NC	GG	AA	GG	AA	AA	GG	GG	AA	AA	AA	AA	AA	AA	AA	AA	AA	AA	AA	AA
wsnp_Ku_rep_c104517_90964418	chr1A	135509438	AA	AA	AA	AA	AA	AA	AA	AA	AA	AA	AA	AA	AA	AA	AA	AA	AA	AA	AA	AA	AA	AA	AA	GG	GG	NC	AA	AA	NC	GG	AA	NC	AA	AA	AA	AA	AA	AA	AA	AA	AA	GG	AA	AA	AA	AA	AA
RAC875_c14902_256	chr1A	136953769	CC	TT	TT	TT	CC	CC	TT	CC	CC	CC	TT	NC	TT	TT	TT	TT	TT	TT	CC	CC	TT	CC	TT	TT	TT	CC	TT	NC	CC	TT	CC	TT	TT	CC	CC	TT	TT	TT	TT	TT	TT	TT	TT	TT	TT	TT	TT
wsnp_Ex_rep_c105244_89727546	chr1A	136959330	GG	GG	GG	GG	GG	GG	GG	GG	GG	GG	GG	GG	GG	GG	GG	GG	GG	GG	GG	GG	GG	GG	GG	AA	AA	NC	GG	GG	NC	AA	GG	AA	GG	GG	GG	GG	GG	GG	GG	GG	GG	AA	GG	GG	GG	GG	GG
wsnp_Ex_rep_c105244_89727666	chr1A	136959421	CC	CC	CC	CC	CC	CC	CC	CC	CC	CC	CC	CC	CC	CC	CC	CC	CC	CC	CC	CC	CC	CC	CC	TT	TT	CC	CC	CC	TT	TT	CC	TT	CC	CC	CC	CC	CC	CC	CC	CC	CC	TT	CC	CC	CC	CC	CC
wsnp_Ex_rep_c105244_89727820	chr1A	136959575	GG	GG	GG	GG	GG	GG	GG	GG	GG	GG	GG	GG	GG	GG	GG	GG	GG	GG	GG	GG	GG	GG	GG	AA	AA	GG	GG	GG	AA	AA	GG	AA	GG	GG	GG	GG	GG	GG	GG	GG	GG	AA	GG	GG	GG	GG	GG
BS00030644_51	chr1A	138228854	TT	TT	TT	TT	TT	TT	TT	TT	TT	TT	TT	TT	TT	TT	TT	TT	TT	TT	TT	TT	TT	TT	TT	CC	CC	TT	TT	TT	NC	CC	TT	CC	TT	TT	TT	TT	TT	TT	TT	TT	TT	CC	TT	TT	TT	NC	TT
BobWhite_rep_c49149_530	chr1A	139559396	AA	GG	GG	GG	AA	AA	GG	AA	AA	AA	GG	NC	GG	GG	GG	GG	GG	GG	AA	AA	GG	AA	GG	GG	GG	AA	GG	NC	AA	GG	AA	GG	GG	AA	AA	GG	GG	GG	GG	GG	GG	GG	GG	GG	GG	GG	GG
Excalibur_c63243_361	chr1A	140370746	TT	TT	TT	TT	TT	TT	TT	TT	TT	TT	TT	TT	TT	TT	TT	TT	TT	TT	TT	TT	TT	TT	TT	CC	TC	TT	TT	TT	TC	NC	TT	NC	TT	TT	TT	TT	TT	TT	TT	TT	TT	CC	TT	TT	TT	TT	TT
Excalibur_c64855_328	chr1A	143270511	CC	CC	CC	CC	CC	CC	CC	CC	CC	CC	CC	CC	CC	CC	CC	CC	CC	CC	CC	CC	CC	CC	CC	TT	TT	CC	CC	CC	NC	TT	CC	NC	CC	CC	CC	CC	CC	CC	CC	CC	CC	TT	CC	CC	CC	CC	CC
GENE-0561_311	chr1A	145371713	GG	GG	GG	GG	GG	GG	GG	GG	GG	GG	GG	GG	GG	GG	GG	GG	GG	GG	GG	GG	GG	GG	GG	AA	AA	GG	GG	GG	NC	AA	GG	AA	GG	GG	GG	GG	GG	GG	GG	GG	GG	AA	GG	GG	GG	GG	GG
GENE-0553_173	chr1A	147355017	TT	GG	GG	GG	NC	TT	GG	TT	TT	TT	GG	NC	GG	GG	GG	GG	GG	GG	TT	TT	GG	TT	GG	GG	GG	NC	GG	NC	TT	GG	TT	GG	GG	TT	TT	GG	GG	GG	GG	GG	GG	GG	GG	GG	GG	GG	GG
BS00066308_51	chr1A	147908275	GG	GG	GG	GG	GG	GG	GG	GG	GG	GG	GG	GG	GG	GG	GG	GG	GG	GG	GG	GG	GG	GG	GG	AA	AA	NC	GG	GG	AA	AA	GG	AA	GG	GG	GG	GG	GG	GG	GG	GG	GG	AA	GG	GG	GG	GG	GG
wsnp_JD_rep_c49359_33578909	chr1A	148608970	GG	GG	GG	GG	GG	GG	GG	GG	GG	GG	GG	GG	GG	GG	GG	GG	GG	GG	GG	GG	GG	GG	GG	AA	AA	GG	GG	GG	NC	AA	GG	AA	GG	GG	GG	GG	GG	GG	GG	GG	GG	AA	GG	GG	GG	GG	GG
GENE-0181_271	chr1A	148956046	AA	GG	GG	GG	AA	AA	GG	AA	AA	AA	GG	AA	GG	GG	GG	GG	GG	GG	AA	AA	GG	AA	GG	GG	GG	AA	GG	NC	AA	GG	AA	GG	GG	AA	AA	GG	GG	GG	GG	GG	GG	GG	GG	GG	GG	GG	GG
RAC875_c82649_146	chr1A	149355091	CC	TT	TT	TT	CC	CC	TT	CC	CC	CC	TT	CC	TT	TT	TT	TT	TT	TT	CC	CC	TT	CC	TT	TT	TT	CC	TT	NC	CC	TT	CC	TT	TT	CC	CC	TT	TT	TT	TT	TT	TT	TT	TT	TT	TT	TT	TT
Kukri_c33586_75	chr1A	149892888	CC	TT	TT	TT	CC	CC	TT	CC	CC	CC	TT	CC	TT	TT	TT	TT	TT	TT	CC	CC	TT	CC	TT	TT	TT	CC	TT	NC	CC	TT	CC	TT	TT	CC	CC	TT	TT	TT	TT	TT	TT	TT	TT	TT	TT	TT	TT
IAAV4362	chr1A	150450698	AA	TT	TT	TT	NC	AA	TT	AA	AA	AA	TT	AA	TT	TT	TT	TT	TT	TT	AA	AA	TT	AA	TT	TT	TT	NC	TT	NC	AA	TT	AA	NC	TT	AA	AA	TT	TT	TT	TT	TT	TT	TT	TT	TT	TT	TT	TT
BS00003813_51	chr1A	150894884	GG	GG	GG	GG	GG	GG	GG	GG	GG	GG	GG	GG	GG	GG	GG	GG	GG	GG	GG	GG	GG	GG	GG	AA	AA	NC	GG	GG	NC	AA	GG	AA	GG	GG	GG	GG	GG	GG	GG	GG	GG	AA	GG	GG	GG	GG	GG
IAAV5812	chr1A	151776271	TT	AA	AA	AA	NC	TT	NC	TT	TT	TT	AA	TT	AA	AA	AA	AA	AA	NC	TT	TT	AA	TT	AA	AA	AA	NC	AA	TT	TT	AA	TT	AA	AA	TT	TT	AA	AA	AA	AA	AA	AA	AA	AA	AA	AA	AA	AA
IAAV3801	chr1A	153339384	TT	CC	CC	CC	TT	TT	CC	TT	TT	TT	CC	NC	CC	CC	CC	CC	CC	CC	TT	TT	CC	TT	CC	CC	CC	TT	CC	NC	TT	CC	TT	CC	CC	TT	TT	CC	CC	CC	CC	CC	CC	CC	CC	CC	CC	CC	CC
BobWhite_c10399_401	chr1A	154011971	AA	GG	GG	GG	AA	AA	GG	AA	AA	AA	GG	AA	GG	GG	GG	GG	GG	GG	AA	AA	GG	AA	GG	GG	GG	NC	GG	GG	AA	GG	AA	GG	GG	AA	AA	GG	GG	GG	GG	GG	GG	GG	GG	GG	GG	GG	GG
RAC875_c21367_209	chr1A	154576016	AA	GG	GG	GG	AA	AA	GG	AA	AA	AA	GG	NC	GG	GG	GG	GG	GG	GG	AA	AA	GG	AA	GG	GG	GG	AA	GG	NC	AA	GG	AA	GG	GG	AA	AA	GG	GG	GG	GG	GG	GG	GG	GG	GG	GG	GG	GG
wsnp_Ex_c2389_4479352	chr1A	155079239	AA	AA	AA	AA	AA	AA	AA	AA	AA	AA	AA	AA	AA	AA	AA	AA	AA	AA	AA	AA	AA	AA	AA	GG	GG	AA	AA	AA	GG	GG	AA	GG	AA	AA	AA	AA	AA	AA	AA	AA	AA	GG	AA	AA	AA	AA	AA
wsnp_Ex_c2389_4479047	chr1A	155080064	AA	AA	AA	AA	AA	AA	AA	AA	AA	AA	AA	AA	AA	AA	AA	AA	AA	NC	AA	AA	AA	AA	AA	GG	GG	AA	AA	AA	GG	GG	AA	GG	AA	AA	AA	AA	AA	AA	AA	AA	AA	GG	AA	AA	AA	AA	AA
Ex_c2389_1828	chr1A	155080522	AA	AA	AA	AA	AA	AA	AA	AA	AA	AA	AA	AA	AA	AA	AA	AA	AA	AA	AA	AA	AA	AA	AA	GG	AG	AA	AA	AA	GG	AG	AA	GG	AA	AA	AA	AA	AA	AA	AA	AA	AA	GG	AA	AA	AA	NC	AA
wsnp_Ex_c2389_4478587	chr1A	155080636	CC	CC	CC	CC	CC	CC	CC	CC	CC	CC	CC	CC	CC	CC	CC	CC	CC	CC	CC	CC	CC	CC	CC	TT	TT	CC	CC	CC	TT	NC	CC	TT	CC	CC	CC	CC	CC	CC	CC	CC	CC	TT	CC	CC	CC	CC	CC
wsnp_Ex_c2389_4478238	chr1A	155080985	CC	CC	CC	CC	CC	CC	CC	CC	CC	CC	CC	CC	CC	CC	CC	CC	CC	CC	CC	CC	CC	CC	CC	AA	AC	CC	CC	CC	NC	AC	CC	AA	CC	CC	CC	CC	CC	CC	CC	CC	CC	AA	CC	CC	CC	NC	CC
wsnp_Ex_c2389_4477880	chr1A	155081343	TT	TT	TT	TT	TT	TT	TT	TT	TT	TT	TT	TT	TT	TT	TT	TT	TT	TT	TT	TT	TT	TT	TT	CC	CC	TT	TT	TT	CC	CC	TT	NC	TT	TT	TT	TT	TT	TT	TT	TT	TT	CC	TT	NC	TT	TT	TT
wsnp_Ex_c2389_4477621	chr1A	155081707	TT	TT	TT	TT	TT	TT	TT	TT	TT	TT	TT	TT	TT	TT	TT	TT	TT	TT	TT	TT	TT	TT	TT	CC	CC	TT	TT	TT	CC	CC	TT	CC	TT	TT	TT	TT	TT	TT	TT	TT	TT	CC	TT	TT	TT	TT	TT
wsnp_Ex_c2389_4477096	chr1A	155082351	CC	CC	CC	CC	CC	CC	CC	CC	CC	CC	CC	CC	CC	CC	CC	CC	CC	CC	CC	CC	CC	CC	CC	AA	AC	CC	CC	CC	AA	AC	CC	AA	CC	CC	CC	CC	CC	CC	CC	CC	CC	AA	CC	CC	CC	CC	CC
Excalibur_c6255_1119	chr1A	155693869	CC	CC	CC	CC	CC	CC	CC	CC	CC	CC	CC	CC	CC	CC	CC	CC	CC	CC	CC	CC	CC	CC	CC	TT	TT	CC	CC	CC	TT	TT	CC	TT	CC	CC	CC	CC	CC	CC	CC	CC	CC	TT	CC	CC	CC	CC	CC
Tdurum_contig27840_304	chr1A	155694012	AA	GG	GG	GG	AA	AA	GG	AA	AA	AA	GG	NC	GG	GG	GG	GG	GG	GG	AA	AA	GG	AA	GG	GG	GG	AA	GG	NC	NC	GG	AA	GG	GG	AA	AA	GG	GG	GG	GG	GG	GG	GG	GG	GG	GG	GG	GG
Tdurum_contig27840_760	chr1A	155695680	TT	CC	CC	CC	TT	TT	CC	TT	TT	TT	CC	TT	CC	CC	CC	CC	CC	CC	TT	TT	CC	TT	CC	CC	CC	NC	CC	NC	TT	CC	TT	CC	CC	TT	TT	CC	CC	CC	CC	CC	CC	CC	CC	CC	CC	CC	CC
Tdurum_contig27840_865	chr1A	155696224	TT	TT	TT	TT	TT	TT	TT	TT	TT	TT	TT	TT	TT	TT	TT	TT	TT	TT	TT	TT	TT	TT	TT	CC	CC	TT	TT	TT	CC	CC	TT	NC	TT	TT	TT	TT	TT	TT	TT	TT	TT	CC	TT	TT	TT	TT	TT
IAAV3828	chr1A	155696684	TT	CC	CC	CC	TT	TT	CC	TT	TT	TT	CC	TT	CC	CC	CC	CC	CC	NC	TT	TT	CC	TT	CC	CC	CC	TT	CC	NC	TT	CC	TT	CC	CC	TT	TT	CC	CC	CC	CC	CC	CC	CC	CC	CC	CC	CC	CC
IAAV2777	chr1A	157829689	GG	AA	AA	AA	GG	GG	AA	GG	GG	GG	AA	GG	AA	AA	AA	AA	AA	AA	NC	GG	AA	GG	AA	AA	AA	GG	AA	NC	GG	AA	GG	AA	AA	GG	GG	AA	AA	AA	AA	AA	AA	AA	NC	AA	AA	AA	AA
BS00033760_51	chr1A	157831768	GG	GG	GG	GG	GG	GG	GG	GG	GG	GG	GG	GG	GG	GG	GG	GG	GG	GG	GG	GG	GG	GG	GG	AA	AA	GG	GG	GG	AA	AA	GG	AA	GG	GG	GG	GG	GG	GG	GG	GG	GG	AA	GG	GG	GG	GG	GG
Excalibur_c16256_551	chr1A	159517161	TT	CC	CC	CC	TT	TT	CC	TT	TT	TT	CC	TT	CC	CC	CC	CC	CC	CC	TT	TT	CC	TT	CC	CC	CC	NC	CC	NC	TT	CC	TT	CC	CC	TT	TT	CC	CC	CC	CC	CC	CC	CC	CC	CC	CC	CC	CC
BS00003758_51	chr1A	163393983	CC	CC	CC	CC	CC	CC	CC	CC	CC	CC	CC	CC	CC	CC	CC	CC	CC	CC	CC	CC	CC	CC	CC	AA	AA	CC	CC	CC	AA	AA	CC	AA	CC	CC	CC	CC	CC	CC	CC	CC	CC	AA	CC	CC	CC	CC	CC
wsnp_Ex_rep_c104050_88861052	chr1A	163394008	CC	CC	CC	CC	CC	CC	CC	CC	CC	CC	CC	CC	CC	CC	CC	CC	CC	CC	CC	CC	CC	CC	CC	AA	AA	NC	CC	CC	NC	AA	CC	AA	CC	CC	CC	CC	CC	CC	CC	CC	CC	AA	CC	CC	CC	CC	CC
wsnp_Ex_c40942_47886087	chr1A	163395656	TT	TT	TT	TT	TT	TT	TT	TT	TT	TT	TT	TT	TT	TT	TT	TT	TT	TT	TT	TT	TT	TT	TT	CC	CC	TT	TT	TT	CC	CC	TT	CC	TT	TT	TT	TT	TT	TT	TT	TT	TT	CC	TT	TT	TT	NC	TT
Kukri_c14968_674	chr1A	164461123	TT	CC	CC	CC	TT	TT	CC	TT	TT	TT	CC	TT	CC	CC	CC	CC	CC	NC	TT	TT	CC	TT	CC	CC	CC	TT	CC	NC	TT	CC	TT	CC	CC	TT	TT	CC	CC	CC	CC	CC	CC	CC	CC	CC	CC	CC	CC
wsnp_Ex_rep_c66382_64577768	chr1A	165172799	AA	AA	AA	AA	AA	AA	AA	AA	AA	AA	AA	AA	AA	AA	AA	AA	AA	AA	AA	AA	AA	AA	AA	GG	GG	AA	AA	AA	GG	GG	AA	GG	AA	AA	AA	AA	AA	AA	AA	AA	AA	GG	AA	AA	AA	NC	AA
IACX3433	chr1A	165173880	TT	CC	CC	CC	TT	TT	CC	TT	TT	TT	CC	TT	CC	CC	CC	CC	CC	CC	TT	TT	CC	TT	CC	CC	CC	TT	CC	NC	TT	CC	TT	CC	CC	TT	TT	CC	CC	CC	CC	CC	CC	CC	CC	NC	CC	CC	CC
IAAV6948	chr1A	165174074	TT	GG	GG	GG	TT	TT	GG	TT	TT	TT	GG	TT	GG	GG	GG	GG	GG	GG	TT	TT	GG	TT	GG	GG	GG	TT	GG	GG	TT	GG	TT	GG	GG	TT	TT	GG	GG	GG	GG	GG	GG	GG	GG	GG	GG	GG	GG
RAC875_c2021_1417	chr1A	166322397	CC	CC	CC	CC	CC	CC	CC	CC	CC	CC	CC	CC	CC	CC	CC	CC	CC	CC	CC	CC	CC	CC	CC	TT	TT	CC	CC	CC	TT	TT	CC	TT	CC	CC	CC	CC	CC	CC	CC	CC	CC	TT	CC	CC	CC	CC	CC
IAAV3509	chr1A	167151861	CC	TT	TT	TT	CC	CC	TT	CC	CC	CC	TT	CC	TT	TT	TT	TT	TT	TT	CC	CC	TT	CC	TT	TT	TT	NC	TT	NC	CC	TT	CC	TT	TT	CC	CC	TT	TT	TT	TT	TT	TT	TT	TT	TT	TT	TT	TT
BS00068215_51	chr1A	168585479	GG	GG	GG	GG	GG	GG	GG	GG	GG	GG	GG	GG	GG	GG	GG	GG	GG	GG	GG	GG	GG	GG	GG	AA	AA	GG	GG	GG	AA	GG	GG	AA	GG	GG	GG	GG	GG	GG	GG	GG	GG	AA	GG	GG	GG	GG	GG
RFL_Contig1563_1180	chr1A	168739882	AA	AA	AA	AA	AA	AA	AA	AA	AA	AA	AA	AA	GG	AA	AA	AA	AA	AA	GG	AA	GG	GG	AA	GG	GG	AA	AA	AA	GG	NC	AA	GG	AA	AA	AA	GG	AA	AA	GG	AA	AA	GG	AA	AA	AA	AA	NC
IAAV5581	chr1A	169654058	CC	CC	CC	CC	CC	CC	CC	CC	CC	CC	CC	CC	CC	CC	CC	CC	CC	CC	CC	CC	CC	CC	CC	AA	AA	CC	CC	CC	AA	AA	CC	AA	CC	CC	CC	CC	CC	CC	CC	CC	CC	AA	CC	CC	CC	CC	CC
RAC875_c2313_410	chr1A	175173940	CC	CC	CC	CC	CC	CC	CC	CC	CC	CC	CC	CC	CC	CC	CC	CC	CC	CC	CC	CC	CC	CC	CC	TT	TT	CC	CC	CC	NC	TT	CC	TT	CC	CC	CC	CC	CC	CC	CC	CC	CC	TT	CC	CC	CC	CC	CC
Kukri_c23382_1431	chr1A	176457991	TT	TT	TT	TT	TT	TT	TT	TT	TT	TT	TT	TT	TT	TT	TT	TT	TT	TT	TT	TT	TT	TT	TT	CC	CC	NC	TT	TT	CC	CC	TT	CC	TT	TT	TT	TT	TT	TT	TT	TT	TT	CC	TT	TT	TT	TT	TT
wsnp_Ex_c41237_48104282	chr1A	176457991	TT	TT	TT	TT	TT	TT	TT	TT	TT	TT	TT	TT	TT	TT	TT	TT	TT	TT	TT	TT	TT	TT	TT	CC	CC	NC	TT	TT	CC	CC	TT	CC	TT	TT	TT	TT	TT	TT	TT	TT	TT	CC	TT	TT	TT	TT	TT
wsnp_Ex_c26800_36025663	chr1A	177480156	CC	CC	CC	CC	CC	CC	CC	CC	CC	CC	CC	CC	CC	CC	CC	CC	CC	CC	CC	CC	CC	CC	CC	AA	AA	CC	CC	CC	AA	AA	CC	AA	CC	CC	CC	CC	CC	CC	CC	CC	CC	AA	CC	CC	CC	CC	CC
wsnp_Ex_c25220_34487119	chr1A	177482590	GG	GG	GG	GG	GG	GG	GG	GG	GG	GG	GG	GG	GG	GG	GG	GG	GG	GG	GG	GG	GG	GG	GG	AA	AA	GG	GG	GG	AA	AA	GG	AA	GG	GG	GG	GG	GG	GG	GG	GG	GG	AA	GG	GG	GG	GG	GG
BS00076538_51	chr1A	180412546	GG	GG	GG	GG	GG	GG	GG	GG	GG	GG	GG	GG	GG	GG	GG	GG	GG	GG	NC	GG	GG	GG	GG	AA	NC	GG	GG	GG	NC	AA	GG	AA	GG	GG	GG	GG	GG	GG	GG	GG	GG	AA	GG	GG	GG	GG	GG
Kukri_c24402_564	chr1A	181771934	CC	CC	CC	CC	CC	CC	CC	CC	CC	CC	CC	CC	CC	CC	CC	CC	CC	CC	CC	CC	CC	CC	CC	TT	TT	CC	CC	CC	NC	TT	CC	TT	CC	CC	CC	CC	CC	CC	CC	CC	CC	TT	CC	CC	CC	CC	CC
IAAV5756	chr1A	182069450	TT	TT	TT	TT	TT	TT	TT	TT	TT	TT	TT	TT	TT	TT	TT	TT	TT	TT	TT	TT	TT	TT	TT	GG	GG	NC	TT	TT	GG	GG	TT	GG	TT	TT	TT	TT	TT	TT	TT	TT	TT	GG	TT	TT	TT	NC	TT
Ku_c2898_1284	chr1A	182069450	AA	AA	AA	AA	AA	AA	AA	AA	AA	AA	AA	AA	AA	AA	AA	AA	AA	AA	AA	AA	AA	AA	AA	CC	CC	AA	AA	AA	CC	CC	AA	CC	AA	AA	AA	AA	AA	AA	AA	AA	AA	CC	AA	AA	AA	NC	AA
Ku_c2898_1247	chr1A	182069487	CC	CC	CC	CC	CC	CC	CC	CC	CC	CC	CC	CC	CC	CC	CC	CC	CC	CC	CC	CC	CC	CC	CC	AA	AA	CC	CC	CC	AA	AA	CC	AA	CC	CC	CC	CC	CC	CC	CC	CC	CC	AA	CC	CC	CC	NC	CC
Ku_c2898_221	chr1A	182144426	GG	GG	GG	GG	GG	GG	GG	GG	GG	GG	GG	GG	GG	GG	GG	GG	GG	GG	GG	GG	GG	GG	GG	AA	AA	GG	GG	GG	AA	AA	GG	AA	GG	GG	GG	GG	GG	GG	GG	GG	GG	AA	GG	GG	GG	GG	GG
Ex_c3799_2429	chr1A	182176248	AA	AA	AA	AA	AA	AA	AA	AA	AA	AA	AA	AA	AA	AA	AA	AA	AA	AA	AA	AA	AA	AA	AA	GG	GG	AA	AA	AA	GG	GG	AA	GG	AA	AA	AA	AA	AA	AA	AA	AA	AA	GG	AA	AA	AA	AA	AA
wsnp_Ex_c13724_21535046	chr1A	185141594	AA	AA	AA	AA	AA	AA	AA	AA	AA	AA	AA	AA	AA	AA	AA	AA	AA	AA	AA	AA	AA	AA	AA	CC	CC	AA	AA	AA	CC	NC	AA	CC	AA	AA	AA	AA	AA	AA	AA	AA	AA	CC	AA	AA	AA	AA	AA
Excalibur_rep_c68921_433	chr1A	186989004	AA	GG	GG	GG	AA	AA	GG	AA	AA	AA	GG	NC	GG	GG	GG	GG	GG	GG	AA	AA	GG	AA	GG	GG	GG	AA	GG	NC	NC	GG	AA	GG	GG	AA	AA	GG	GG	GG	GG	GG	GG	GG	GG	GG	GG	GG	GG
BS00110039_51	chr1A	186993358	GG	GG	GG	GG	GG	GG	GG	GG	GG	GG	GG	GG	GG	GG	GG	GG	GG	GG	GG	GG	GG	GG	GG	AA	AA	GG	GG	GG	NC	AA	GG	AA	GG	GG	GG	GG	GG	GG	GG	GG	GG	AA	GG	GG	GG	NC	GG
IACX19890	chr1A	189716796	AA	GG	GG	GG	AA	AA	GG	AA	AA	AA	GG	AA	GG	GG	GG	GG	GG	GG	AA	AA	GG	AA	GG	GG	GG	AA	GG	NC	AA	GG	AA	GG	GG	AA	AA	GG	GG	GG	GG	GG	GG	GG	GG	GG	GG	GG	GG
IAAV3998	chr1A	201744763	GG	GG	GG	GG	GG	GG	GG	GG	GG	GG	GG	GG	GG	GG	GG	GG	GG	GG	GG	GG	GG	GG	GG	AA	AA	NC	GG	GG	AA	AA	GG	AA	GG	GG	GG	GG	GG	GG	GG	GG	GG	AA	GG	GG	GG	GG	GG
wsnp_CAP11_c3968_1874257	chr1A	201744763	GG	GG	GG	GG	GG	GG	GG	NC	GG	GG	GG	GG	GG	GG	GG	GG	GG	GG	GG	GG	GG	GG	GG	AA	AA	NC	GG	GG	NC	AA	GG	AA	GG	GG	GG	GG	GG	GG	GG	GG	GG	AA	GG	GG	GG	GG	GG
wsnp_Ex_c17684_26426672	chr1A	201746460	GG	GG	GG	GG	GG	GG	GG	GG	GG	GG	GG	GG	GG	GG	GG	GG	GG	GG	GG	GG	GG	GG	GG	AA	AA	GG	GG	GG	NC	AA	GG	AA	GG	GG	GG	GG	GG	GG	GG	GG	GG	AA	GG	GG	GG	GG	GG
wsnp_Ex_c17684_26426785	chr1A	201746573	GG	GG	GG	GG	GG	GG	GG	GG	GG	GG	GG	GG	GG	GG	GG	GG	GG	GG	GG	GG	GG	GG	GG	AA	AA	GG	GG	GG	AA	AA	GG	AA	GG	GG	GG	GG	GG	GG	GG	GG	GG	AA	GG	GG	GG	GG	GG
Kukri_c22856_385	chr1A	204829348	TT	CC	CC	CC	TT	TT	CC	TT	TT	TT	CC	TT	CC	CC	CC	CC	CC	CC	TT	TT	CC	TT	CC	CC	CC	NC	CC	NC	TT	CC	TT	CC	CC	TT	TT	CC	CC	CC	CC	CC	CC	CC	CC	CC	CC	CC	CC
wsnp_Ra_c26956_36503468	chr1A	208208383	CC	CC	CC	CC	CC	CC	CC	CC	CC	CC	CC	CC	CC	CC	CC	CC	CC	CC	CC	CC	CC	CC	CC	TT	TT	NC	CC	CC	NC	TT	CC	TT	CC	CC	CC	CC	CC	CC	CC	CC	CC	TT	CC	CC	CC	NC	CC
wsnp_Ex_rep_c66875_65276404	chr1A	208209636	TT	TT	TT	TT	TT	TT	TT	TT	TT	TT	TT	TT	TT	TT	TT	TT	TT	TT	TT	TT	TT	TT	TT	GG	GG	NC	TT	TT	GG	GG	TT	GG	TT	TT	TT	TT	TT	TT	TT	TT	TT	GG	TT	TT	TT	TT	TT
Kukri_rep_c81206_235	chr1A	208681974	TT	TT	TT	TT	TT	TT	TT	TT	TT	TT	TT	TT	TT	TT	TT	TT	TT	TT	TT	TT	TT	TT	TT	CC	CC	TT	TT	TT	CC	CC	TT	CC	TT	TT	TT	TT	TT	TT	TT	TT	TT	CC	TT	TT	TT	TT	TT
Ex_c17168_1216	chr1A	208711235	GG	GG	GG	GG	GG	GG	GG	GG	GG	GG	GG	GG	GG	AA	GG	GG	GG	GG	GG	GG	GG	GG	GG	GG	GG	GG	GG	GG	GG	GG	AA	GG	AA	GG	GG	GG	GG	NC	GG	GG	GG	GG	GG	GG	GG	GG	GG
Ex_c27351_850	chr1A	208713499	AA	AA	AA	AA	AA	NC	AA	AA	AA	AA	AA	AA	AA	AA	AA	AA	AA	AA	AA	AA	AA	AA	AA	GG	NC	AA	AA	AA	NC	NC	AA	GG	AA	AA	AA	AA	AA	AA	AA	AA	AA	GG	AA	AA	AA	AA	AA
Excalibur_c20777_315	chr1A	208725252	CC	CC	CC	CC	CC	CC	CC	CC	CC	CC	CC	CC	CC	TT	CC	CC	CC	CC	CC	CC	CC	CC	CC	CC	CC	NC	CC	CC	NC	CC	TT	CC	TT	CC	CC	CC	CC	NC	CC	CC	CC	CC	CC	CC	CC	CC	CC
IAAV839	chr1A	208726926	TT	TT	TT	TT	TT	TT	TT	TT	TT	TT	TT	TT	TT	TT	TT	TT	TT	NC	TT	TT	TT	TT	TT	CC	CC	TT	TT	TT	CC	CC	TT	CC	TT	TT	TT	TT	TT	TT	TT	TT	TT	CC	TT	TT	TT	TT	TT
Excalibur_c18735_1380	chr1A	208910060	AA	GG	GG	GG	AA	AA	GG	AA	AA	AA	GG	AA	GG	GG	GG	GG	GG	GG	AA	AA	GG	AA	GG	GG	GG	NC	GG	GG	AA	GG	AA	GG	GG	AA	AA	GG	GG	GG	GG	GG	GG	GG	GG	GG	GG	GG	GG
wsnp_Ex_c13783_21613564	chr1A	208913403	GG	GG	GG	GG	GG	GG	GG	GG	GG	GG	GG	GG	AA	GG	GG	GG	GG	GG	GG	GG	GG	GG	GG	AA	AA	GG	GG	GG	AA	AA	GG	AA	GG	GG	GG	GG	GG	GG	GG	GG	GG	AA	GG	GG	GG	GG	GG
RAC875_c25442_231	chr1A	216415143	AA	AA	AA	AA	AA	AA	AA	AA	AA	AA	AA	AA	AA	AA	AA	AA	AA	AA	NC	AA	AA	AA	AA	CC	CC	AA	AA	AA	CC	CC	AA	CC	AA	AA	AA	AA	AA	AA	AA	AA	AA	CC	AA	AA	AA	NC	AA
wsnp_Ex_c3747_6824863	chr1A	217612407	CC	CC	CC	CC	CC	CC	CC	CC	CC	CC	CC	CC	CC	CC	CC	CC	CC	CC	CC	CC	CC	CC	CC	TT	TT	CC	CC	CC	NC	TT	CC	TT	CC	CC	CC	CC	CC	CC	CC	CC	CC	TT	CC	CC	CC	NC	CC
BS00065700_51	chr1A	219365252	TT	CC	TT	TT	CC	CC	CC	TT	TT	TT	TT	TT	TT	TT	CC	TT	CC	NC	TT	CC	CC	CC	CC	TT	CC	TT	CC	NC	CC	TT	TT	CC	CC	TT	CC	CC	CC	CC	TT	CC	CC	TT	CC	CC	CC	NC	NC
wsnp_Ex_c645_1273901	chr1A	219895001	GG	GG	GG	GG	GG	GG	GG	GG	GG	GG	GG	GG	GG	GG	GG	GG	GG	GG	GG	GG	GG	GG	GG	TT	TT	GG	GG	GG	TT	TT	GG	TT	GG	GG	GG	GG	GG	GG	GG	GG	GG	TT	GG	GG	GG	GG	NC
wsnp_Ex_c645_1273590	chr1A	219895948	GG	GG	GG	GG	GG	GG	GG	GG	GG	GG	GG	GG	GG	GG	GG	GG	GG	GG	GG	GG	GG	GG	GG	AA	AA	GG	GG	GG	AA	AA	GG	AA	GG	GG	GG	GG	GG	GG	GG	GG	GG	AA	GG	GG	GG	GG	GG
Ra_c7062_430	chr1A	222917663	AA	AA	AA	AA	AA	AA	AA	AA	AA	AA	AA	AA	AA	AA	AA	AA	AA	AA	AA	AA	AA	AA	AA	GG	GG	AA	AA	AA	GG	GG	AA	GG	AA	AA	AA	AA	AA	AA	AA	AA	AA	GG	AA	AA	AA	AA	AA
IAAV9022	chr1A	222918217	CC	CC	CC	CC	CC	CC	CC	CC	CC	CC	CC	CC	CC	CC	CC	CC	CC	CC	CC	CC	CC	CC	CC	TT	TT	CC	CC	CC	NC	TT	CC	TT	CC	CC	CC	CC	CC	CC	CC	CC	CC	TT	CC	CC	CC	CC	CC
Ex_c3567_1048	chr1A	222918978	GG	GG	GG	GG	GG	GG	GG	GG	GG	GG	GG	GG	GG	GG	GG	GG	GG	GG	GG	GG	GG	GG	GG	TT	TT	NC	GG	GG	TT	TT	GG	TT	GG	GG	GG	GG	GG	GG	GG	GG	GG	TT	GG	GG	GG	GG	GG
wsnp_Ex_c3567_6526582	chr1A	222919265	CC	CC	CC	CC	CC	CC	CC	CC	CC	CC	CC	CC	CC	CC	CC	CC	CC	CC	CC	CC	CC	CC	CC	AA	AA	CC	CC	CC	NC	AA	CC	NC	CC	CC	CC	CC	CC	CC	CC	CC	CC	AA	CC	CC	CC	CC	CC
wsnp_Ra_rep_c105422_89367749	chr1A	223938186	AA	AA	AA	AA	AA	AA	AA	AA	AA	AA	AA	AA	AA	AA	AA	AA	AA	NC	AA	AA	AA	AA	AA	GG	GG	NC	AA	AA	GG	GG	AA	GG	AA	AA	AA	AA	AA	AA	AA	AA	AA	GG	AA	AA	AA	AA	AA
BS00053717_51	chr1A	223990409	AA	CC	AA	AA	AA	AA	NC	AA	AA	AA	AA	AA	AA	AA	AA	AA	AA	AA	NC	AA	AA	AA	AA	CC	AA	AA	AA	AA	AA	AA	CC	AA	AA	AA	AA	AA	CC	AA	AA	AA	AA	AA	AA	AA	AA	AA	AA
BS00053718_51	chr1A	223990496	GG	GG	GG	GG	GG	GG	GG	GG	GG	GG	GG	GG	GG	GG	GG	GG	GG	GG	GG	GG	GG	GG	GG	NC	AA	GG	GG	GG	AA	AA	GG	AA	GG	GG	GG	GG	GG	GG	GG	GG	GG	AA	GG	GG	GG	GG	GG
wsnp_CAP12_c2645_1267978	chr1A	224805944	CC	CC	CC	CC	CC	CC	CC	CC	CC	CC	CC	CC	CC	CC	CC	CC	CC	CC	CC	CC	CC	CC	CC	TT	TT	CC	CC	CC	TT	TT	CC	TT	CC	CC	CC	CC	CC	CC	CC	CC	CC	TT	CC	CC	CC	CC	CC
wsnp_Ex_c21450_30588044	chr1A	224826886	AA	AA	AA	AA	AA	AA	AA	AA	AA	AA	AA	AA	AA	AA	AA	AA	AA	AA	AA	AA	AA	AA	AA	GG	GG	AA	AA	AA	GG	GG	AA	GG	AA	AA	AA	AA	AA	AA	AA	AA	AA	GG	AA	AA	AA	AA	AA
Excalibur_c6141_1337	chr1A	225512942	GG	GG	GG	GG	GG	GG	GG	GG	GG	GG	GG	GG	GG	GG	GG	GG	GG	GG	GG	GG	GG	GG	GG	AA	AA	GG	GG	GG	AA	AA	GG	AA	GG	GG	GG	GG	GG	GG	GG	GG	GG	AA	GG	GG	GG	NC	GG
wsnp_Ex_c6934_11953178	chr1A	228530238	GG	GG	GG	GG	GG	GG	GG	GG	GG	GG	GG	GG	GG	GG	GG	GG	GG	GG	GG	GG	GG	GG	GG	AA	AA	GG	GG	GG	NC	AA	GG	AA	GG	GG	GG	GG	GG	GG	GG	GG	GG	AA	GG	GG	GG	NC	GG
RAC875_c24429_132	chr1A	230134914	TT	TT	TT	TT	TT	TT	TT	TT	TT	TT	TT	TT	TT	TT	TT	TT	TT	TT	TT	TT	TT	CC	TT	TT	TT	TT	TT	TT	TT	TT	CC	TT	TT	CC	TT	TT	TT	TT	TT	TT	TT	TT	CC	TT	CC	TT	TT
wsnp_RFL_Contig1186_254286	chr1A	232086790	AA	AA	AA	AA	AA	AA	AA	AA	AA	AA	AA	AA	AA	AA	AA	AA	AA	AA	AA	AA	AA	AA	AA	CC	CC	AA	AA	AA	CC	CC	AA	CC	AA	AA	AA	AA	AA	AA	AA	AA	AA	CC	AA	AA	AA	AA	AA
wsnp_Ex_rep_c102155_87382570	chr1A	232086790	AA	AA	AA	AA	AA	AA	AA	AA	AA	AA	AA	AA	AA	AA	AA	AA	AA	AA	AA	AA	AA	AA	AA	CC	CC	AA	AA	AA	CC	CC	AA	CC	AA	AA	AA	AA	AA	AA	AA	AA	AA	CC	AA	AA	AA	AA	AA
RAC875_c18355_804	chr1A	232340998	AA	AA	AA	AA	AA	AA	AA	AA	AA	AA	AA	AA	AA	AA	AA	AA	AA	AA	AA	AA	AA	AA	AA	GG	GG	AA	AA	AA	GG	GG	AA	GG	AA	AA	AA	AA	AA	AA	AA	AA	AA	GG	AA	AA	AA	AA	AA
RAC875_c7305_75	chr1A	232606183	AA	AA	AA	AA	AA	AA	AA	AA	AA	AA	AA	AA	AA	AA	AA	AA	AA	AA	AA	AA	AA	AA	AA	CC	CC	AA	AA	AA	CC	CC	AA	CC	AA	AA	AA	AA	AA	AA	AA	AA	AA	CC	AA	AA	AA	AA	AA
BS00067330_51	chr1A	233921831	AA	AA	AA	AA	AA	AA	AA	AA	AA	AA	AA	AA	AA	AA	AA	AA	AA	AA	AA	AA	AA	AA	AA	GG	GG	AA	AA	AA	GG	GG	AA	GG	AA	AA	AA	AA	AA	AA	AA	AA	AA	GG	AA	AA	AA	NC	AA
wsnp_Ra_c20163_29413615	chr1A	234807446	AA	AA	AA	AA	AA	AA	AA	AA	AA	AA	AA	AA	AA	AA	AA	AA	AA	AA	AA	AA	AA	AA	AA	GG	GG	AA	AA	AA	GG	GG	AA	GG	AA	AA	AA	AA	AA	AA	AA	AA	AA	GG	AA	AA	AA	AA	AA
wsnp_Ex_c8374_14111734	chr1A	235688753	AA	AA	AA	AA	AA	AA	AA	AA	AA	AA	AA	AA	AA	AA	AA	AA	AA	AA	AA	AA	AA	AA	AA	GG	GG	NC	AA	AA	NC	GG	AA	GG	AA	AA	AA	AA	AA	AA	AA	AA	AA	GG	AA	AA	AA	NC	AA
IAAV5236	chr1A	236720979	TT	AA	AA	AA	TT	TT	AA	TT	TT	TT	AA	TT	AA	AA	AA	AA	AA	AA	TT	TT	AA	TT	AA	AA	AA	TT	AA	NC	TT	AA	TT	AA	AA	TT	TT	AA	AA	AA	AA	AA	AA	AA	AA	AA	AA	AA	AA
wsnp_Ex_c11697_18821490	chr1A	236721213	CC	CC	CC	CC	CC	CC	CC	CC	CC	CC	CC	CC	CC	CC	CC	CC	CC	CC	CC	CC	CC	CC	CC	TT	TT	CC	CC	CC	TT	NC	CC	TT	CC	CC	CC	CC	CC	CC	CC	CC	CC	TT	CC	CC	CC	CC	CC
Ra_c4555_836	chr1A	238108676	CC	CC	CC	CC	TT	CC	TT	CC	CC	CC	CC	CC	CC	CC	CC	CC	CC	TT	CC	CC	CC	CC	CC	CC	CC	TT	CC	CC	CC	CC	CC	TT	CC	CC	CC	CC	CC	CC	NC	CC	CC	CC	CC	CC	CC	CC	CC
BS00077815_51	chr1A	238653598	AA	AA	AA	AA	AA	AA	AA	AA	AA	AA	AA	AA	AA	AA	AA	AA	AA	AA	AA	AA	AA	AA	AA	GG	GG	AA	AA	AA	GG	GG	AA	GG	AA	AA	AA	AA	AA	AA	AA	AA	AA	GG	AA	AA	AA	NC	AA
wsnp_Ex_c6826_11774795	chr1A	238680137	AA	AA	AA	AA	AA	AA	AA	AA	AA	AA	AA	AA	AA	AA	AA	AA	AA	AA	AA	AA	AA	AA	AA	CC	CC	AA	AA	AA	CC	CC	AA	CC	AA	AA	AA	AA	AA	AA	AA	AA	AA	CC	AA	AA	AA	NC	AA
BobWhite_c44224_71	chr1A	238680796	TT	TT	TT	TT	TT	TT	TT	TT	TT	TT	TT	TT	TT	TT	TT	TT	TT	TT	TT	TT	TT	TT	TT	CC	CC	TT	TT	TT	CC	CC	TT	CC	TT	TT	TT	TT	TT	TT	TT	TT	TT	CC	TT	TT	TT	TT	TT
BS00063063_51	chr1A	240318280	AA	AA	AA	AA	AA	AA	AA	AA	AA	AA	AA	AA	AA	AA	AA	AA	AA	AA	AA	AA	AA	AA	AA	GG	GG	AA	AA	AA	GG	GG	AA	GG	AA	AA	AA	AA	AA	AA	AA	AA	AA	GG	AA	AA	AA	NC	AA
wsnp_Ex_c6278_10941843	chr1A	242012656	TT	TT	TT	TT	TT	TT	TT	TT	TT	TT	TT	TT	TT	TT	TT	TT	TT	TT	TT	TT	TT	TT	TT	CC	CC	TT	TT	TT	CC	CC	TT	CC	TT	TT	TT	TT	TT	TT	TT	TT	TT	CC	TT	TT	TT	NC	TT
wsnp_Ex_c8666_14522816	chr1A	245116895	GG	GG	GG	GG	GG	GG	GG	GG	GG	GG	GG	GG	GG	GG	GG	GG	GG	GG	GG	GG	GG	GG	GG	AA	AA	GG	GG	GG	AA	AA	GG	AA	GG	GG	GG	GG	GG	GG	GG	GG	GG	AA	GG	GG	GG	GG	GG
wsnp_Ex_c3365_6183009	chr1A	245524053	GG	GG	GG	GG	GG	GG	GG	GG	GG	GG	GG	GG	GG	GG	GG	GG	GG	GG	GG	GG	GG	GG	GG	AA	AA	GG	GG	GG	NC	AA	GG	AA	GG	GG	GG	GG	GG	GG	GG	GG	GG	AA	GG	GG	GG	GG	GG
Kukri_c19641_477	chr1A	246128742	CC	CC	AC	CC	CC	CC	NC	CC	CC	CC	CC	CC	CC	AA	NC	CC	NC	NC	CC	CC	NC	CC	CC	AA	NC	NC	AA	CC	CC	CC	CC	NC	CC	CC	CC	CC	CC	AA	NC	CC	AA	AA	CC	NC	CC	CC	CC
IAAV742	chr1A	246130045	AA	AA	AA	AA	AA	AA	AA	AA	AA	AA	AA	AA	AA	AA	AA	AA	AA	NC	AA	AA	AA	AA	AA	GG	GG	NC	AA	AA	GG	GG	AA	GG	AA	AA	AA	AA	AA	AA	AA	AA	AA	GG	AA	AA	AA	NC	AA
Kukri_c27690_411	chr1A	246130253	AA	AA	GG	AA	AA	AA	GG	AA	AA	AA	AA	AA	AA	GG	AA	AA	AA	AA	AA	AA	AA	AA	AA	GG	GG	AA	GG	AA	AA	AA	AA	NC	AA	AA	AA	AA	AA	GG	GG	AA	GG	GG	AA	AA	AA	AA	AA
wsnp_Ex_c18196_27006489	chr1A	249053346	GG	GG	GG	GG	GG	GG	GG	GG	GG	GG	GG	GG	GG	GG	GG	GG	GG	GG	GG	GG	GG	GG	GG	AA	AA	GG	GG	GG	AA	AA	GG	AA	GG	GG	GG	GG	GG	GG	GG	GG	GG	AA	GG	GG	GG	GG	GG
RAC875_rep_c87552_86	chr1A	250198136	CC	CC	TT	CC	CC	CC	TT	CC	CC	CC	CC	CC	CC	TT	CC	CC	CC	CC	CC	CC	CC	CC	CC	TT	TT	NC	TT	CC	CC	CC	CC	TT	CC	CC	CC	CC	CC	TT	TT	CC	TT	TT	CC	CC	CC	CC	CC
wsnp_Ra_c6474_11298858	chr1A	251589389	GG	GG	GG	GG	GG	GG	GG	GG	GG	GG	GG	GG	GG	GG	GG	GG	GG	GG	GG	GG	GG	GG	GG	AA	AA	GG	GG	GG	NC	AA	GG	AA	GG	GG	GG	GG	GG	GG	GG	GG	GG	AA	GG	GG	GG	NC	GG
Ex_c759_2378	chr1A	251589859	TT	TT	TT	TT	TT	TT	TT	TT	TT	TT	TT	TT	TT	TT	TT	TT	TT	TT	TT	TT	TT	TT	TT	CC	CC	NC	TT	TT	CC	CC	TT	CC	TT	TT	TT	TT	TT	TT	TT	TT	TT	CC	TT	TT	TT	TT	TT
IACX11112	chr1A	251590283	CC	CC	GG	GG	GG	CC	CC	GG	GG	CC	GG	CC	GG	GG	GG	GG	GG	CC	GG	CC	GG	GG	GG	GG	GG	GG	GG	GG	GG	GG	GG	GG	GG	CC	CC	GG	CC	GG	GG	GG	CC	GG	CC	GG	GG	GG	GG
Ex_c14515_220	chr1A	251590764	GG	GG	GG	GG	GG	GG	GG	GG	GG	GG	GG	GG	GG	GG	GG	GG	GG	GG	GG	GG	GG	GG	GG	AA	AA	GG	GG	GG	AA	AA	GG	AA	GG	GG	GG	GG	GG	GG	GG	GG	GG	AA	GG	GG	GG	NC	GG
Ex_c14515_218	chr1A	251590766	TT	TT	TT	TT	TT	TT	TT	TT	TT	TT	TT	TT	TT	TT	TT	TT	TT	NC	TT	TT	TT	TT	TT	CC	CC	TT	TT	TT	CC	CC	TT	CC	TT	TT	TT	TT	TT	TT	TT	TT	TT	CC	TT	TT	TT	TT	TT
Ra_c11042_1500	chr1A	251591365	CC	CC	CC	CC	CC	CC	CC	CC	CC	CC	CC	CC	CC	CC	CC	CC	CC	CC	CC	CC	CC	CC	CC	TT	TT	CC	CC	CC	TT	TT	CC	TT	CC	CC	CC	CC	CC	CC	CC	CC	CC	TT	CC	CC	CC	CC	CC
Excalibur_c7692_139	chr1A	252324269	TT	TT	TT	TT	TT	TT	TT	TT	TT	TT	TT	TT	TT	TT	TT	TT	TT	TT	TT	TT	TT	TT	TT	CC	CC	TT	TT	TT	CC	CC	TT	CC	TT	TT	TT	TT	TT	TT	TT	TT	TT	CC	TT	TT	TT	TT	TT
RAC875_c1380_1121	chr1A	252508263	GG	GG	GG	GG	AA	GG	AA	GG	GG	GG	GG	AA	GG	GG	GG	GG	GG	NC	NC	GG	GG	GG	GG	GG	GG	NC	GG	GG	GG	GG	GG	GG	GG	GG	GG	GG	GG	GG	GG	GG	GG	GG	GG	GG	GG	GG	GG
Excalibur_c62832_446	chr1A	252624024	GG	GG	GG	GG	GG	GG	GG	GG	GG	GG	GG	GG	GG	GG	GG	GG	GG	GG	GG	GG	GG	GG	GG	AA	NC	GG	GG	GG	NC	AA	GG	NC	GG	GG	GG	GG	GG	GG	GG	GG	GG	AA	GG	GG	GG	GG	GG
Kukri_c46608_277	chr1A	252624591	GG	GG	GG	GG	GG	GG	GG	GG	GG	GG	GG	GG	GG	GG	GG	GG	GG	GG	GG	GG	GG	GG	GG	AA	AA	GG	GG	GG	NC	AA	GG	NC	GG	GG	GG	GG	GG	GG	GG	GG	GG	AA	GG	GG	GG	GG	GG
wsnp_Ex_c3142_5808330	chr1A	254385366	CC	CC	CC	CC	CC	CC	CC	CC	CC	CC	CC	CC	CC	CC	CC	CC	CC	CC	CC	CC	CC	CC	CC	TT	TT	CC	CC	CC	TT	TT	CC	TT	CC	CC	CC	CC	CC	CC	CC	CC	CC	TT	CC	CC	CC	CC	CC
wsnp_Ex_c3142_5808220	chr1A	254386084	CC	CC	CC	CC	CC	CC	CC	CC	CC	CC	CC	CC	CC	CC	CC	CC	CC	CC	CC	CC	CC	CC	CC	TT	TT	CC	CC	CC	TT	TT	CC	NC	CC	CC	CC	CC	CC	CC	CC	CC	CC	TT	CC	CC	CC	CC	CC
wsnp_BE518393A_Td_2_3	chr1A	255898890	CC	CC	CC	CC	CC	CC	CC	CC	CC	CC	CC	CC	CC	CC	CC	CC	CC	CC	CC	CC	CC	CC	CC	AA	AA	CC	CC	CC	AA	AA	CC	AA	CC	CC	CC	CC	CC	CC	CC	CC	CC	AA	CC	CC	CC	CC	CC
BS00077504_51	chr1A	256697068	AA	AA	AA	AA	AA	AA	AA	AA	AA	AA	AA	AA	AA	AA	AA	AA	AA	AA	AA	AA	AA	AA	AA	GG	GG	AA	AA	AA	NC	GG	AA	GG	AA	AA	AA	AA	AA	AA	AA	AA	AA	NC	AA	AA	AA	NC	AA
Excalibur_c8495_140	chr1A	258871363	CC	CC	CC	CC	CC	CC	CC	CC	CC	CC	CC	CC	CC	CC	CC	CC	CC	CC	CC	CC	CC	CC	NC	TT	TT	CC	CC	CC	NC	CC	CC	TT	CC	CC	CC	CC	CC	CC	CC	CC	CC	TT	CC	CC	CC	NC	CC
Kukri_rep_c111213_148	chr1A	261816984	AA	GG	AA	GG	AA	AA	AA	AA	AA	AA	GG	AA	GG	AA	GG	GG	GG	GG	AA	AA	GG	GG	AA	AA	AA	AA	AA	GG	AA	AA	AA	AA	GG	AA	AA	GG	GG	AA	AA	AA	AA	AA	GG	GG	GG	AA	GG
IACX9019	chr1A	264982966	GG	GG	GG	GG	GG	GG	GG	GG	GG	GG	GG	GG	GG	GG	GG	GG	GG	GG	GG	GG	GG	GG	GG	TT	TT	GG	GG	GG	TT	GG	GG	TT	GG	GG	GG	GG	GG	GG	GG	GG	GG	TT	GG	GG	GG	GG	GG
BobWhite_c13867_217	chr1A	264983336	GG	GG	GG	GG	GG	GG	GG	GG	GG	GG	GG	GG	GG	GG	GG	GG	GG	GG	GG	GG	GG	GG	NC	AA	AA	GG	GG	GG	NC	GG	GG	AA	GG	GG	GG	GG	GG	GG	GG	GG	GG	AA	GG	GG	GG	GG	GG
RAC875_c10226_1478	chr1A	268123230	CC	AA	CC	AA	CC	CC	CC	CC	CC	CC	AA	CC	AA	CC	AA	AA	AA	AA	CC	CC	AA	AA	CC	CC	CC	CC	CC	AA	CC	CC	CC	CC	AA	CC	CC	AA	AA	CC	CC	CC	CC	CC	AA	AA	AA	CC	AA
BS00068036_51	chr1A	268932276	TT	TT	TT	TT	TT	TT	TT	TT	TT	TT	TT	TT	TT	TT	TT	TT	TT	TT	TT	TT	TT	TT	TT	GG	GG	TT	TT	TT	GG	TT	TT	GG	TT	TT	TT	TT	TT	TT	TT	TT	TT	GG	TT	TT	TT	TT	TT
Tdurum_contig42289_936	chr1A	269999397	GG	AA	GG	AA	GG	GG	GG	GG	GG	GG	AA	GG	AA	GG	AA	AA	AA	NC	GG	GG	AA	AA	GG	GG	GG	GG	GG	AA	GG	GG	GG	GG	AA	GG	GG	AA	AA	GG	GG	GG	GG	GG	AA	AA	AA	GG	AA
Tdurum_contig42289_1857	chr1A	270004107	AA	CC	AA	CC	AA	AA	AA	AA	AA	AA	CC	AA	CC	AA	CC	CC	CC	NC	AA	AA	CC	CC	AA	AA	AA	AA	AA	CC	AA	AA	AA	AA	CC	AA	AA	CC	CC	AA	AA	AA	AA	AA	CC	CC	CC	AA	CC
BS00021895_51	chr1A	270007796	GG	GG	GG	GG	GG	GG	GG	GG	GG	GG	GG	GG	GG	GG	GG	GG	GG	NC	GG	GG	GG	GG	GG	AA	AA	GG	GG	GG	AA	AA	GG	AA	GG	GG	GG	GG	GG	GG	GG	GG	GG	AA	GG	GG	GG	GG	GG
BS00021730_51	chr1A	272313241	AA	AA	AA	AA	AA	AA	AA	AA	AA	AA	AA	AA	AA	AA	AA	AA	AA	AA	AA	AA	AA	AA	NC	GG	GG	AA	AA	AA	GG	GG	AA	GG	AA	AA	AA	AA	AA	AA	AA	AA	AA	GG	AA	AA	AA	NC	AA
tplb0024i16_800	chr1A	272613123	AA	GG	AA	GG	AA	AA	AA	AA	AA	AA	GG	AA	GG	AA	GG	GG	GG	NC	AA	AA	GG	GG	AA	AA	AA	AA	AA	NC	NC	AA	AA	AA	GG	AA	AA	GG	GG	AA	AA	AA	AA	AA	GG	GG	GG	AA	GG
BS00048887_51	chr1A	274785621	CC	CC	CC	CC	CC	CC	CC	CC	CC	CC	CC	CC	CC	CC	CC	CC	CC	CC	NC	CC	CC	CC	CC	TT	TT	CC	CC	CC	NC	TT	CC	TT	CC	CC	CC	CC	CC	CC	CC	CC	CC	TT	CC	CC	CC	CC	CC
GENE-0287_28	chr1A	276971915	TT	TT	TT	TT	TT	TT	TT	TT	TT	TT	TT	TT	TT	TT	TT	TT	TT	TT	TT	TT	TT	TT	TT	GG	GG	TT	TT	TT	GG	GG	TT	GG	TT	TT	TT	TT	TT	TT	TT	TT	TT	GG	TT	TT	TT	TT	TT
BS00078977_51	chr1A	278143477	CC	CC	CC	CC	CC	CC	CC	CC	CC	CC	CC	CC	CC	CC	CC	CC	CC	CC	CC	CC	CC	CC	NC	TT	TT	CC	CC	CC	NC	CC	CC	NC	CC	CC	CC	CC	CC	CC	CC	CC	CC	TT	CC	CC	CC	CC	CC
IAAV5391	chr1A	278145446	CC	CC	CC	CC	CC	CC	CC	CC	CC	CC	CC	CC	CC	CC	CC	CC	CC	CC	CC	CC	CC	CC	NC	AA	AA	CC	CC	CC	AA	CC	CC	AA	CC	CC	CC	CC	CC	CC	CC	CC	CC	AA	CC	CC	CC	CC	CC
BS00064698_51	chr1A	278158006	AA	AA	AA	AA	AA	AA	GG	AA	AA	AA	AA	GG	AA	AA	AA	AA	AA	GG	AA	AA	AA	AA	AA	AA	AA	NC	AA	AA	AA	NC	AA	NC	AA	AA	AA	AA	AA	AA	AA	NC	GG	AA	AA	AA	AA	GG	AA
Excalibur_c5052_151	chr1A	279824981	AA	GG	AA	GG	AA	GG	AA	AA	AA	AA	GG	AA	GG	AA	GG	GG	GG	GG	AA	AA	GG	GG	AA	AA	AA	AA	AA	NC	AA	AA	AA	AA	GG	AA	AA	GG	GG	AA	AA	AA	AA	AA	GG	GG	GG	AA	GG
RAC875_c11749_97	chr1A	279825442	AA	GG	AA	GG	AA	GG	AA	NC	AA	AA	GG	AA	GG	AA	GG	GG	GG	GG	AA	AA	GG	GG	AA	AA	AA	AA	AA	NC	AA	AA	AA	AA	GG	AA	AA	GG	GG	AA	AA	AA	AA	AA	GG	GG	GG	AA	GG
RAC875_c2972_225	chr1A	279825827	GG	AA	GG	AA	GG	AA	GG	GG	GG	GG	AA	GG	AA	GG	AA	AA	AA	AA	GG	GG	AA	AA	GG	GG	GG	GG	GG	NC	GG	GG	GG	GG	AA	GG	GG	AA	NC	GG	GG	GG	GG	GG	AA	AA	AA	GG	AA
BS00022216_51	chr1A	279832097	CC	CC	CC	CC	CC	CC	CC	CC	CC	CC	CC	CC	CC	CC	CC	CC	CC	CC	CC	CC	CC	CC	CC	TT	TT	CC	CC	CC	TT	CC	CC	TT	CC	CC	CC	CC	CC	CC	CC	CC	CC	TT	CC	CC	CC	CC	CC
RAC875_c18282_1390	chr1A	279838513	TT	CC	TT	CC	TT	CC	TT	TT	TT	TT	CC	TT	CC	TT	CC	CC	CC	CC	TT	TT	CC	CC	TT	TT	TT	TT	TT	TT	TT	TT	TT	TT	CC	TT	TT	CC	CC	TT	TT	TT	TT	TT	CC	CC	CC	TT	CC
Tdurum_contig19102_84	chr1A	279839057	GG	AA	GG	AA	GG	AA	GG	GG	GG	GG	AA	GG	AA	GG	AA	AA	AA	AA	GG	GG	AA	AA	GG	GG	GG	NC	GG	AA	GG	GG	GG	GG	AA	GG	GG	AA	AA	GG	GG	GG	GG	GG	AA	AA	AA	GG	AA
Tdurum_contig14650_689	chr1A	279840905	CC	TT	CC	TT	CC	TT	CC	CC	CC	CC	TT	TC	TT	CC	TT	TT	TT	TT	CC	CC	TT	TT	CC	CC	CC	CC	CC	TC	CC	CC	CC	CC	TT	CC	CC	TT	NC	CC	CC	CC	CC	CC	TT	TT	TT	CC	TT
BS00022217_51	chr1A	281094978	CC	CC	CC	CC	CC	CC	CC	CC	CC	CC	CC	CC	CC	CC	CC	CC	CC	CC	CC	CC	CC	CC	NC	TT	TT	CC	CC	CC	NC	CC	CC	TT	CC	CC	CC	CC	CC	CC	CC	CC	CC	TT	CC	CC	CC	NC	CC
CAP7_rep_c12580_266	chr1A	282554412	CC	AA	CC	AA	CC	AA	CC	CC	CC	CC	AA	CC	AA	CC	AA	AA	AA	AA	CC	CC	AA	AA	CC	CC	CC	CC	CC	AA	CC	CC	CC	CC	AA	CC	CC	AA	AA	CC	CC	CC	CC	CC	AA	AA	AA	CC	AA
Kukri_rep_c68583_931	chr1A	282698918	CC	TT	CC	TT	CC	NC	CC	CC	CC	CC	TT	CC	TT	CC	TT	TT	TT	TT	CC	CC	NC	TT	CC	CC	CC	CC	CC	TT	CC	CC	CC	CC	TT	CC	CC	TT	TT	CC	CC	CC	CC	CC	TT	TT	TT	CC	TT
Ku_c62848_956	chr1A	282699068	CC	AA	CC	AA	CC	AA	CC	CC	CC	CC	AA	CC	AA	CC	AA	AA	AA	AA	CC	CC	AA	AA	CC	CC	CC	CC	CC	NC	CC	CC	CC	CC	AA	CC	CC	AA	NC	CC	CC	CC	CC	CC	AA	AA	AA	CC	AA
RFL_Contig2784_641	chr1A	284912518	AA	GG	AA	GG	AA	GG	AA	AA	AA	AA	GG	NC	GG	AA	GG	GG	GG	NC	AA	AA	GG	GG	AA	AA	AA	NC	AA	GG	NC	AA	AA	AA	GG	AA	AA	GG	GG	AA	AA	AA	AA	AA	GG	GG	GG	AA	GG
BS00069117_51	chr1A	287305110	AA	AA	AA	AA	AA	AA	AA	AA	AA	AA	AA	AA	AA	AA	AA	AA	AA	AA	AA	AA	AA	AA	NC	GG	GG	AA	AA	AA	GG	AA	AA	GG	AA	AA	AA	AA	AA	AA	AA	AA	AA	GG	AA	AA	AA	NC	AA
BS00065930_51	chr1A	289328473	AA	AA	AA	AA	AA	AA	AA	AA	AA	AA	AA	AA	AA	AA	AA	AA	AA	AA	AA	AA	AA	AA	AA	GG	GG	GG	GG	GG	AA	GG	GG	GG	AA	AA	AA	GG	AA	GG	AA	AA	AA	GG	AA	GG	AA	GG	AA
Kukri_c6106_470	chr1A	291255228	GG	GG	GG	GG	GG	GG	GG	GG	GG	GG	GG	GG	GG	GG	GG	GG	GG	GG	GG	GG	GG	GG	GG	AA	AA	GG	GG	GG	AA	GG	GG	AA	GG	GG	GG	GG	GG	GG	GG	GG	GG	AA	GG	GG	GG	GG	GG
RAC875_rep_c85118_294	chr1A	292078845	CC	CC	CC	CC	CC	CC	CC	CC	CC	CC	CC	CC	CC	CC	CC	CC	CC	CC	CC	CC	CC	CC	CC	TT	TT	CC	CC	CC	TT	CC	CC	TT	CC	CC	CC	CC	CC	CC	CC	CC	CC	TT	CC	CC	CC	CC	CC
BS00008865_51	chr1A	295228499	TT	TT	TT	TT	TT	TT	NC	TT	TT	TT	TT	TT	TT	TT	TT	TT	TT	NC	TT	TT	CC	TT	NC	CC	CC	NC	TT	TT	CC	TT	TT	CC	TT	TT	TT	TT	TT	TT	TT	TT	TT	CC	TT	TT	TT	NC	TT
Kukri_rep_c99813_69	chr1A	295585303	GG	GG	GG	GG	GG	GG	GG	GG	GG	GG	GG	GG	GG	GG	GG	GG	GG	GG	AA	GG	GG	GG	GG	GG	GG	GG	GG	GG	GG	AA	GG	GG	GG	GG	GG	GG	GG	GG	AA	GG	GG	GG	GG	GG	GG	GG	GG
Excalibur_c27675_912	chr1A	295587672	NC	AA	AA	AA	AA	AA	AA	AA	AA	AA	AA	NC	AA	AA	GG	AA	NC	AA	AA	AA	GG	GG	AA	AA	AA	AA	AA	GG	AA	AA	AA	AA	GG	AA	AA	AA	AA	AA	AA	AA	AA	AA	AA	GG	AA	AA	GG
CAP8_c806_297	chr1A	297380842	TT	TT	TT	TT	TT	TT	TT	TT	TT	TT	TT	TT	TT	TT	TT	TT	TT	TT	CC	TT	CC	TT	NC	CC	CC	TT	TT	TT	CC	CC	TT	CC	TT	TT	TT	TT	TT	TT	CC	TT	TT	CC	TT	TT	TT	TT	TT
Excalibur_c20133_87	chr1A	298037397	CC	CC	CC	CC	CC	CC	CC	CC	CC	CC	CC	CC	CC	CC	CC	CC	CC	CC	TT	CC	CC	CC	CC	TT	TT	CC	CC	CC	TT	TT	CC	NC	CC	CC	CC	CC	CC	CC	TT	CC	CC	TT	CC	CC	CC	CC	CC
Excalibur_rep_c88290_94	chr1A	298108866	TT	TT	TT	TT	TT	TT	TT	TT	TT	TT	TT	TT	TT	TT	TT	TT	TT	TT	CC	TT	TT	TT	TT	CC	CC	TT	TT	TT	CC	CC	TT	CC	TT	TT	TT	TT	TT	TT	CC	TT	TT	CC	TT	TT	TT	TT	TT
BS00022201_51	chr1A	298116028	CC	CC	CC	CC	CC	CC	CC	CC	CC	CC	CC	CC	CC	CC	CC	CC	CC	CC	TT	CC	CC	CC	NC	TT	TT	CC	CC	CC	NC	TT	CC	TT	CC	CC	CC	CC	CC	CC	TT	CC	CC	TT	CC	CC	CC	NC	CC
BS00102492_51	chr1A	298116057	TT	TT	TT	TT	TT	TT	TT	TT	TT	TT	TT	TT	TT	TT	TT	TT	TT	TT	CC	TT	TT	TT	NC	CC	CC	TT	TT	TT	NC	CC	TT	CC	TT	TT	TT	TT	TT	TT	CC	TT	TT	CC	TT	TT	TT	NC	TT
Kukri_c362_91	chr1A	298116695	GG	GG	GG	GG	GG	GG	GG	GG	GG	GG	GG	GG	GG	GG	GG	GG	GG	GG	AA	GG	GG	GG	GG	AA	AA	GG	GG	GG	AA	AA	GG	AA	GG	GG	GG	GG	GG	GG	AA	GG	GG	AA	GG	GG	GG	GG	GG
Kukri_c362_151	chr1A	298116909	AA	AA	AA	AA	AA	AA	AA	AA	AA	AA	AA	AA	AA	AA	AA	AA	AA	AA	GG	AA	AA	AA	NC	GG	GG	AA	AA	AA	GG	GG	AA	GG	AA	AA	AA	AA	AA	AA	GG	AA	AA	GG	AA	AA	AA	NC	AA
BS00011835_51	chr1A	298117391	AA	AA	AA	AA	AA	AA	AA	AA	AA	AA	AA	AA	AA	AA	AA	AA	AA	AA	CC	AA	AA	AA	AA	CC	CC	AA	AA	AA	CC	CC	AA	CC	AA	AA	AA	AA	AA	AA	CC	AA	AA	CC	AA	AA	AA	AA	AA
Tdurum_contig43360_1381	chr1A	301197698	GG	TT	TT	TT	GG	TT	TT	TT	TT	TT	GG	GG	TT	TT	GG	TT	GG	TT	TT	TT	TT	TT	TT	TT	TT	GG	GG	GG	TT	GG	GG	TT	TT	TT	GG	TT	TT	TT	TT	GG	TT	TT	TT	TT	GG	TT	TT
IAAV4916	chr1A	301776517	AA	GG	GG	GG	AA	GG	GG	GG	GG	GG	AA	AA	GG	GG	AA	GG	AA	GG	GG	GG	GG	GG	GG	GG	GG	AA	AA	AA	GG	AA	AA	GG	GG	GG	AA	GG	GG	GG	GG	AA	GG	GG	GG	GG	AA	GG	GG
IAAV5623	chr1A	301777087	TT	TT	TT	TT	TT	TT	TT	TT	TT	TT	TT	TT	TT	TT	TT	TT	TT	TT	TT	TT	TT	TT	NC	CC	CC	TT	TT	TT	CC	TT	TT	CC	TT	TT	TT	TT	TT	TT	TT	TT	TT	CC	TT	TT	TT	NC	TT
GENE-0099_329	chr1A	301777101	TT	TT	TT	TT	TT	TT	TT	TT	TT	TT	TT	TT	TT	TT	TT	TT	TT	TT	TT	TT	TT	TT	NC	CC	CC	NC	TT	TT	CC	TT	TT	CC	TT	TT	TT	TT	TT	TT	TT	TT	TT	CC	TT	TT	TT	NC	TT
IACX7695	chr1A	301897804	TT	GG	GG	GG	NC	GG	NC	GG	GG	GG	TT	NC	GG	GG	TT	GG	TT	NC	GG	GG	TT	GG	GG	GG	GG	NC	TT	TT	GG	TT	TT	NC	GG	GG	TT	GG	GG	GG	NC	TT	GG	GG	GG	GG	TT	GG	GG
IAAV3552	chr1A	304037345	TT	CC	CC	CC	TT	CC	CC	CC	CC	CC	TT	TT	CC	CC	TT	CC	TT	CC	CC	CC	CC	CC	CC	CC	CC	NC	TT	TT	CC	TT	TT	CC	CC	CC	TT	CC	CC	CC	CC	TT	CC	CC	CC	CC	TT	CC	CC
wsnp_Ra_c41581_48764320	chr1A	304997922	CC	TT	TT	TT	CC	TT	NC	TT	TT	TT	CC	CC	TT	TT	CC	TT	CC	NC	NC	TT	CC	TT	NC	CC	CC	CC	CC	CC	CC	CC	CC	CC	TT	TT	CC	TT	TT	TT	CC	CC	TT	CC	TT	TT	CC	NC	TT
GENE-2323_270	chr1A	305327988	CC	CC	CC	CC	CC	CC	CC	CC	CC	CC	CC	CC	CC	CC	CC	CC	CC	CC	CC	CC	CC	CC	NC	CC	CC	CC	CC	CC	CC	CC	CC	CC	CC	CC	CC	CC	CC	CC	CC	CC	CC	CC	AA	CC	AA	CC	CC
Excalibur_c37474_179	chr1A	306983490	CC	TT	TT	TT	CC	TT	NC	TT	TT	TT	CC	CC	TT	TT	CC	TT	CC	NC	CC	TT	CC	TT	TT	CC	CC	CC	CC	CC	CC	CC	CC	CC	TT	TT	CC	TT	TT	TT	CC	CC	NC	CC	NC	TT	CC	TT	NC
RAC875_c49760_107	chr1A	308210617	GG	AA	AA	AA	GG	AA	AA	AA	AA	AA	GG	GG	AA	AA	GG	AA	GG	AA	AA	AA	AA	AA	AA	AA	AA	GG	GG	GG	AA	GG	GG	AA	AA	AA	GG	AA	AA	AA	AA	GG	AA	AA	AA	AA	GG	AA	AA
Kukri_rep_c80571_265	chr1A	308352319	CC	CC	CC	CC	CC	CC	CC	CC	CC	CC	CC	CC	CC	CC	CC	CC	CC	CC	CC	CC	CC	CC	CC	CC	CC	CC	CC	CC	TT	TT	CC	CC	TT	CC	CC	CC	CC	CC	CC	CC	CC	CC	CC	CC	CC	CC	NC
Tdurum_contig81558_272	chr1A	308812861	TT	CC	CC	CC	TT	CC	CC	CC	CC	CC	TT	TT	CC	CC	TT	CC	TT	CC	CC	CC	CC	CC	CC	CC	CC	TT	TT	TT	CC	TT	TT	CC	CC	CC	TT	CC	CC	CC	CC	TT	CC	CC	CC	CC	TT	CC	CC
wsnp_Ku_rep_c71909_71634013	chr1A	308813558	GG	AA	AA	AA	GG	AA	AA	AA	AA	AA	GG	GG	AA	AA	GG	AA	GG	AA	AA	AA	AA	AA	AA	AA	AA	GG	GG	GG	AA	GG	GG	AA	AA	AA	GG	AA	AA	AA	AA	GG	AA	AA	AA	AA	GG	AA	AA
BS00085851_51	chr1A	309401684	AA	GG	GG	GG	AA	GG	GG	GG	GG	GG	AA	AA	GG	GG	AA	GG	AA	GG	GG	GG	GG	GG	GG	GG	GG	AA	AA	AA	GG	AA	AA	GG	GG	GG	AA	GG	GG	GG	GG	GG	GG	GG	GG	GG	AA	GG	GG
BS00064679_51	chr1A	311806352	CC	TT	TT	TT	CC	TT	TT	TT	TT	TT	CC	NC	TT	TT	CC	TT	CC	TT	TT	TT	CC	TT	TT	TT	TT	CC	CC	CC	TT	CC	CC	TT	TT	TT	CC	TT	TT	TT	TT	TT	TT	TT	TT	TT	CC	TT	TT
BS00072686_51	chr1A	313161496	CC	TT	TT	TT	CC	TT	TT	TT	TT	TT	CC	CC	TT	TT	CC	TT	CC	TT	TT	TT	CC	TT	TT	TT	TT	CC	CC	CC	TT	CC	CC	TT	TT	TT	CC	NC	TT	TT	TT	TT	TT	TT	TT	TT	CC	TT	TT
BS00101116_51	chr1A	313161810	TT	GG	GG	GG	TT	GG	GG	GG	GG	GG	TT	TT	GG	GG	TT	GG	TT	GG	GG	GG	TT	GG	GG	GG	GG	TT	TT	TT	GG	TT	TT	GG	GG	GG	TT	GG	GG	GG	GG	GG	GG	GG	GG	GG	TT	GG	GG
GENE-0572_334	chr1A	313740706	GG	AA	AA	AA	GG	AA	AA	AA	AA	AA	GG	GG	AA	AA	GG	AA	GG	AA	AA	AA	GG	AA	AA	AA	AA	GG	GG	GG	AA	GG	GG	AA	AA	AA	GG	AA	AA	AA	AA	AA	AA	AA	AA	AA	GG	AA	AA
IACX542	chr1A	313740706	GG	AA	AA	AA	GG	AA	AA	AA	AA	AA	GG	GG	AA	AA	GG	AA	GG	AA	AA	AA	GG	AA	AA	AA	AA	GG	GG	GG	AA	GG	GG	AA	AA	AA	GG	AA	AA	AA	AA	AA	AA	AA	AA	AA	GG	AA	AA
Excalibur_rep_c110450_286	chr1A	315835182	TT	CC	CC	CC	NC	CC	CC	CC	CC	CC	TT	NC	CC	CC	TT	CC	TT	NC	CC	CC	TT	CC	CC	CC	CC	NC	TT	TT	CC	TT	TT	CC	CC	CC	TT	CC	CC	CC	CC	CC	CC	CC	CC	CC	TT	CC	CC
wsnp_BE585780A_Ta_2_1	chr1A	319083067	CC	TT	TT	TT	CC	TT	TT	TT	TT	TT	CC	CC	TT	TT	CC	TT	CC	TT	TT	TT	CC	TT	TT	TT	TT	NC	CC	CC	TT	CC	CC	TT	TT	TT	CC	TT	TT	TT	TT	TT	TT	TT	TT	TT	CC	TT	TT
wsnp_Ex_c5634_9907829	chr1A	320222879	GG	GG	AA	AA	GG	AA	GG	AA	AA	AA	GG	GG	AA	AA	GG	AA	GG	AA	AA	GG	GG	AA	AA	GG	GG	GG	GG	GG	GG	GG	GG	GG	GG	GG	GG	AA	GG	GG	AA	AA	GG	GG	GG	GG	GG	GG	GG
BS00090634_51	chr1A	320222948	CC	CC	CC	CC	CC	CC	CC	CC	CC	CC	CC	CC	CC	CC	CC	CC	CC	CC	CC	CC	CC	CC	NC	TT	TT	CC	CC	CC	NC	TT	CC	TT	CC	CC	CC	CC	CC	CC	CC	CC	CC	TT	CC	CC	CC	NC	CC
Kukri_c6622_763	chr1A	320223805	GG	GG	GG	GG	GG	GG	GG	GG	GG	GG	GG	GG	GG	GG	GG	GG	GG	GG	GG	GG	GG	GG	NC	AA	AA	GG	GG	GG	AA	AA	GG	AA	GG	GG	GG	GG	GG	GG	GG	GG	GG	AA	GG	GG	GG	GG	GG
wsnp_Ex_c10233_16784994	chr1A	333618445	TT	TT	TT	CC	TT	CC	TT	TT	TT	TT	CC	TT	CC	TT	CC	CC	CC	CC	TT	TT	CC	CC	CC	TT	TT	TT	TT	CC	TT	TT	TT	TT	CC	TT	TT	CC	TT	TT	TT	TT	TT	TT	CC	CC	CC	TT	CC
wsnp_Ex_c1427_2736441	chr1A	337008044	GG	GG	GG	GG	GG	GG	GG	GG	GG	GG	GG	GG	GG	GG	GG	GG	GG	GG	GG	GG	GG	GG	GG	GG	GG	GG	GG	GG	GG	GG	GG	GG	GG	GG	GG	GG	GG	GG	GG	AA	GG	GG	GG	GG	GG	GG	GG
wsnp_Ex_c34821_43076533	chr1A	337011704	AA	AA	AA	GG	AA	GG	NC	GG	GG	GG	AA	AA	NC	GG	AA	GG	AA	GG	GG	AA	AA	AA	GG	AA	AA	AA	AA	AA	AA	AA	AA	AA	AA	AA	AA	AA	AA	AA	GG	AA	AA	AA	AA	AA	AA	AA	AA
wsnp_Ku_c17726_26872129	chr1A	337656597	AA	AA	AA	NC	AA	CC	AA	CC	CC	CC	AA	AA	NC	CC	AA	CC	AA	CC	CC	AA	AA	AA	CC	AA	AA	AA	AA	AA	AA	AA	AA	AA	AA	AA	AA	AA	AA	AA	CC	AA	AA	AA	AA	AA	AA	AA	NC
wsnp_Ex_c44049_50205457	chr1A	337677633	AA	AA	AA	GG	AA	GG	AA	NC	GG	GG	AA	NC	NC	GG	AA	GG	AA	GG	NC	AA	GG	AA	GG	AA	AA	AA	AA	AA	AA	GG	AA	AA	AA	AA	AA	NC	AA	AA	AG	AA	AA	AA	AA	AA	AA	AA	AA
wsnp_Ex_c44049_50205904	chr1A	337678194	GG	GG	GG	AA	GG	AA	GG	AA	AA	AA	GG	GG	NC	AA	GG	AA	GG	NC	GG	GG	AA	GG	AA	GG	GG	GG	GG	GG	GG	AA	GG	GG	GG	GG	GG	GG	GG	GG	GG	GG	GG	GG	GG	GG	GG	GG	GG
wsnp_Ex_c8364_14095508	chr1A	338842914	TT	TT	CC	CC	TT	CC	TT	CC	CC	CC	TT	TT	CC	CC	TT	CC	TT	CC	CC	TT	CC	CC	CC	CC	CC	TT	TT	TT	CC	TT	TT	CC	TT	TT	TT	CC	TT	TT	CC	TT	TT	CC	TT	TT	TT	TT	TT
Kukri_c25839_487	chr1A	342875324	TT	TT	TT	TT	TT	TT	TT	TT	TT	TT	TT	TT	TT	TT	TT	TT	TT	TT	TT	TT	TT	TT	TT	CC	CC	TT	TT	TT	CC	TT	TT	CC	TT	TT	TT	TT	TT	TT	TT	TT	TT	CC	TT	TT	TT	TT	TT
Excalibur_c22728_610	chr1A	342875417	TT	TT	TT	TT	TT	TT	TT	TT	TT	TT	TT	TT	TT	TT	TT	TT	TT	TT	TT	TT	TT	TT	TT	GG	GG	TT	TT	TT	GG	TT	TT	GG	TT	TT	TT	TT	TT	TT	TT	TT	TT	GG	TT	TT	TT	TT	TT
wsnp_Ex_c14866_22995097	chr1A	343409213	AA	AA	GG	GG	AA	GG	AA	GG	GG	GG	AA	AA	GG	GG	AA	GG	AA	GG	GG	AA	GG	GG	GG	GG	GG	NC	AA	AA	GG	GG	AA	GG	AA	AA	AA	GG	AA	AA	GG	AA	AA	GG	AA	AA	AA	AA	AA
RAC875_c41113_144	chr1A	343410479	CC	CC	CC	TT	CC	TT	CC	TT	TT	TT	CC	CC	TT	TT	CC	TT	CC	TT	TT	CC	CC	CC	TT	CC	CC	NC	CC	CC	CC	CC	CC	CC	CC	CC	CC	CC	CC	CC	TT	NC	CC	CC	CC	CC	CC	CC	CC
BS00064357_51	chr1A	343410718	CC	CC	CC	CC	CC	CC	CC	CC	CC	CC	CC	CC	CC	CC	CC	CC	CC	CC	CC	CC	CC	CC	CC	TT	TT	CC	CC	CC	NC	CC	CC	NC	CC	CC	CC	CC	CC	CC	CC	CC	CC	TT	CC	CC	CC	CC	CC
BS00090408_51	chr1A	343681264	AA	AA	AA	AA	AA	AA	AA	AA	AA	AA	AA	AA	AA	AA	AA	AA	AA	NC	AA	AA	AA	AA	AA	GG	GG	NC	AA	AA	GG	AA	AA	GG	AA	AA	AA	AA	AA	AA	AA	AA	AA	GG	AA	AA	AA	AA	AA
Excalibur_c24041_794	chr1A	343682096	CC	CC	TT	TT	CC	TT	CC	TT	TT	TT	CC	CC	TT	TT	CC	TT	CC	TT	TT	CC	CC	TT	TT	TT	TT	NC	CC	CC	TT	CC	CC	TT	CC	CC	CC	TT	CC	CC	TT	CC	CC	TT	CC	CC	CC	CC	CC
RAC875_c18539_1159	chr1A	344294441	CC	CC	CC	TT	CC	NC	CC	TT	TT	TT	CC	CC	TT	TT	CC	TT	CC	TT	TT	CC	CC	CC	TT	CC	CC	CC	CC	CC	CC	CC	CC	CC	CC	CC	CC	CC	CC	CC	TT	CC	CC	CC	CC	CC	CC	CC	CC
IAAV5730	chr1A	344480903	GG	GG	GG	AA	GG	AA	GG	AA	AA	AA	GG	GG	NC	AA	GG	AA	GG	NC	NC	GG	GG	GG	AA	AA	AA	NC	GG	GG	AA	GG	GG	AA	GG	GG	GG	GG	GG	GG	AA	GG	GG	AA	GG	GG	GG	GG	GG
wsnp_Ex_c34260_42602746	chr1A	344483122	CC	CC	CC	TT	CC	TT	CC	TT	TT	TT	CC	CC	NC	TT	CC	TT	CC	NC	TT	CC	CC	CC	TT	CC	CC	CC	CC	CC	CC	CC	CC	CC	CC	CC	CC	CC	CC	CC	TT	CC	CC	CC	CC	CC	CC	CC	CC
Ex_c5759_663	chr1A	345108231	GG	GG	GG	AA	GG	NC	GG	AA	AA	AA	GG	GG	AA	AA	GG	AA	GG	AA	AA	GG	GG	GG	AA	AA	AA	GG	GG	GG	AA	GG	GG	AA	GG	GG	GG	GG	GG	GG	AA	GG	GG	AA	GG	GG	GG	NC	GG
Ex_c5759_628	chr1A	345108262	CC	CC	CC	TT	CC	TT	CC	TT	TT	TT	CC	NC	NC	TT	CC	TT	CC	TT	TT	CC	CC	TT	TT	TT	TT	NC	CC	CC	TT	CC	CC	TT	CC	CC	CC	TT	CC	CC	TT	CC	CC	TT	CC	CC	CC	NC	CC
wsnp_Ex_c33831_42253707	chr1A	345308692	CC	CC	CC	NC	CC	TT	CC	NC	TT	TT	CC	NC	NC	TT	CC	TT	CC	TT	TT	CC	CC	CC	TT	CC	CC	CC	CC	CC	CC	CC	CC	CC	CC	CC	CC	CC	CC	CC	TT	CC	CC	CC	CC	CC	CC	CC	CC
RAC875_c15998_53	chr1A	345308692	CC	CC	CC	NC	CC	NC	CC	NC	TT	TT	CC	NC	NC	TT	CC	TT	CC	TT	NC	CC	CC	CC	TT	CC	CC	CC	CC	CC	CC	CC	CC	CC	CC	CC	CC	CC	CC	CC	NC	CC	CC	CC	CC	CC	CC	CC	CC
Excalibur_c102582_360	chr1A	345786602	TT	TT	TT	CC	TT	CC	TT	CC	CC	CC	TT	TT	CC	CC	TT	CC	TT	NC	CC	TT	TT	TT	CC	TT	TT	TT	TT	TT	TT	TT	TT	TT	TT	TT	TT	TT	TT	TT	CC	TT	TT	TT	TT	TT	TT	TT	TT
Ku_c6979_182	chr1A	346446186	CC	CC	CC	NC	CC	AA	CC	NC	AA	AA	CC	CC	NC	AA	CC	AA	CC	AA	AA	CC	CC	NC	AA	CC	CC	CC	CC	CC	CC	CC	CC	CC	CC	CC	CC	NC	CC	CC	AA	CC	CC	CC	CC	CC	CC	CC	CC
RAC875_c6338_2719	chr1A	350006811	AA	AA	AA	AA	AA	AA	AA	AA	AA	AA	AA	AA	AA	AA	AA	AA	AA	AA	AA	AA	AA	AA	AA	GG	GG	AA	AA	AA	GG	AA	AA	GG	AA	AA	AA	AA	AA	AA	AA	AA	AA	GG	AA	AA	AA	AA	AA
RAC875_c6338_1887	chr1A	350007931	TT	TT	TT	TT	TT	TT	TT	TT	TT	TT	TT	TT	TT	TT	TT	TT	TT	TT	TT	TT	TT	TT	TT	CC	CC	TT	TT	TT	CC	TT	TT	CC	TT	TT	TT	TT	TT	TT	TT	TT	TT	CC	TT	TT	TT	TT	TT
wsnp_Ex_c13564_21327699	chr1A	350753013	TT	TT	TT	CC	TT	CC	TT	CC	CC	CC	TT	TT	NC	CC	TT	CC	TT	NC	CC	TT	TT	TT	CC	TT	TT	TT	TT	TT	TT	TT	TT	TT	TT	TT	TT	TT	TT	TT	NC	TT	TT	TT	TT	TT	TT	TT	TT
RAC875_c10506_434	chr1A	351882241	AA	AA	AA	AA	AA	AA	AA	AA	AA	AA	AA	AA	AA	AA	AA	AA	AA	AA	AA	AA	AA	AA	AA	GG	GG	AA	AA	AA	GG	AA	AA	GG	AA	AA	AA	AA	AA	AA	AA	AA	AA	GG	AA	AA	AA	AA	AA
Tdurum_contig41931_480	chr1A	351882476	AA	AA	AA	CC	AA	CC	AA	CC	CC	CC	AA	AA	NC	CC	AA	CC	AA	CC	CC	AA	AA	AA	CC	AA	AA	NC	AA	AA	AA	AA	AA	AA	AA	AA	AA	AA	AA	AA	CC	AA	AA	AA	AA	NC	AA	AA	AA
wsnp_Ex_c1374_2630879	chr1A	352137657	TT	TT	TT	CC	TT	CC	TT	CC	CC	CC	TT	TT	NC	CC	TT	CC	TT	CC	CC	TT	TT	TT	CC	TT	TT	TT	TT	TT	TT	TT	TT	TT	TT	TT	TT	TT	TT	TT	CC	TT	TT	TT	TT	TT	TT	TT	TT
wsnp_Ex_c8885_14842394	chr1A	352173504	TT	TT	CC	CC	TT	CC	TT	CC	CC	CC	TT	NC	CC	CC	TT	CC	TT	CC	CC	TT	CC	CC	CC	TT	TT	TT	TT	TT	NC	CC	TT	TT	TT	TT	TT	CC	TT	TT	CC	TT	TT	TT	NC	TT	TT	TT	TT
wsnp_Ra_c18045_27024765	chr1A	353253652	CC	CC	CC	TT	CC	TT	CC	TT	TT	TT	CC	CC	TT	TT	CC	TT	CC	TT	TT	CC	CC	CC	TT	CC	CC	CC	CC	CC	CC	CC	CC	CC	CC	CC	CC	CC	CC	CC	TT	CC	CC	CC	CC	CC	CC	CC	CC
GENE-0126_140	chr1A	353254819	TT	TT	CC	CC	TT	CC	TT	CC	CC	CC	TT	NC	CC	CC	TT	CC	TT	CC	CC	TT	CC	CC	CC	TT	TT	TT	TT	TT	NC	CC	TT	TT	TT	TT	TT	CC	TT	TT	CC	TT	TT	TT	TT	TT	TT	TT	TT
Kukri_c43730_841	chr1A	353255356	TT	TT	GG	GG	TT	GG	NC	GG	GG	GG	TT	NC	GG	GG	TT	GG	TT	GG	GG	TT	GG	GG	GG	TT	TT	NC	TT	TT	TT	GG	TT	TT	TT	TT	TT	GG	TT	TT	GG	TT	TT	TT	NC	TT	TT	TT	TT
wsnp_Ex_c21592_30743815	chr1A	353255478	GG	GG	GG	AA	GG	NC	GG	AA	AA	AA	GG	GG	AA	AA	GG	AA	GG	AA	AA	GG	GG	GG	AA	GG	GG	GG	GG	GG	GG	GG	GG	GG	GG	GG	GG	GG	GG	GG	AA	GG	GG	GG	GG	GG	GG	GG	GG
wsnp_Ex_c21592_30743513	chr1A	353255764	GG	GG	AA	NC	GG	AA	GG	AA	AA	AA	GG	GG	AA	AA	GG	AA	GG	AA	AA	GG	AA	AA	AA	GG	GG	NC	GG	GG	GG	AA	GG	GG	GG	GG	GG	AA	GG	GG	AA	GG	GG	GG	GG	GG	GG	GG	GG
wsnp_Ex_c3572_6531810	chr1A	353628491	CC	CC	AA	AA	CC	AA	CC	AA	AA	AA	CC	CC	AA	AA	CC	AA	CC	AA	AA	CC	CC	AA	AA	CC	CC	CC	CC	CC	CC	AA	CC	CC	CC	CC	CC	AA	CC	CC	AA	CC	CC	CC	CC	CC	CC	CC	CC
RFL_Contig5001_1099	chr1A	353916338	CC	CC	TT	TT	CC	TT	CC	TT	TT	TT	CC	CC	TT	TT	CC	TT	CC	TT	TT	CC	CC	TT	TT	CC	CC	CC	CC	CC	CC	CC	CC	CC	CC	CC	CC	TT	CC	CC	TT	CC	CC	CC	CC	CC	CC	CC	CC
CAP12_c6266_339	chr1A	354823472	CC	CC	AA	AA	CC	AA	CC	AA	AA	AA	CC	CC	AA	AA	CC	AA	CC	AA	NC	CC	CC	CC	AA	CC	CC	CC	CC	CC	CC	CC	CC	CC	CC	CC	CC	CC	CC	CC	AA	CC	CC	CC	CC	CC	CC	CC	CC
Excalibur_rep_c107489_168	chr1A	355322075	TT	TT	TT	CC	TT	CC	TT	CC	CC	CC	TT	TT	CC	CC	TT	CC	TT	CC	CC	TT	CC	CC	CC	TT	TT	TT	TT	TT	TT	TT	TT	TT	TT	TT	TT	CC	TT	TT	CC	TT	TT	TT	TT	TT	TT	TT	TT
Excalibur_c17872_137	chr1A	355335999	TT	TT	TT	GG	TT	GG	TT	GG	GG	GG	TT	TT	NC	GG	TT	GG	TT	NC	GG	TT	TT	TT	GG	TT	TT	NC	TT	TT	TT	TT	TT	TT	TT	TT	TT	TT	TT	TT	NC	TT	TT	TT	TT	TT	TT	TT	TT
IACX2325	chr1A	356474569	GG	GG	CC	NC	GG	CC	GG	CC	CC	CC	GG	NC	CC	CC	GG	CC	GG	CC	CC	GG	CC	CC	CC	GG	GG	GG	GG	GG	NC	CC	GG	GG	GG	GG	GG	CC	GG	GG	CC	GG	GG	GG	NC	GG	GG	GG	GG
Ra_c18323_183	chr1A	357764570	TT	TT	TT	CC	TT	CC	TT	TT	TT	TT	CC	TT	CC	TT	CC	CC	CC	CC	TT	TT	CC	CC	CC	TT	TT	NC	TT	NC	TT	TT	TT	TT	CC	TT	TT	CC	TT	TT	TT	TT	TT	TT	CC	CC	CC	TT	CC
RAC875_c38417_246	chr1A	358761707	GG	GG	TT	NC	GG	TT	GG	TT	TT	TT	GG	NC	TT	TT	GG	TT	GG	TT	TT	GG	TT	TT	TT	GG	GG	GG	GG	GG	NC	GG	GG	GG	GG	GG	GG	TT	GG	GG	TT	GG	GG	GG	GG	GG	GG	GG	GG
Excalibur_c14943_695	chr1A	361511887	GG	GG	GG	AA	GG	AA	GG	AA	AA	AA	GG	GG	NC	AA	GG	AA	GG	AA	AA	GG	GG	GG	AA	GG	GG	GG	GG	GG	GG	GG	GG	GG	GG	GG	GG	GG	GG	GG	AA	GG	GG	GG	GG	GG	GG	GG	GG
wsnp_Ex_c2840_5247386	chr1A	362628405	TT	TT	CC	CC	TT	CC	TT	CC	CC	CC	TT	TT	CC	CC	TT	CC	TT	CC	CC	TT	TT	CC	CC	TT	TT	TT	TT	TT	TT	TT	TT	TT	TT	TT	TT	CC	TT	TT	NC	TT	TT	TT	TT	TT	TT	TT	TT
BobWhite_c1488_504	chr1A	362863091	CC	CC	TT	NC	CC	TT	CC	TT	TT	TT	CC	CC	TT	TT	CC	TT	CC	TT	TT	CC	TT	TT	TT	CC	CC	CC	CC	CC	CC	CC	CC	CC	CC	CC	CC	TT	CC	CC	TT	CC	CC	CC	CC	CC	CC	CC	CC
wsnp_Ra_c6182_10833256	chr1A	364227866	GG	GG	AA	AA	GG	AA	GG	AA	AA	AA	GG	GG	AA	AA	GG	AA	GG	NC	AA	GG	GG	AA	AA	GG	GG	GG	GG	GG	GG	AA	GG	GG	GG	GG	GG	AA	GG	GG	AA	GG	GG	GG	GG	GG	GG	GG	GG
CAP7_c3269_236	chr1A	368198287	GG	GG	AA	NC	GG	AA	GG	AA	AA	AA	GG	GG	AA	AA	GG	AA	GG	AA	AA	GG	AA	AA	AA	GG	GG	GG	GG	GG	GG	GG	GG	GG	GG	GG	GG	GG	GG	GG	AA	GG	GG	GG	GG	GG	GG	GG	GG
CAP8_c4897_397	chr1A	368384312	TT	TT	CC	CC	TT	CC	TT	CC	CC	CC	TT	TT	CC	CC	TT	CC	TT	NC	CC	TT	TT	TT	CC	TT	TT	TT	TT	TT	TT	TT	TT	TT	TT	TT	TT	TT	TT	TT	CC	TT	TT	TT	TT	TT	TT	TT	TT
wsnp_Ex_c3906_7086294	chr1A	368816004	GG	GG	GG	NC	GG	AA	GG	AA	AA	AA	GG	GG	NC	AA	GG	AA	GG	NC	AA	GG	GG	AA	AA	GG	GG	GG	GG	GG	GG	GG	GG	GG	GG	GG	GG	GG	GG	GG	AA	GG	GG	GG	GG	GG	GG	GG	GG
Ex_c6765_2118	chr1A	369085743	GG	GG	GG	NC	GG	AA	GG	AA	AA	AA	GG	GG	GG	AA	GG	AA	GG	AA	AA	GG	AA	AA	AA	GG	GG	GG	GG	GG	GG	AA	GG	GG	GG	GG	GG	GG	GG	GG	AA	GG	GG	GG	GG	GG	GG	GG	GG
Tdurum_contig48416_335	chr1A	369502385	GG	GG	AA	NC	GG	AA	GG	AA	AA	AA	GG	GG	AA	AA	GG	AA	GG	NC	AA	GG	AA	AA	AA	GG	GG	GG	GG	GG	GG	GG	GG	GG	GG	GG	GG	GG	GG	GG	AA	GG	GG	GG	GG	GG	GG	GG	GG
wsnp_Ex_rep_c103087_88123733	chr1A	369697031	AA	GG	AA	AA	AA	AA	GG	AA	AA	AA	AA	AA	AA	AA	AA	AA	AA	AA	AA	GG	AA	AA	AA	GG	GG	AA	AA	AA	GG	GG	AA	GG	GG	GG	AA	GG	GG	AA	AA	GG	GG	GG	GG	GG	AA	GG	GG
wsnp_Ex_rep_c103087_88124573	chr1A	369697871	CC	TT	CC	CC	NC	CC	TT	CC	CC	CC	CC	CC	CC	CC	CC	CC	CC	CC	CC	TT	TT	CC	CC	TT	TT	NC	CC	CC	TT	TT	CC	TT	TT	TT	CC	TT	TT	CC	CC	TT	TT	TT	TT	TT	CC	TT	TT
wsnp_Ex_c4605_8240189	chr1A	370106743	TT	CC	TT	NC	TT	TT	CC	TT	TT	TT	TT	TT	TT	TT	TT	TT	TT	TT	TT	CC	CC	TT	TT	CC	CC	NC	TT	TT	CC	TT	TT	CC	CC	TT	TT	CC	CC	TT	TT	CC	CC	CC	CC	CC	TT	CC	CC
wsnp_Ex_rep_c101414_86781128	chr1A	370107275	TT	CC	TT	TT	TT	TT	CC	TT	TT	TT	TT	TT	TT	TT	TT	TT	TT	TT	TT	CC	TT	TT	TT	CC	CC	TT	TT	TT	CC	TT	TT	CC	CC	TT	TT	CC	CC	TT	TT	CC	CC	CC	CC	NC	TT	CC	CC
IAAV7551	chr1A	370107275	AA	GG	AA	AA	AA	AA	GG	AA	AA	AA	AA	AA	AA	AA	AA	AA	AA	AA	AA	GG	AA	AA	AA	GG	GG	AA	AA	AA	GG	AA	AA	GG	GG	AA	AA	GG	GG	AA	AA	GG	GG	GG	GG	GG	AA	GG	GG
wsnp_BE403956A_Ta_2_3	chr1A	375468477	TT	CC	TT	TT	TT	TT	CC	TT	TT	TT	TT	TT	TT	TT	TT	TT	TT	TT	TT	CC	TT	TT	TT	CC	CC	NC	TT	TT	CC	CC	TT	CC	CC	TT	TT	CC	CC	TT	TT	CC	CC	CC	CC	CC	TT	CC	CC
BS00077199_51	chr1A	375474953	CC	TT	CC	CC	CC	CC	TT	CC	CC	CC	CC	CC	CC	CC	CC	CC	CC	CC	CC	TT	TT	CC	CC	TT	TT	CC	CC	CC	TT	TT	CC	TT	TT	CC	CC	TT	TT	CC	CC	TT	TT	TT	TT	TT	CC	TT	TT
Ku_c13515_171	chr1A	377026489	CC	CC	CC	TT	CC	TT	CC	CC	CC	CC	TT	CC	TT	CC	TT	TT	TT	TT	NC	CC	TT	TT	TT	CC	CC	CC	CC	NC	CC	CC	CC	CC	TT	CC	CC	CC	CC	CC	CC	CC	CC	CC	TT	TT	TT	CC	TT
wsnp_Ex_c35563_43690084	chr1A	377428169	AA	CC	AA	AA	AA	AA	CC	AA	AA	AA	AA	AA	AA	AA	AA	AA	AA	AA	AA	CC	CC	AA	AA	CC	CC	AA	AA	AA	CC	CC	AA	CC	CC	AA	AA	CC	CC	AA	AA	CC	CC	CC	CC	CC	AA	CC	CC
RAC875_c24560_604	chr1A	380973091	TT	CC	TT	TT	TT	TT	CC	TT	TT	TT	TT	TT	TT	TT	TT	TT	TT	TT	TT	CC	TT	TT	TT	CC	CC	TT	TT	TT	CC	CC	TT	CC	CC	TT	TT	CC	CC	TT	TT	CC	CC	CC	CC	CC	TT	CC	CC
wsnp_Ex_c25628_34888439	chr1A	380973462	GG	AA	GG	GG	GG	GG	AA	GG	GG	GG	GG	GG	GG	GG	GG	GG	GG	GG	GG	AA	AA	GG	GG	AA	AA	GG	GG	GG	AA	AA	GG	AA	AA	GG	GG	AA	AA	GG	GG	AA	AA	AA	AA	AA	GG	AA	AA
Kukri_c19389_97	chr1A	381274245	TT	GG	TT	NC	TT	NC	GG	TT	TT	TT	TT	NC	TT	TT	TT	TT	TT	NC	TT	GG	TT	TT	TT	GG	GG	NC	TT	TT	GG	GG	TT	GG	GG	TT	TT	GG	GG	TT	TT	GG	GG	GG	GG	GG	TT	GG	GG
RAC875_c25799_457	chr1A	381314821	AA	GG	AA	NC	AA	AA	GG	AA	AA	AA	AA	AA	AA	AA	AA	AA	AA	AA	AA	GG	GG	AA	AA	GG	GG	AA	AA	AA	GG	GG	AA	GG	GG	AA	AA	GG	GG	AA	AA	GG	GG	GG	GG	GG	AA	GG	GG
GENE-0235_131	chr1A	381316764	CC	CC	CC	TT	CC	TT	CC	CC	CC	CC	TT	CC	TT	CC	TT	TT	TT	TT	CC	CC	TT	TT	TT	CC	CC	NC	CC	NC	CC	CC	CC	CC	TT	CC	CC	CC	CC	CC	CC	CC	CC	CC	TT	TT	TT	CC	TT
wsnp_Ku_c37925_46678703	chr1A	382233109	CC	TT	CC	CC	CC	CC	TT	CC	CC	CC	CC	CC	CC	CC	CC	CC	CC	CC	CC	TT	CC	CC	CC	TT	TT	CC	CC	CC	TT	TT	CC	TT	TT	CC	CC	TT	TT	CC	CC	TT	TT	TT	TT	TT	CC	TT	TT
wsnp_Ku_c37925_46679146	chr1A	382233797	TT	CC	TT	NC	TT	TT	CC	TT	TT	TT	TT	TT	TT	TT	TT	TT	TT	TT	TT	CC	TT	TT	TT	CC	CC	TT	TT	TT	CC	CC	TT	CC	CC	TT	TT	CC	CC	TT	TT	CC	CC	CC	CC	CC	TT	CC	CC
BS00065146_51	chr1A	382738759	CC	TT	CC	CC	CC	CC	TT	CC	CC	CC	CC	CC	CC	CC	CC	CC	CC	CC	CC	TT	CC	CC	CC	TT	TT	CC	CC	CC	NC	TT	CC	TT	TT	CC	CC	NC	TT	CC	CC	TT	TT	TT	NC	TT	CC	TT	TT
wsnp_Ex_c6817_11761300	chr1A	382740253	CC	TT	CC	CC	CC	CC	TT	CC	CC	CC	CC	CC	CC	CC	CC	CC	CC	CC	CC	TT	CC	CC	CC	TT	TT	CC	CC	CC	TT	TT	CC	TT	TT	CC	CC	TT	TT	CC	CC	TT	TT	TT	TT	NC	CC	TT	TT
wsnp_Ex_c6817_11762714	chr1A	382744983	GG	AA	GG	GG	GG	GG	AA	GG	GG	GG	GG	GG	GG	GG	GG	GG	GG	GG	GG	AA	AA	GG	GG	AA	AA	GG	GG	GG	NC	AA	GG	AA	AA	GG	GG	AA	AA	GG	GG	AA	AA	AA	NC	AA	GG	AA	AA
wsnp_Ex_c3986_7217641	chr1A	385355602	GG	AA	GG	GG	GG	GG	AA	GG	GG	GG	GG	GG	GG	GG	GG	GG	GG	GG	GG	AA	GG	GG	GG	AA	AA	GG	GG	GG	AA	AA	GG	AA	AA	GG	GG	AA	AA	GG	GG	AA	AA	AA	AA	AA	GG	AA	AA
GENE-0491_632	chr1A	390094537	TT	TT	CC	TT	TT	TT	TT	TT	TT	TT	TT	TT	TT	TT	TT	TT	TT	TT	TT	TT	TT	CC	TT	CC	CC	NC	TT	TT	CC	CC	TT	CC	TT	TT	TT	TT	TT	TT	TT	TT	TT	CC	TT	TT	TT	TT	TT
IACX5814	chr1A	391674408	GG	GG	GG	GG	GG	GG	GG	GG	GG	GG	GG	GG	GG	GG	CC	GG	CC	GG	GG	GG	GG	GG	NC	GG	GG	GG	GG	CC	GG	GG	GG	GG	GG	GG	GG	GG	GG	GG	GG	GG	GG	GG	GG	GG	CC	GG	CC
Excalibur_rep_c84731_611	chr1A	392529388	AA	AA	AA	AA	AA	AA	AA	AA	AA	AA	AA	AA	AA	AA	AA	AA	AA	AA	AA	AA	AA	AA	AA	GG	GG	AA	AA	AA	GG	GG	AA	GG	AA	AA	AA	AA	AA	AA	AA	AA	AA	GG	AA	AA	AA	AA	AA
RAC875_c9833_297	chr1A	394260203	CC	CC	CC	CC	CC	CC	CC	CC	CC	CC	CC	CC	CC	CC	CC	CC	CC	CC	CC	CC	CC	CC	CC	TT	TT	CC	CC	CC	TT	TT	CC	TT	CC	CC	CC	CC	CC	CC	CC	CC	CC	TT	CC	CC	CC	CC	CC
RAC875_c32894_1038	chr1A	394852670	CC	CC	CC	CC	CC	CC	CC	CC	CC	CC	CC	CC	CC	CC	TT	CC	TT	CC	CC	CC	CC	CC	TT	CC	CC	CC	CC	TT	CC	CC	CC	CC	CC	CC	CC	CC	CC	CC	CC	CC	CC	CC	CC	CC	TT	CC	TT
BS00012051_51	chr1A	402258371	TT	TT	CC	TT	TT	TT	CC	TT	TT	TT	TT	TT	TT	CC	TT	TT	TT	TT	TT	TT	TT	TT	TT	CC	CC	TT	TT	TT	TT	TT	TT	CC	TT	TT	TT	CC	TT	CC	TT	TT	CC	CC	TT	TT	TT	TT	TT
Tdurum_contig45357_821	chr1A	425262766	GG	GG	AA	GG	GG	GG	AA	GG	GG	GG	GG	GG	GG	AA	GG	GG	GG	GG	GG	GG	GG	GG	GG	AA	AA	GG	GG	NC	GG	GG	GG	AA	GG	GG	GG	AA	GG	AA	GG	GG	AA	AA	GG	GG	GG	GG	GG
wsnp_Ra_c8484_14372815	chr1A	427818542	AA	AA	AA	GG	AA	AA	NC	AA	AA	AA	GG	AA	GG	AA	GG	GG	GG	GG	AA	AA	GG	GG	GG	AA	AA	NC	AA	AA	AA	AA	AA	AA	AA	AA	AA	AA	AA	AA	AA	AA	AA	AA	GG	GG	GG	AA	GG
wsnp_Ex_c17452_26163465	chr1A	427818845	TT	TT	TT	CC	TT	TT	TT	TT	TT	TT	CC	TT	CC	TT	CC	CC	CC	CC	TT	TT	CC	CC	CC	TT	TT	TT	TT	TT	TT	TT	TT	TT	TT	TT	TT	TT	TT	TT	TT	TT	TT	TT	CC	CC	CC	TT	CC
Tdurum_contig43203_318	chr1A	432634528	AA	AA	AA	AA	AA	AA	AA	AA	AA	AA	AA	AA	AA	AA	AA	AA	AA	AA	NC	AA	AA	AA	AA	AA	AA	AA	AA	AA	AA	AA	AA	AA	AA	AA	AA	AA	AA	AA	AA	GG	AA	AA	AA	AA	AA	AA	AA
wsnp_Ex_c22963_32183009	chr1A	432635042	AA	AA	AA	AA	AA	AA	AA	AA	AA	AA	AA	AA	AA	AA	AA	AA	AA	AA	AA	AA	AA	AA	AA	AA	AA	AA	AA	AA	AA	AA	AA	AA	AA	AA	AA	AA	AA	AA	AA	GG	AA	AA	AA	AA	AA	AA	AA
Ex_c25689_1606	chr1A	432974917	AA	AA	AA	AA	AA	AA	AA	AA	AA	AA	AA	AA	AA	AA	AA	AA	AA	AA	AA	AA	AA	GG	AA	AA	AA	AA	AA	AA	AA	AA	AA	AA	AA	AA	AA	AA	AA	AA	AA	GG	AA	AA	AA	AA	AA	AA	AA
Ex_c25689_1603	chr1A	432974920	CC	CC	CC	CC	CC	CC	CC	CC	CC	CC	CC	CC	CC	CC	CC	CC	CC	CC	CC	CC	CC	TT	CC	CC	CC	CC	CC	CC	CC	CC	CC	CC	CC	CC	CC	CC	CC	CC	CC	TT	CC	CC	CC	CC	CC	CC	CC
Ra_c54249_1031	chr1A	432975014	CC	CC	CC	CC	CC	CC	CC	CC	CC	CC	CC	CC	CC	CC	CC	CC	CC	CC	CC	CC	CC	TT	CC	CC	CC	CC	CC	CC	CC	CC	CC	CC	CC	CC	CC	CC	CC	CC	CC	TT	CC	CC	CC	CC	CC	CC	CC
Ex_c12584_2014	chr1A	435061844	AA	AA	AA	AA	AA	AA	AA	AA	AA	AA	AA	AA	AA	AA	AA	AA	AA	AA	AA	AA	AA	GG	AA	AA	AA	NC	AA	AA	AA	AA	AA	AA	AA	AA	AA	AA	AA	AA	AA	GG	AA	AA	AA	AA	AA	AA	AA
wsnp_Ex_c10257_16825240	chr1A	436423039	AA	AA	AA	AA	AA	AA	NC	AA	AA	AA	AA	AA	AA	AA	AA	AA	AA	NC	AA	AA	GG	GG	AA	AA	AA	NC	AA	AA	AA	AA	AA	AA	AA	AA	AA	AA	AA	AA	AA	GG	AA	AA	AA	AA	AA	AA	AA
JD_c63991_766	chr1A	438300798	GG	GG	GG	GG	GG	GG	GG	GG	GG	GG	GG	GG	GG	GG	GG	GG	GG	GG	GG	GG	AA	AA	GG	GG	GG	NC	GG	GG	GG	GG	GG	GG	GG	GG	GG	GG	GG	GG	GG	AA	GG	GG	GG	GG	GG	GG	GG
IAAV4866	chr1A	440184408	AA	GG	GG	GG	AA	GG	GG	AA	AA	AA	GG	AA	GG	GG	GG	GG	GG	GG	AA	AA	GG	GG	GG	GG	GG	AA	AA	GG	AA	AA	AA	GG	AA	AA	AA	GG	GG	GG	AA	GG	GG	GG	GG	GG	GG	AA	GG
BobWhite_rep_c51642_1057	chr1A	443198010	GG	GG	GG	AA	GG	GG	GG	GG	GG	GG	AA	GG	AA	GG	GG	AA	GG	AA	GG	GG	AA	AA	GG	GG	GG	GG	GG	GG	GG	AA	GG	GG	GG	GG	GG	GG	GG	GG	GG	GG	GG	GG	AA	AA	GG	GG	GG
wsnp_Ex_c31567_40338517	chr1A	443201998	CC	CC	CC	TT	CC	CC	CC	CC	CC	CC	TT	CC	TT	CC	CC	TT	CC	TT	CC	CC	TT	TT	CC	CC	CC	CC	CC	CC	CC	TT	CC	CC	CC	CC	CC	CC	CC	CC	CC	CC	CC	CC	TT	TT	CC	CC	CC
Kukri_c49015_1700	chr1A	443208415	AA	AA	AA	GG	AA	AA	AA	AA	AA	AA	GG	AA	GG	AA	AA	GG	AA	GG	AA	AA	GG	GG	AA	AA	AA	AA	AA	AA	AA	GG	AA	AA	AA	AA	AA	AA	AA	AA	AA	AA	AA	AA	GG	GG	AA	AA	AA
Ex_c42595_2332	chr1A	445880591	CC	CC	CC	CC	CC	CC	CC	CC	CC	CC	CC	CC	CC	CC	CC	CC	CC	CC	CC	CC	CC	CC	CC	CC	CC	CC	CC	CC	CC	CC	CC	CC	CC	CC	CC	CC	CC	CC	CC	AA	CC	CC	CC	CC	CC	CC	CC
IAAV7383	chr1A	448627763	GG	AA	GG	GG	GG	AA	AA	GG	NC	GG	GG	GG	GG	GG	GG	GG	GG	GG	GG	GG	GG	GG	GG	GG	GG	GG	GG	GG	GG	GG	AA	GG	GG	AA	GG	GG	AA	GG	GG	AA	GG	GG	GG	GG	GG	NC	GG
RAC875_c46646_549	chr1A	449937121	TT	CC	TT	CC	TT	CC	CC	TT	TT	TT	CC	TT	CC	TT	CC	CC	CC	CC	TT	TT	CC	CC	CC	TT	TT	TT	TT	TT	NC	TT	CC	TT	TT	CC	TT	TT	CC	TT	TT	CC	TT	TT	CC	CC	CC	TT	CC
Kukri_c667_1073	chr1A	452760267	TT	CC	TT	TT	TT	CC	CC	TT	NC	TT	TT	TT	TT	TT	TT	TT	TT	TT	TT	TT	TT	TT	TT	TT	TT	TT	TT	TT	TT	TT	CC	TT	TT	CC	TT	TT	CC	TT	TT	CC	TT	TT	TT	TT	TT	NC	TT
Kukri_c20672_360	chr1A	454333708	GG	GG	AA	AA	GG	AA	GG	AA	AA	AA	AA	GG	AA	AA	GG	AA	GG	AA	AA	GG	GG	GG	AA	AA	AA	AA	AA	AA	AA	GG	AA	AA	GG	GG	GG	GG	GG	AA	AA	GG	GG	AA	GG	GG	AA	GG	GG
Excalibur_c50665_1323	chr1A	454520679	GG	AA	GG	GG	GG	AA	AA	GG	NC	GG	GG	GG	GG	GG	GG	GG	GG	GG	NC	GG	GG	GG	GG	GG	GG	NC	GG	GG	GG	GG	AA	GG	GG	AA	GG	GG	NC	GG	GG	AA	GG	GG	GG	GG	GG	NC	GG
BS00004522_51	chr1A	461048322	CC	AA	AA	AA	CC	AA	AA	AA	AA	AA	AA	CC	AA	AA	CC	AA	CC	AA	AA	AA	CC	CC	NC	AA	AA	AA	AA	AA	AC	CC	AA	NC	AA	AA	CC	NC	AA	AA	AA	CC	AA	AA	AC	AA	AA	AA	AA
tplb0041a22_935	chr1A	462001757	GG	AA	GG	GG	GG	GG	AA	GG	GG	GG	GG	GG	GG	GG	GG	GG	GG	GG	GG	AA	GG	GG	GG	GG	GG	GG	GG	GG	GG	GG	GG	GG	AA	GG	GG	NC	AA	GG	GG	GG	AA	GG	NC	AA	GG	NC	AA
Kukri_c22434_513	chr1A	462434504	TT	CC	TT	NC	TT	TT	CC	TT	TT	TT	TT	TC	TT	TT	TT	TT	TT	TT	TT	CC	CC	CC	TT	TT	TT	NC	TT	TT	TC	CC	TT	TT	CC	TT	TT	CC	CC	TT	TT	TT	CC	TT	CC	CC	TT	CC	CC
wsnp_Ku_c4018_7333828	chr1A	462434780	TT	GG	TT	NC	TT	TT	GG	TT	TT	TT	TT	NC	TT	TT	TT	TT	TT	TT	TT	GG	GG	GG	TT	TT	TT	NC	TT	TT	NC	GG	TT	TT	GG	TT	TT	GG	GG	TT	TT	TT	GG	TT	GG	GG	TT	GG	GG
wsnp_Ex_c572_1138770	chr1A	462434946	GG	AA	GG	GG	GG	GG	AA	GG	GG	GG	GG	GG	GG	GG	GG	GG	GG	GG	GG	AA	AA	AA	GG	GG	GG	GG	GG	GG	GG	AA	GG	GG	AA	GG	GG	AA	AA	GG	GG	GG	AA	GG	AA	AA	GG	NC	AA
wsnp_Ex_c572_1138503	chr1A	462435213	GG	AA	GG	GG	GG	GG	AA	GG	GG	GG	GG	GG	GG	GG	GG	GG	GG	GG	GG	AA	AA	AA	GG	GG	GG	GG	GG	GG	GG	GG	GG	GG	AA	GG	GG	AA	AA	GG	GG	GG	AA	GG	AA	AA	GG	NC	AA
wsnp_Ex_c572_1138339	chr1A	462435377	CC	TT	CC	CC	CC	CC	TT	CC	CC	CC	CC	CC	CC	CC	CC	CC	CC	CC	CC	TT	TT	TT	CC	CC	CC	CC	CC	CC	CC	TT	CC	CC	TT	CC	CC	TT	TT	CC	CC	CC	TT	CC	TT	TT	CC	TT	TT
IAAV7203	chr1A	462435377	CC	TT	CC	CC	CC	CC	TT	CC	CC	CC	CC	CC	CC	CC	CC	CC	CC	CC	CC	TT	TT	TT	CC	CC	CC	CC	CC	CC	CC	TT	CC	CC	TT	CC	CC	TT	TT	CC	CC	CC	TT	CC	TT	TT	CC	NC	TT
Ra_c2895_591	chr1A	462435782	GG	TT	GG	GG	GG	GG	TT	GG	GG	GG	GG	GG	GG	GG	GG	GG	GG	NC	GG	TT	TT	TT	GG	GG	GG	NC	GG	GG	GG	TT	GG	GG	TT	GG	GG	TT	TT	GG	GG	GG	TT	GG	TT	TT	GG	NC	TT
BS00016654_51	chr1A	463288436	GG	GG	GG	GG	GG	GG	GG	GG	GG	GG	GG	GG	GG	GG	GG	GG	GG	GG	GG	GG	AA	AA	GG	GG	GG	GG	AA	GG	GG	GG	GG	GG	GG	GG	GG	GG	GG	GG	GG	GG	GG	GG	GG	GG	GG	GG	GG
Excalibur_c59894_97	chr1A	463813646	GG	TT	TT	TT	GG	TT	TT	TT	TT	TT	GG	GG	TT	TT	GG	TT	GG	TT	TT	TT	GG	GG	TT	GG	GG	GG	GG	GG	GG	TT	TT	GG	TT	TT	GG	TT	TT	GG	TT	GG	TT	GG	TT	TT	GG	NC	TT
Kukri_c32430_109	chr1A	463827965	AA	AA	AA	AA	GG	AA	AA	NC	NC	GG	AA	AA	AA	GG	AA	AA	AA	AA	GG	GG	AA	AA	NC	GG	GG	GG	GG	GG	GG	GG	AA	GG	GG	AA	GG	GG	NC	GG	GG	AA	GG	GG	AA	AA	GG	AA	AA
RAC875_c86680_391	chr1A	464810348	AA	GG	GG	GG	AA	GG	GG	GG	GG	GG	AA	AA	GG	GG	AA	GG	AA	GG	GG	GG	AA	AA	GG	AA	AA	AA	AA	AA	AA	GG	GG	AA	GG	GG	AA	GG	GG	AA	GG	GG	GG	AA	GG	GG	AA	GG	GG
BS00021719_51	chr1A	465131806	GG	AA	AA	AA	GG	NC	AA	AA	AA	AA	GG	GG	AA	AA	GG	AA	GG	GG	AA	AA	GG	GG	AA	GG	GG	GG	GG	GG	GG	AA	AA	GG	AA	AA	GG	NC	AA	GG	AA	AA	AA	GG	NC	AA	GG	NC	AA
IACX3496	chr1A	471488519	CC	CC	CC	CC	CC	CC	CC	CC	CC	CC	CC	CC	CC	CC	CC	CC	CC	CC	CC	CC	CC	CC	CC	CC	CC	CC	CC	CC	NC	AA	CC	CC	CC	CC	CC	CC	CC	CC	CC	AA	CC	CC	CC	CC	CC	CC	CC
IAAV213	chr1A	472143493	CC	CC	CC	CC	CC	CC	CC	CC	CC	CC	CC	CC	CC	CC	CC	CC	CC	CC	CC	CC	CC	CC	CC	CC	CC	CC	CC	CC	NC	TT	CC	CC	CC	CC	CC	CC	CC	CC	CC	TT	CC	CC	CC	CC	CC	CC	CC
wsnp_Ex_c25734_34995416	chr1A	472169030	TT	TT	TT	TT	TT	TT	TT	TT	TT	TT	TT	NC	TT	TT	TT	TT	TT	TT	TT	TT	TT	TT	TT	TT	TT	TT	TT	TT	CC	CC	TT	TT	TT	TT	TT	TT	TT	TT	TT	CC	TT	TT	TT	TT	TT	TT	TT
BobWhite_rep_c49207_243	chr1A	473011665	TT	TT	TT	TT	TT	TT	TT	TT	TT	TT	TT	TT	TT	TT	TT	TT	TT	TT	TT	TT	TT	TT	TT	TT	TT	TT	TT	TT	CC	CC	TT	TT	TT	TT	TT	TT	TT	TT	TT	CC	TT	TT	TT	TT	TT	TT	TT
RAC875_c21625_246	chr1A	473630914	CC	CC	TT	TT	CC	TT	CC	TT	TT	CC	CC	CC	TT	TT	CC	TT	CC	TT	CC	CC	TT	TT	CC	TT	CC	CC	CC	CC	CC	CC	CC	CC	CC	CC	CC	CC	CC	CC	CC	CC	CC	TT	CC	CC	CC	CC	CC
Excalibur_c56097_168	chr1A	473633891	GG	GG	AA	AA	GG	AA	GG	AA	AA	GG	GG	GG	AA	AA	GG	AA	GG	AA	GG	GG	AA	AA	GG	AA	GG	GG	GG	GG	GG	GG	GG	GG	GG	GG	GG	GG	GG	GG	GG	GG	GG	AA	GG	GG	GG	GG	GG
Ra_c58315_265	chr1A	473637156	AA	AA	GG	GG	AA	GG	AA	GG	GG	AA	AA	AA	GG	GG	AA	GG	AA	GG	AA	AA	GG	GG	AA	GG	AA	AA	AA	AA	GG	GG	AA	AA	AA	AA	AA	AA	AA	AA	AA	GG	AA	GG	AA	AA	AA	AA	AA
Excalibur_c13183_128	chr1A	474189275	GG	GG	AA	NC	GG	NC	GG	AA	AA	GG	GG	GG	AA	AA	GG	AA	GG	AA	GG	GG	AA	AA	GG	AA	GG	GG	GG	GG	NC	GG	GG	GG	GG	GG	GG	GG	GG	GG	GG	GG	GG	AA	NC	GG	GG	NC	GG
wsnp_Ku_c2815_5317230	chr1A	477019228	GG	GG	GG	GG	GG	GG	GG	GG	GG	GG	GG	GG	GG	GG	GG	GG	GG	GG	GG	GG	GG	AA	GG	AA	GG	GG	GG	GG	GG	GG	GG	GG	GG	GG	GG	GG	GG	GG	GG	AA	GG	AA	GG	GG	GG	GG	GG
IAAV1225	chr1A	477046669	AA	AA	AA	AA	AA	AA	AA	AA	AA	AA	AA	AA	AA	AA	AA	AA	AA	AA	AA	AA	AA	CC	AA	CC	AA	AA	AA	AA	AA	AA	AA	AA	AA	AA	AA	NC	AA	AA	AA	CC	AA	CC	NC	AA	AA	NC	AA
wsnp_Ex_c16592_25117132	chr1A	477048517	TT	TT	TT	TT	TT	TT	TT	TT	TT	TT	TT	TT	TT	TT	TT	TT	TT	TT	TT	TT	TT	CC	TT	CC	TT	TT	TT	TT	TT	TT	TT	TT	TT	TT	TT	NC	TT	TT	TT	CC	TT	CC	NC	TT	TT	NC	TT
Kukri_c10239_2186	chr1A	477654671	AA	AA	AA	AA	AA	AA	AA	AA	AA	AA	AA	AA	AA	AA	AA	AA	AA	AA	AA	AA	AA	CC	AA	CC	AA	AA	AA	AA	AA	AA	AA	AA	AA	AA	AA	NC	AA	AA	AA	CC	AA	CC	NC	AA	AA	NC	AA
wsnp_Ra_c7818_13376644	chr1A	477654858	GG	GG	GG	GG	GG	GG	GG	GG	GG	GG	GG	GG	GG	GG	GG	GG	GG	GG	GG	GG	GG	TT	GG	TT	GG	GG	GG	GG	GG	GG	GG	GG	GG	GG	GG	GG	GG	GG	GG	TT	GG	TT	GG	GG	GG	GG	GG
RAC875_c53185_802	chr1A	480549353	AA	AA	GG	GG	AA	GG	AA	GG	GG	AA	AA	AA	GG	GG	AA	GG	AA	AA	AA	AA	GG	GG	AA	GG	AA	AA	AA	AA	AA	AA	AA	AA	AA	GG	AA	AA	AA	AA	AA	GG	AA	GG	AA	AA	AA	AA	AA
BS00023126_51	chr1A	480604446	CC	TT	TT	TT	CC	TT	TT	TT	TT	TT	CC	CC	TT	TT	CC	TT	CC	NC	TT	TT	TT	TT	TT	TT	CC	CC	CC	CC	CC	TT	TT	CC	TT	TT	CC	TT	TT	CC	TT	TT	TT	TT	TT	TT	CC	TT	TT
BS00040968_51	chr1A	480755283	AA	AA	AA	AA	AA	AA	AA	NC	CC	AA	AA	AA	AA	AA	AA	AA	AA	AA	AA	AA	CC	AA	AA	AA	AA	AA	AA	AA	AA	AA	AA	AA	AA	CC	AA	AA	AA	AA	AA	AA	AA	AA	AA	AA	AA	AA	AA
BS00067420_51	chr1A	480755631	CC	CC	CC	CC	CC	CC	CC	TT	TT	CC	CC	CC	CC	CC	CC	CC	CC	CC	CC	CC	TT	CC	CC	CC	CC	CC	CC	CC	CC	CC	CC	CC	CC	TT	CC	CC	CC	CC	CC	CC	CC	CC	CC	CC	CC	CC	CC
BS00067421_51	chr1A	480755651	TT	GG	TT	NC	TT	TT	GG	TT	TT	GG	TT	TT	TT	TT	TT	TT	TT	NC	GG	GG	TT	TT	GG	TT	TT	TT	TT	TT	TT	GG	GG	TT	GG	TT	TT	GG	GG	TT	GG	TT	GG	TT	GG	GG	TT	GG	GG
IACX662	chr1A	480832495	CC	AA	CC	CC	CC	CC	AA	CC	CC	AA	CC	CC	CC	CC	CC	CC	CC	CC	AA	AA	CC	CC	AA	CC	CC	CC	CC	CC	CC	AA	AA	CC	AA	CC	CC	AA	AA	CC	AA	CC	AA	CC	AA	NC	CC	AA	AA
wsnp_BE495786A_Ta_2_1	chr1A	481651785	GG	TT	GG	GG	GG	GG	TT	GG	GG	GG	GG	GG	GG	GG	GG	GG	GG	GG	GG	TT	GG	GG	TT	GG	GG	GG	GG	GG	GG	GG	GG	GG	TT	GG	GG	NC	TT	GG	GG	GG	TT	GG	NC	TT	GG	NC	TT
BS00087600_51	chr1A	481654987	GG	AA	AA	AA	GG	AA	AA	AA	AA	GG	GG	GG	AA	AA	GG	AA	GG	NC	GG	AA	AA	AA	AA	AA	GG	GG	GG	GG	GG	AA	GG	NC	AA	AA	GG	AA	AA	GG	NC	AA	AA	AA	AA	AA	GG	AA	AA
Ku_c1571_1457	chr1A	481691783	CC	CC	TT	TT	CC	TT	CC	CC	CC	CC	CC	CC	TT	TT	CC	TT	CC	CC	CC	CC	CC	TT	CC	TT	CC	CC	CC	CC	CC	CC	CC	CC	CC	CC	CC	CC	CC	CC	CC	TT	CC	TT	CC	CC	CC	CC	CC
wsnp_Ex_c5216_9235964	chr1A	481692078	GG	GG	AA	AA	GG	AA	GG	AA	AA	GG	AA	GG	AA	AA	GG	AA	GG	NC	GG	GG	AA	AA	GG	AA	AA	NC	AA	AA	AA	AA	GG	AA	GG	AA	GG	GG	GG	AA	GG	AA	GG	AA	GG	GG	AA	GG	GG
BS00022698_51	chr1A	482329681	CC	TT	CC	CC	CC	CC	TT	NC	CC	CC	CC	CC	CC	CC	CC	CC	CC	CC	CC	TT	CC	CC	TT	CC	CC	CC	CC	CC	CC	CC	CC	CC	CC	CC	CC	TT	TT	CC	CC	TT	TT	CC	NC	NC	CC	NC	TT
BS00002216_51	chr1A	482335916	AA	AA	AA	AA	AA	AA	NC	GG	GG	AA	GG	AA	AA	AA	AA	AA	AA	NC	AA	AA	GG	AA	AA	AA	GG	GG	GG	GG	GG	AA	AA	GG	AA	GG	AA	AA	AA	GG	AA	AA	AA	AA	AA	AA	GG	AA	AA
IACX4378	chr1A	482335927	AA	GG	AA	AA	AA	AA	GG	GG	GG	AA	GG	AA	AA	AA	AA	AA	AA	NC	AA	GG	GG	AA	GG	AA	GG	GG	GG	GG	GG	AA	AA	GG	AA	GG	AA	GG	GG	GG	AA	GG	GG	AA	GG	GG	GG	NC	GG
IACX4386	chr1A	482337515	AA	AA	AA	AA	AA	AA	AA	GG	GG	AA	GG	AA	AA	AA	AA	AA	AA	AA	AA	AA	GG	AA	AA	AA	GG	GG	GG	GG	GG	AA	AA	GG	AA	GG	AA	AA	AA	GG	AA	AA	AA	AA	AA	AA	GG	AA	AA
CAP11_c1972_285	chr1A	482761756	TT	CC	TT	TT	TT	TT	CC	CC	CC	TT	CC	TT	TT	TT	TT	TT	TT	NC	TT	CC	CC	TT	CC	TT	CC	CC	CC	CC	CC	TT	TT	CC	TT	CC	TT	CC	CC	CC	TT	CC	CC	TT	CC	CC	CC	NC	CC
RAC875_c94534_75	chr1A	482771048	AA	GG	AA	NC	AA	AA	NC	AA	AA	AA	AA	AA	AA	AA	AA	AA	AA	AA	AA	GG	AA	AA	GG	AA	AA	AA	AA	AA	AA	AA	AA	AA	AA	AA	AA	GG	GG	AA	AA	GG	GG	AA	GG	GG	AA	GG	GG
BS00094925_51	chr1A	482966477	AA	AA	AA	AA	AA	AA	AA	AA	AA	AA	GG	AA	AA	AA	AA	AA	AA	NC	AA	AA	AA	AA	AA	AA	GG	NC	GG	GG	GG	AA	AA	GG	AA	AA	AA	AA	AA	GG	AA	AA	AA	AA	AA	AA	GG	AA	AA
RFL_Contig3203_1971	chr1A	482966563	CC	AA	CC	CC	CC	CC	AA	AA	AA	CC	AA	CC	CC	CC	CC	CC	CC	CC	CC	AA	AA	CC	AA	CC	AA	AA	AA	AA	AA	AA	CC	AA	CC	CC	CC	NC	AA	AA	CC	AA	AA	CC	NC	AA	AA	NC	AA
wsnp_Ku_c21356_31093507	chr1A	483033325	AA	GG	AA	NC	AA	AA	GG	GG	GG	AA	GG	AA	AA	AA	AA	AA	AA	AA	AA	GG	GG	AA	GG	AA	GG	NC	GG	GG	GG	GG	AA	GG	AA	AA	AA	GG	GG	GG	AA	GG	GG	AA	GG	GG	GG	GG	GG
wsnp_Ex_c27940_37101775	chr1A	484335555	TT	CC	TT	TT	TT	TT	CC	CC	CC	TT	CC	TT	TT	TT	TT	TT	TT	NC	TT	CC	CC	TT	CC	TT	CC	NC	CC	CC	CC	CC	TT	CC	TT	TT	TT	CC	CC	CC	TT	CC	CC	TT	CC	CC	CC	CC	CC
Ex_c5192_943	chr1A	485002333	CC	TT	CC	CC	CC	CC	TT	TT	TT	CC	TT	CC	CC	CC	CC	CC	CC	CC	CC	TT	TT	CC	TT	CC	TT	TT	TT	TT	TT	CC	CC	TT	CC	CC	CC	NC	TT	TT	CC	TT	TT	CC	NC	TT	TT	NC	TT
wsnp_Ex_c5192_9203682	chr1A	485002382	AA	GG	AA	NC	AA	AA	GG	GG	GG	AA	GG	AA	AA	AA	AA	AA	AA	NC	AA	GG	GG	AA	GG	AA	GG	GG	GG	GG	GG	AA	AA	GG	AA	AA	AA	GG	GG	GG	AA	GG	GG	AA	GG	GG	GG	GG	GG
wsnp_Ku_c24239_34199356	chr1A	485003717	GG	AA	GG	GG	GG	GG	AA	AA	AA	GG	AA	GG	GG	GG	GG	GG	GG	GG	GG	AA	AA	GG	AA	GG	AA	NC	AA	AA	AA	GG	GG	AA	GG	GG	GG	AA	AA	AA	GG	AA	AA	GG	AA	AA	AA	NC	AA
BS00073585_51	chr1A	485228932	GG	GG	GG	GG	GG	GG	GG	TT	TT	GG	GG	GG	GG	GG	GG	GG	GG	GG	GG	GG	TT	GG	GG	GG	GG	GG	GG	GG	GG	TT	GG	GG	GG	GG	GG	GG	GG	GG	GG	GG	GG	GG	GG	GG	GG	GG	GG
Excalibur_c32167_59	chr1A	485342363	GG	AA	AA	AA	GG	AA	AA	GG	GG	GG	AA	GG	AA	AA	GG	AA	GG	GG	GG	AA	GG	GG	AA	GG	AA	AA	AA	AA	AA	GG	GG	AA	GG	GG	GG	AA	AA	AA	GG	AA	AA	GG	AA	AA	AA	AA	NC
wsnp_Ra_c37745_45806931	chr1A	485343139	AA	CC	CC	CC	AA	CC	CC	CC	CC	AA	CC	AA	CC	CC	AA	CC	AA	AA	AA	CC	CC	AA	CC	AA	CC	CC	CC	CC	CC	CC	AA	CC	AA	AA	AA	CC	CC	CC	AA	CC	CC	AA	CC	CC	CC	CC	CC
wsnp_Ex_c8588_14419007	chr1A	485343698	TT	CC	CC	CC	TT	CC	CC	TT	TT	TT	CC	TT	CC	CC	TT	CC	TT	TT	TT	CC	TT	TT	CC	TT	CC	NC	CC	CC	CC	TT	TT	CC	TT	TT	TT	CC	CC	CC	TT	CC	CC	TT	CC	CC	CC	CC	CC
wsnp_Ex_c34344_42676379	chr1A	485355341	CC	TT	TT	TT	CC	TT	TT	TT	TT	CC	TT	CC	TT	TT	CC	TT	CC	CC	CC	TT	TT	CC	TT	CC	TT	TT	TT	TT	TT	CC	CC	TT	CC	CC	CC	TT	TT	TT	CC	TT	TT	CC	TT	TT	TT	TT	TT
wsnp_Ex_c34344_42677360	chr1A	485356417	AA	GG	GG	GG	AA	GG	GG	GG	GG	AA	GG	AA	GG	GG	AA	GG	AA	AA	AA	GG	GG	AA	GG	AA	GG	GG	GG	GG	GG	GG	AA	GG	AA	AA	AA	GG	GG	GG	AA	GG	GG	AA	GG	GG	GG	GG	GG
wsnp_Ex_rep_c66628_64934660	chr1A	485357401	CC	TT	TT	TT	CC	TT	TT	NC	TT	CC	TT	CC	TT	TT	CC	TT	CC	CC	CC	TT	TT	CC	TT	CC	TT	TT	TT	TT	TT	CC	CC	TT	CC	CC	CC	TT	TT	TT	CC	TT	TT	CC	TT	TT	TT	TT	TT
BobWhite_rep_c63278_349	chr1A	486052322	CC	TT	TT	TT	CC	TT	TT	TT	TT	CC	TT	CC	TT	TT	CC	TT	CC	CC	CC	TT	TT	CC	TT	CC	TT	TT	TT	TT	TT	TT	CC	TT	CC	CC	CC	TT	TT	TT	CC	TT	TT	CC	TT	TT	TT	TT	TT
Excalibur_c49421_443	chr1A	487012031	TT	CC	CC	CC	TT	CC	CC	CC	CC	TT	CC	TT	CC	CC	TT	CC	TT	TT	TT	CC	CC	TT	CC	TT	CC	CC	CC	CC	CC	CC	TT	CC	TT	TT	TT	CC	CC	CC	TT	CC	CC	TT	CC	CC	CC	CC	CC
Kukri_c52952_315	chr1A	487017792	GG	AA	AA	AA	GG	AA	AA	AA	AA	GG	AA	GG	AA	AA	GG	AA	GG	GG	GG	AA	AA	GG	AA	GG	AA	AA	AA	AA	AA	GG	GG	AA	GG	GG	GG	AA	AA	AA	GG	AA	AA	GG	AA	AA	AA	AA	AA
RAC875_c38916_66	chr1A	487563715	GG	AA	AA	AA	GG	AA	AA	AA	AA	GG	GG	GG	AA	AA	GG	AA	GG	GG	GG	AA	AA	GG	AA	GG	GG	GG	GG	GG	GG	GG	GG	GG	GG	GG	GG	AA	AA	GG	GG	AA	AA	GG	NC	AA	GG	NC	AA
wsnp_Ex_c12165_19452361	chr1A	487731184	TT	CC	CC	CC	TT	CC	CC	CC	CC	TT	CC	TT	CC	CC	TT	CC	TT	TT	TT	CC	CC	TT	CC	TT	CC	CC	CC	CC	CC	CC	TT	CC	TT	TT	TT	CC	CC	CC	NC	CC	CC	TT	CC	CC	CC	CC	CC
BS00021714_51	chr1A	490087895	CC	TT	CC	CC	CC	CC	TT	CC	CC	CC	TT	CC	CC	CC	CC	CC	CC	CC	CC	TT	CC	TT	CC	TT	TT	TT	TT	TT	TT	CC	CC	TT	TT	CC	CC	TT	TT	TT	CC	CC	TT	TT	TT	TT	TT	TT	TT
Ra_c4159_2716	chr1A	490521008	GG	TT	GG	GG	GG	GG	TT	GG	GG	GG	TT	GG	GG	GG	GG	GG	GG	GG	GG	TT	GG	TT	GG	TT	TT	NC	TT	TT	NC	GG	GG	TT	TT	GG	GG	TT	TT	TT	GG	GG	TT	TT	TT	TT	TT	TT	TT
RAC875_c23081_141	chr1A	491130184	GG	AA	GG	GG	GG	GG	AA	GG	GG	GG	AA	GG	GG	GG	GG	GG	GG	NC	GG	AA	GG	AA	GG	AA	AA	AA	AA	AA	AA	GG	GG	AA	AA	GG	GG	AA	AA	AA	GG	GG	AA	AA	AA	AA	AA	AA	AA
BS00092585_51	chr1A	493820003	CC	CC	CC	CC	CC	CC	CC	CC	CC	CC	TT	CC	CC	CC	CC	CC	CC	CC	CC	TT	CC	TT	CC	TT	TT	NC	TT	TT	TT	CC	CC	TT	TT	CC	CC	CC	CC	TT	CC	CC	TT	TT	CC	CC	TT	TT	TT
BS00032112_51	chr1A	494446915	CC	TT	CC	CC	CC	CC	TT	CC	CC	CC	TT	CC	CC	CC	CC	CC	CC	CC	CC	TT	CC	TT	CC	TT	TT	TT	TT	TT	TT	CC	CC	TT	TT	CC	CC	TT	TT	TT	CC	CC	TT	TT	TT	TT	TT	TT	TT
Ex_c105443_895	chr1A	494449957	CC	TT	CC	CC	CC	CC	TT	CC	CC	CC	TT	CC	CC	CC	CC	CC	CC	CC	CC	TT	CC	TT	CC	TT	TT	TT	TT	TT	TT	NC	CC	TT	TT	CC	CC	TT	TT	TT	CC	CC	TT	TT	TT	TT	TT	TT	TT
wsnp_Ex_rep_c105443_89868548	chr1A	494450322	AA	GG	AA	NC	AA	AA	GG	AA	AA	AA	AA	AA	AA	AA	AA	AA	AA	NC	AA	AA	AA	AA	AA	AA	AA	NC	AA	AA	AA	AA	AA	AA	AA	AA	AA	GG	GG	AA	AA	AA	AA	AA	GG	GG	AA	AA	AA
wsnp_Ra_c4664_8410628	chr1A	495447076	CC	TT	CC	CC	CC	CC	TT	CC	CC	CC	CC	CC	CC	CC	CC	CC	CC	CC	CC	CC	CC	CC	CC	CC	CC	CC	CC	CC	CC	CC	CC	CC	CC	CC	CC	TT	TT	CC	CC	CC	CC	CC	NC	NC	CC	CC	CC
wsnp_Ex_c19294_28225846	chr1A	495447421	AA	NC	AA	AA	AA	AA	GG	AA	AA	AA	AA	AA	AA	AA	AA	AA	AA	AA	AA	AA	AA	AA	AA	AA	AA	AA	AA	AA	AA	AA	AA	AA	AA	AA	AA	GG	NC	AA	AA	AA	AA	AA	GG	GG	AA	AA	AA
wsnp_Ku_c16913_25885872	chr1A	495706534	GG	AA	GG	GG	GG	GG	AA	GG	GG	GG	GG	GG	GG	GG	GG	GG	GG	GG	GG	GG	GG	GG	GG	GG	GG	GG	GG	GG	GG	GG	GG	GG	GG	GG	GG	AA	AA	GG	GG	GG	GG	GG	AA	AA	GG	GG	GG
Excalibur_c35821_61	chr1A	495706537	GG	AA	GG	GG	GG	GG	AA	GG	GG	GG	GG	GG	GG	GG	GG	GG	GG	GG	GG	GG	GG	GG	GG	GG	GG	GG	GG	GG	GG	GG	GG	GG	GG	GG	GG	AA	AA	GG	GG	GG	GG	GG	AA	AA	GG	GG	GG
Kukri_c16913_422	chr1A	495706733	GG	AA	GG	GG	GG	GG	AA	GG	GG	GG	GG	GG	GG	GG	GG	GG	GG	GG	GG	GG	GG	GG	GG	GG	GG	GG	GG	GG	GG	GG	GG	GG	GG	GG	GG	AA	AA	GG	GG	GG	GG	GG	AA	AA	GG	GG	GG
wsnp_Ex_c35821_43892960	chr1A	495706733	GG	AA	GG	GG	GG	GG	AA	GG	GG	GG	GG	GG	GG	GG	GG	GG	GG	GG	GG	GG	GG	GG	GG	GG	GG	GG	GG	GG	GG	GG	GG	GG	GG	GG	GG	AA	AA	GG	GG	GG	GG	GG	AA	AA	GG	GG	GG
BobWhite_rep_c50031_83	chr1A	495709796	CC	CC	CC	CC	TT	CC	TT	CC	CC	CC	CC	CC	CC	CC	CC	CC	CC	NC	CC	CC	CC	CC	CC	CC	CC	NC	CC	CC	CC	CC	CC	CC	CC	CC	CC	CC	CC	CC	TT	CC	CC	CC	CC	CC	CC	CC	CC
IAAV5535	chr1A	496311634	AA	AA	CC	CC	AA	CC	AA	CC	CC	CC	AA	AA	CC	CC	AA	CC	AA	AA	CC	AA	CC	AA	AA	AA	AA	AA	AA	AA	NC	AA	CC	AA	AA	CC	AA	AA	AA	AA	CC	AA	AA	AA	AA	AA	AA	AA	AA
IACX3047	chr1A	496478834	TT	TT	CC	CC	TT	CC	TT	CC	CC	CC	TT	TT	CC	CC	TT	CC	TT	TT	CC	TT	CC	TT	TT	TT	TT	TT	TT	TT	TT	TT	CC	TT	TT	CC	TT	TT	TT	TT	CC	TT	TT	TT	TT	TT	TT	TT	TT
BS00021864_51	chr1A	497506253	GG	AA	GG	GG	GG	GG	AA	NC	GG	GG	GG	GG	GG	GG	GG	GG	GG	GG	GG	AA	GG	AA	GG	GG	AA	GG	AA	AA	GG	GG	AA	AA	AA	AA	GG	AA	AA	AA	GG	GG	AA	GG	AA	AA	AA	AA	AA
wsnp_Ku_c21316_31053745	chr1A	498141736	CC	TT	CC	CC	CC	CC	TT	CC	CC	CC	CC	CC	CC	CC	CC	CC	CC	CC	CC	TT	CC	TT	CC	CC	TT	CC	CC	TT	CC	CC	CC	TT	TT	CC	CC	TT	TT	TT	NC	CC	TT	CC	TT	TT	TT	TT	TT
CAP12_c1906_217	chr1A	498450998	CC	CC	CC	CC	CC	CC	CC	CC	CC	CC	TT	CC	CC	CC	CC	CC	CC	NC	CC	TT	CC	TT	CC	CC	TT	CC	CC	TT	CC	CC	CC	TT	TT	CC	CC	CC	CC	TT	CC	CC	TT	CC	CC	CC	TT	TT	TT
Kukri_c30322_414	chr1A	498536695	CC	CC	CC	CC	CC	CC	TC	CC	CC	CC	TT	CC	CC	CC	CC	CC	CC	NC	CC	TT	CC	TT	CC	CC	TT	NC	CC	TT	CC	CC	CC	TT	TT	CC	CC	CC	CC	TT	TC	CC	TT	CC	CC	CC	TT	TT	NC
RAC875_rep_c112044_340	chr1A	498811359	AA	AA	AA	AA	AA	AA	AA	AA	AA	AA	GG	AA	AA	AA	AA	AA	AA	AA	AA	GG	AA	GG	AA	AA	GG	AA	AA	GG	GG	AA	AA	GG	GG	AA	AA	AA	AA	GG	AA	AA	GG	AA	AA	AA	GG	GG	GG
BS00100120_51	chr1A	499807792	CC	CC	CC	CC	CC	CC	CC	CC	CC	CC	AA	CC	CC	CC	CC	CC	CC	CC	CC	AA	CC	AA	CC	CC	AA	AA	CC	AA	AA	CC	CC	AA	AA	CC	CC	CC	CC	AA	CC	CC	AA	CC	CC	CC	AA	AA	AA
Ku_c10817_611	chr1A	502834243	AA	AA	AA	AA	AA	AA	AA	AA	AA	AA	AA	AA	AA	AA	AA	AA	AA	AA	AA	AA	AA	AA	AA	GG	AA	AA	AA	AA	AA	AA	AA	AA	AA	AA	AA	AA	AA	AA	AA	AA	AA	GG	AA	NC	AA	AA	AA
BS00065324_51	chr1A	503376333	GG	GG	AA	NC	GG	AA	GG	AA	AA	AA	AA	GG	AA	AA	GG	AA	GG	GG	AA	AA	GG	AA	AA	GG	AA	NC	AA	AA	AA	AA	GG	AA	AA	GG	GG	GG	GG	AA	AA	GG	AA	GG	AA	GG	AA	AA	AA
BS00022432_51	chr1A	504239804	CC	CC	NC	TT	CC	TT	CC	CC	CC	CC	NC	CC	TT	TT	CC	TT	CC	CC	NC	TT	CC	TT	CC	CC	TT	NC	CC	TT	TT	TT	CC	TT	TT	CC	CC	CC	CC	TT	CC	TT	TT	CC	TT	CC	TT	TT	TT
RAC875_c29540_391	chr1A	504242931	CC	CC	CC	CC	CC	CC	CC	AA	AA	AA	CC	CC	CC	CC	CC	CC	CC	CC	CC	CC	CC	CC	AA	CC	CC	CC	AA	CC	CC	CC	CC	CC	CC	CC	CC	CC	CC	CC	AA	CC	CC	CC	CC	CC	CC	CC	CC
wsnp_Ra_c11877_19161832	chr1A	504245972	TT	TT	CC	NC	TT	CC	TT	TT	TT	TT	CC	TT	CC	CC	TT	CC	TT	TT	CC	CC	TT	CC	TT	TT	CC	CC	TT	CC	CC	CC	TT	CC	CC	TT	TT	TT	TT	CC	TT	TT	CC	TT	CC	TT	CC	CC	CC
BS00021728_51	chr1A	504246961	TT	TT	CC	CC	TT	CC	NC	CC	CC	CC	CC	TT	CC	CC	TT	CC	TT	NC	CC	CC	TT	CC	CC	TT	CC	CC	CC	CC	CC	CC	TT	CC	CC	TT	TT	NC	TT	CC	CC	TT	CC	TT	CC	TT	CC	CC	CC
tplb0045g22_418	chr1A	505270073	TT	CC	TT	TT	TT	TT	CC	CC	CC	CC	TT	TT	TT	TT	TT	TT	TT	TT	TT	TT	TT	TT	CC	TT	TT	CC	CC	TT	TT	CC	TT	TT	TT	TT	TT	CC	CC	TT	CC	TT	TT	TT	TT	CC	TT	TT	TT
BS00096721_51	chr1A	505270201	TT	CC	TT	NC	TT	TT	CC	CC	CC	CC	CC	TT	TT	TT	TT	TT	TT	TT	TT	CC	TT	CC	CC	TT	CC	CC	CC	TT	CC	CC	TT	CC	CC	TT	TT	CC	CC	CC	CC	CC	CC	TT	CC	CC	CC	CC	CC
BS00067652_51	chr1A	505338262	GG	AA	GG	GG	GG	GG	AA	AA	AA	AA	GG	GG	GG	GG	GG	GG	GG	GG	GG	GG	GG	GG	AA	GG	GG	AA	AA	GG	GG	AA	GG	GG	GG	GG	GG	AA	AA	GG	AA	GG	GG	GG	GG	AA	GG	GG	GG
wsnp_Ra_c9209_15425473	chr1A	505471057	CC	TT	CC	CC	CC	CC	TT	CC	CC	CC	CC	CC	CC	CC	CC	CC	CC	CC	CC	CC	CC	CC	CC	CC	CC	NC	CC	CC	CC	TT	CC	CC	CC	CC	CC	NC	TT	CC	CC	CC	CC	CC	CC	NC	CC	CC	CC
Ku_c13107_579	chr1A	505523830	GG	GG	GG	GG	GG	GG	GG	AA	AA	AA	GG	GG	GG	GG	GG	GG	GG	GG	GG	GG	GG	GG	AA	GG	GG	GG	AA	GG	GG	GG	GG	GG	GG	GG	GG	GG	GG	GG	NC	GG	GG	GG	GG	GG	GG	GG	GG
Kukri_c29121_226	chr1A	506283827	GG	AA	GG	GG	GG	GG	AA	GG	GG	GG	GG	GG	GG	GG	GG	GG	GG	GG	GG	GG	GG	GG	GG	GG	GG	GG	GG	NC	GG	GG	GG	GG	GG	GG	GG	AA	AA	GG	GG	GG	GG	GG	GG	AA	GG	GG	GG
Kukri_c53935_265	chr1A	506546795	GG	AA	GG	GG	GG	GG	AA	GG	GG	GG	GG	GG	GG	GG	GG	GG	GG	GG	GG	GG	GG	GG	GG	GG	GG	GG	GG	NC	GG	GG	GG	GG	GG	GG	GG	AA	AA	GG	GG	GG	GG	GG	GG	AA	GG	GG	GG
Kukri_rep_c105589_73	chr1A	506547570	TT	CC	TT	TT	TT	TT	CC	TT	TT	TT	TT	TT	TT	TT	TT	TT	TT	TT	TT	TT	TT	TT	TT	TT	TT	TT	TT	CC	TT	TT	TT	TT	TT	TT	TT	CC	CC	TT	TT	TT	TT	TT	TT	CC	TT	TT	TT
IAAV332	chr1A	506854510	GG	CC	GG	GG	GG	GG	CC	GG	GG	GG	GG	GG	GG	GG	GG	GG	GG	NC	GG	GG	GG	GG	GG	GG	GG	GG	GG	NC	GG	GG	GG	GG	GG	GG	GG	CC	CC	GG	GG	GG	GG	GG	GG	NC	GG	GG	GG
CAP7_c1083_283	chr1A	506854586	GG	AA	GG	GG	GG	GG	AA	GG	GG	GG	GG	GG	GG	GG	GG	GG	GG	GG	GG	GG	GG	GG	GG	GG	GG	GG	GG	AA	GG	GG	GG	GG	GG	GG	GG	AA	AA	GG	GG	GG	GG	GG	GG	AA	GG	GG	GG
wsnp_Ex_c3475_6362087	chr1A	506855396	GG	AA	GG	GG	GG	GG	AA	GG	GG	GG	GG	GG	GG	GG	GG	GG	GG	GG	GG	GG	GG	GG	GG	GG	GG	GG	GG	NC	GG	GG	GG	GG	GG	GG	GG	AA	AA	GG	GG	GG	GG	GG	GG	AA	GG	GG	GG
Excalibur_c3475_113	chr1A	506855550	AA	GG	AA	AA	AA	AA	GG	AA	AA	AA	AA	AA	AA	AA	AA	AA	AA	AA	AA	AA	AA	AA	AA	AA	AA	AA	AA	GG	AA	GG	AA	AA	AA	AA	AA	GG	GG	AA	AA	AA	AA	AA	AA	GG	AA	AA	AA
RAC875_c100147_55	chr1A	507078560	TT	TT	CC	CC	TT	CC	TT	TT	TT	TT	TT	TT	CC	CC	TT	CC	TT	TT	CC	TT	CC	TT	TT	TT	TT	CC	TT	TT	TT	TT	CC	TT	TT	TT	TT	TT	TT	TT	TT	CC	TT	TT	TT	TT	TT	TT	TT
wsnp_Ku_c1642_3232242	chr1A	507079282	TT	CC	TT	TC	TT	TT	CC	TT	TT	TT	TT	TT	TT	TT	TT	TT	TT	TT	TC	TT	TT	TT	TT	TT	TT	TT	TT	NC	TT	TT	TT	TT	TT	TT	TT	CC	CC	TT	TT	TT	TT	TT	TT	CC	TT	TT	TT
wsnp_BM140362A_Ta_2_2	chr1A	507080041	CC	TT	TT	TT	CC	TT	TT	CC	CC	CC	TT	CC	TT	TT	CC	TT	CC	CC	TT	TT	TT	TT	CC	CC	TT	TT	CC	TT	TT	TT	TT	TT	TT	TT	CC	TT	TT	TT	CC	TT	TT	CC	TT	TT	TT	TT	TT
Excalibur_c3429_236	chr1A	507874441	GG	GG	TG	NC	GG	TG	GG	GG	GG	GG	GG	GG	TG	TG	GG	TG	GG	GG	TG	GG	TG	GG	GG	GG	GG	NC	GG	GG	GG	GG	TT	GG	GG	GG	GG	GG	GG	GG	GG	TG	GG	GG	GG	GG	GG	GG	GG
RAC875_c49074_374	chr1A	507875914	AA	AA	AA	AA	AA	AA	AA	AA	AA	AA	CC	AA	AA	AA	AA	AA	AA	AA	AA	CC	AA	CC	AA	AA	CC	AA	AA	NC	CC	CC	AA	CC	CC	CC	AA	AA	AA	CC	AA	AA	CC	AA	CC	NC	CC	CC	CC
BS00030036_51	chr1A	508638227	TT	GG	TT	NC	TT	TT	GG	TT	TT	TT	GG	TT	TT	TT	TT	TT	TT	TT	TT	GG	TT	GG	TT	TT	GG	TT	TT	GG	GG	GG	TT	GG	GG	GG	TT	GG	GG	GG	TT	TT	GG	TT	GG	GG	GG	GG	GG
wsnp_Ex_c6452_11213329	chr1A	508640861	AA	GG	AA	NC	AA	AA	GG	AA	AA	AA	AA	AA	AA	AA	AA	AA	AA	AA	AA	AA	AA	AA	AA	AA	AA	AA	AA	NC	AA	GG	AA	AA	AA	AA	AA	GG	GG	AA	AA	AA	AA	AA	AA	GG	AA	AA	AA
Kukri_c31891_1355	chr1A	508640884	AA	GG	AA	NC	AA	AA	GG	AA	AA	AA	GG	AA	AA	AA	AA	AA	AA	AA	AA	GG	AA	GG	AA	AA	GG	AA	AA	GG	GG	GG	AA	GG	GG	GG	AA	GG	GG	GG	AA	AA	GG	AA	GG	GG	GG	GG	GG
wsnp_Ex_c20489_29564938	chr1A	508641011	CC	TT	CC	CC	CC	CC	TT	CC	CC	CC	TT	CC	CC	CC	CC	CC	CC	CC	CC	TT	CC	TT	CC	CC	TT	CC	CC	TT	TT	TT	CC	TT	TT	TT	CC	TT	TT	TT	CC	CC	TT	CC	TT	TT	TT	TT	TT
BS00022220_51	chr1A	508725967	GG	AA	AA	AA	GG	AA	AA	GG	GG	GG	AA	GG	AA	AA	GG	AA	GG	GG	AA	AA	GG	AA	GG	GG	AA	NC	GG	AA	NC	AA	GG	AA	AA	AA	GG	AA	AA	AA	GG	AA	AA	GG	AA	AA	AA	AA	AA
BS00079538_51	chr1A	508925284	TT	GG	GG	GG	TT	GG	GG	TT	TT	TT	GG	TT	GG	GG	TT	GG	TT	TT	GG	GG	TT	GG	TT	TT	GG	GG	TT	GG	GG	GG	TT	GG	GG	GG	TT	GG	GG	GG	TT	GG	GG	TT	GG	GG	GG	GG	GG
GENE-0511_161	chr1A	511100299	CC	TT	CC	CC	CC	CC	TT	CC	CC	CC	CC	CC	CC	CC	TT	CC	TT	CC	CC	CC	CC	CC	TT	CC	CC	TT	CC	CC	CC	CC	CC	CC	CC	CC	CC	CC	TT	CC	TT	TT	TT	CC	CC	CC	TT	CC	CC
BS00077432_51	chr1A	511102083	AA	AA	AA	AA	GG	AA	AA	GG	GG	GG	AA	AA	AA	AA	GG	AA	GG	AA	AA	AA	AA	AA	GG	AA	AA	AA	GG	AA	NC	AA	AA	AA	AA	AA	AA	AA	AA	AA	GG	AA	AA	AA	AA	AA	AA	AA	AA
BS00089563_51	chr1A	511501055	CC	AA	AA	AA	CC	AA	AA	AA	AA	AA	AA	CC	AA	AA	AA	AA	AA	AA	AA	AA	AA	AA	AA	CC	CC	AA	AA	NC	AA	AA	AA	AA	AA	AA	AA	CC	AA	CC	AA	AA	AA	CC	AA	AA	AA	AA	AA
wsnp_Ex_rep_c66423_64641680	chr1A	512876421	CC	TT	CC	CC	CC	CC	TT	CC	CC	CC	CC	CC	CC	CC	TT	CC	TT	CC	CC	CC	CC	CC	TT	CC	CC	TT	CC	CC	CC	CC	CC	CC	CC	CC	CC	CC	TT	CC	TT	TT	TT	CC	CC	CC	TT	CC	CC
Kukri_c1313_1158	chr1A	513661860	GG	GG	GG	GG	GG	TT	GG	GG	GG	GG	TT	GG	GG	GG	GG	GG	GG	GG	GG	TT	GG	TT	TT	GG	TT	GG	TT	GG	GG	TT	GG	TT	TT	TT	GG	GG	GG	TT	GG	TT	TT	GG	GG	GG	TT	TT	TT
Ku_c1313_1673	chr1A	513662375	CC	CC	CC	CC	CC	TT	CC	CC	CC	CC	TT	CC	CC	CC	CC	CC	CC	CC	CC	TT	CC	TT	CC	CC	TT	CC	TT	CC	CC	TT	CC	TT	TT	TT	CC	CC	CC	TT	CC	TT	TT	CC	CC	CC	TT	TT	TT
Ra_c1211_1656	chr1A	513889758	AA	AA	AA	AA	AA	AA	AA	AA	AA	AA	AA	AA	AA	AA	AA	AA	AA	NC	NC	AA	AA	GG	AA	GG	AA	AA	AA	AA	AA	AA	AA	AA	AA	AA	AA	AA	AA	AA	NC	GG	AA	GG	GG	AA	AA	AA	AA
Ku_c10813_1122	chr1A	513891718	CC	CC	CC	CC	CC	TT	CC	CC	CC	CC	TT	CC	CC	CC	CC	CC	CC	CC	CC	TT	CC	TT	CC	CC	TT	CC	TT	CC	CC	TT	CC	TT	TT	TT	CC	CC	CC	TT	CC	TT	TT	CC	CC	CC	TT	TT	TT
IAAV6234	chr1A	513893375	TT	TT	TT	TT	TT	TT	TT	TT	TT	TT	CC	TT	TT	TT	TT	TT	TT	TT	TT	CC	TT	CC	TT	TT	CC	TT	CC	TT	TT	CC	TT	CC	CC	CC	TT	TT	TT	CC	TT	TT	CC	TT	TT	TT	CC	CC	CC
wsnp_Ex_c1997_3757721	chr1A	514135831	AA	AA	AA	AA	AA	GG	AA	AA	AA	AA	GG	AA	AA	AA	AA	AA	AA	AA	AA	GG	AA	GG	AA	AA	GG	NC	GG	NC	AA	GG	AA	GG	GG	GG	AA	AA	AA	GG	AA	GG	GG	AA	AA	AA	GG	GG	GG
wsnp_Ex_c1997_3757508	chr1A	514136036	GG	GG	GG	GG	GG	AA	GG	GG	GG	GG	GG	GG	GG	GG	GG	GG	GG	GG	GG	GG	GG	GG	GG	GG	GG	GG	GG	GG	GG	GG	GG	GG	GG	GG	GG	GG	GG	GG	GG	AA	GG	GG	GG	GG	GG	GG	GG
wsnp_Ex_c1997_3757415	chr1A	514136129	TT	TT	TT	TT	TT	CC	TT	TT	TT	TT	TT	TT	TT	TT	TT	TT	TT	TT	TT	TT	TT	TT	TT	TT	TT	TT	TT	TT	TT	TT	TT	TT	TT	TT	TT	TT	TT	TT	TT	CC	TT	TT	TT	TT	TT	TT	TT
wsnp_Ex_c1997_3755945	chr1A	514137720	CC	CC	CC	CC	CC	AA	CC	CC	CC	CC	AA	CC	CC	CC	CC	CC	CC	CC	CC	AA	CC	AA	CC	CC	AA	CC	AA	CC	CC	CC	CC	AA	AA	AA	CC	CC	CC	AA	CC	AA	AA	CC	CC	CC	AA	AA	AA
wsnp_JD_c6544_7697578	chr1A	514138060	TT	TT	TT	TT	TT	CC	TT	TT	TT	TT	CC	TT	TT	TT	TT	TT	TT	TT	TT	CC	TT	CC	NC	TC	CC	TT	CC	NC	TT	CC	TT	CC	CC	CC	TT	NC	TT	CC	TT	CC	CC	TC	TC	TT	CC	CC	CC
wsnp_JD_c6544_7697412	chr1A	514138226	CC	CC	CC	CC	CC	TT	CC	CC	CC	CC	TT	CC	CC	CC	CC	CC	CC	CC	CC	TT	CC	TT	CC	CC	TT	CC	TT	CC	CC	TT	CC	TT	TT	TT	CC	CC	CC	TT	CC	TT	TT	CC	CC	CC	TT	TT	TT
Jagger_c5280_407	chr1A	514138226	CC	CC	CC	CC	CC	TT	CC	CC	CC	CC	TT	CC	CC	CC	CC	CC	CC	CC	CC	TT	CC	TT	CC	CC	TT	CC	TT	CC	CC	TT	CC	TT	TT	TT	CC	CC	CC	TT	CC	TT	TT	CC	CC	CC	TT	TT	TT
Kukri_rep_c109473_80	chr1A	514138403	TT	TT	TT	TT	TT	CC	TT	TT	TT	TT	CC	TT	TT	TT	TT	TT	TT	TT	TT	CC	TT	CC	TT	TT	CC	NC	CC	TT	TT	CC	TT	CC	CC	CC	TT	TT	TT	CC	TT	CC	CC	TT	TT	TT	CC	CC	CC
wsnp_JD_c6544_7697235	chr1A	514138403	TT	TT	TT	TT	TT	CC	TT	TT	TT	TT	CC	TT	TT	TT	TT	TT	TT	TT	TT	CC	TT	CC	TT	TT	CC	NC	CC	TT	TT	CC	TT	CC	CC	CC	TT	TT	TT	CC	NC	CC	CC	TT	TT	TT	CC	CC	CC
IAAV6873	chr1A	514553817	AA	AA	AA	AA	AA	AA	AA	AA	AA	AA	AA	AA	AA	AA	AA	AA	AA	AA	AA	AA	AA	TT	NC	TT	AA	AA	NC	AA	AA	AA	AA	AA	AA	AA	AA	AA	AA	AA	AA	TT	AA	TT	TT	AA	AA	AA	AA
Excalibur_c14911_546	chr1A	515551652	GG	AA	GG	GG	AA	AA	AA	AA	AA	AA	AA	GG	GG	GG	AA	GG	AA	GG	GG	AA	GG	AA	AA	GG	AA	NC	AA	AA	AA	AA	GG	AA	AA	AA	GG	AA	AA	AA	AA	AA	AA	GG	AA	AA	AA	AA	AA
RAC875_c80876_67	chr1A	515553365	TT	TT	TT	TT	TT	TT	TT	TT	TT	TT	GG	TT	TT	TT	TT	TT	TT	TT	TT	GG	TT	GG	TT	TT	GG	TT	GG	TT	TT	GG	TT	GG	GG	GG	TT	TT	TT	GG	TT	TT	GG	TT	TT	TT	GG	GG	GG
BobWhite_c14587_51	chr1A	515553934	GG	AA	GG	GG	AA	AA	AA	AA	AA	AA	AA	GG	GG	GG	AA	GG	AA	GG	GG	AA	GG	AA	AA	GG	AA	GG	AA	AA	AA	AA	GG	AA	AA	AA	GG	AA	AA	AA	AA	AA	AA	GG	AA	AA	AA	AA	AA
wsnp_Ku_c23012_32893918	chr1A	516373227	AA	GG	AA	GG	GG	GG	GG	GG	GG	GG	AA	AA	GG	GG	GG	GG	GG	NC	GG	AA	AA	AA	GG	GG	AA	AA	AA	GG	GG	AA	GG	AA	AA	AA	AA	GG	GG	AA	GG	GG	AA	AA	GG	GG	AA	AA	AA
CAP12_c1979_117	chr1A	516378298	TT	TT	TT	CC	TT	CC	TT	TT	TT	TT	CC	TT	CC	CC	TT	CC	TT	TT	CC	CC	TT	CC	TT	TT	CC	NC	CC	TT	TT	CC	TT	CC	CC	CC	TT	TT	TT	CC	TT	CC	CC	TT	TT	TT	CC	CC	CC
BS00088136_51	chr1A	516563922	TT	CC	TT	TT	CC	TT	CC	CC	CC	CC	TT	TT	TT	TT	CC	TT	CC	TT	TT	TT	TT	TT	CC	CC	TT	TT	TT	CC	CC	TT	CC	TT	TT	TT	TT	CC	CC	TT	CC	TT	TT	TT	CC	CC	TT	TT	TT
RAC875_rep_c112321_108	chr1A	516565071	AA	AA	AA	AA	AA	AA	AA	AA	AA	AA	AA	AA	AA	AA	AA	AA	AA	AA	AA	AA	AA	NC	AA	GG	AA	AA	AA	AA	AA	AA	AA	AA	AA	AA	AA	AA	AA	AA	AA	GG	AA	GG	GG	AA	AA	AA	AA
Kukri_c12183_71	chr1A	516770393	GG	GG	GG	GG	GG	GG	GG	GG	GG	GG	GG	GG	GG	GG	GG	GG	GG	GG	GG	GG	GG	TT	GG	TT	GG	GG	GG	GG	GG	GG	GG	GG	GG	GG	GG	GG	GG	GG	GG	TT	GG	TT	TT	GG	GG	GG	GG
BS00022788_51	chr1A	516786308	CC	AA	CC	CC	AA	CC	AA	AA	AA	AA	AA	CC	CC	CC	AA	CC	AA	CC	CC	AA	CC	AA	AA	AA	AA	CC	AA	AA	AA	AA	AA	AA	AA	AA	CC	AA	AA	AA	AA	AA	AA	CC	AA	AA	AA	AA	AA
BobWhite_c11946_277	chr1A	516786329	GG	TT	GG	GG	TT	GG	TT	TT	TT	TT	TT	GG	GG	GG	TT	GG	TT	GG	GG	TT	GG	TT	TT	TT	TT	GG	TT	TT	TT	TT	TT	TT	TT	TT	GG	TT	TT	TT	TT	TT	TT	GG	TT	TT	TT	TT	TT
Ex_c15768_799	chr1A	517475260	AA	AA	AA	AA	AA	AA	AA	AA	AA	AA	AA	AA	AA	AA	AA	AA	AA	AA	AA	AA	GG	AA	AA	AA	AA	AA	AA	AA	AA	AA	AA	AA	AA	AA	AA	AA	AA	AA	AA	AA	AA	AA	AA	AA	AA	AA	AA
Excalibur_c1845_4911	chr1A	517481253	CC	CC	CC	CC	CC	CC	CC	CC	CC	CC	CC	CC	CC	CC	CC	CC	CC	CC	CC	CC	TT	CC	CC	CC	CC	CC	CC	CC	CC	CC	CC	CC	CC	CC	CC	CC	CC	CC	CC	CC	CC	CC	CC	CC	CC	CC	CC
Excalibur_c65755_51	chr1A	517481407	TT	TT	TT	TT	TT	TT	TT	TT	TT	TT	TT	TT	TT	TT	TT	TT	TT	TT	TT	TT	CC	TT	TT	TT	TT	TT	TT	TT	TT	TT	TT	TT	TT	TT	TT	TT	TT	TT	TT	TT	TT	TT	TT	TT	TT	TT	TT
Ra_c24793_726	chr1A	517482507	CC	CC	CC	CC	CC	CC	CC	CC	CC	CC	CC	CC	CC	CC	CC	CC	CC	CC	CC	CC	TT	CC	CC	CC	CC	CC	CC	CC	CC	CC	CC	CC	CC	CC	CC	CC	CC	CC	CC	CC	CC	CC	CC	CC	CC	CC	CC
Kukri_c28695_269	chr1A	517487694	CC	CC	CC	CC	CC	CC	CC	CC	CC	CC	CC	CC	CC	CC	CC	CC	CC	CC	CC	CC	TT	CC	CC	CC	CC	CC	CC	CC	CC	CC	CC	CC	CC	CC	CC	CC	CC	CC	CC	CC	CC	CC	CC	CC	CC	CC	CC
wsnp_Ex_c1845_3472790	chr1A	517487702	CC	CC	CC	CC	CC	CC	CC	CC	CC	CC	CC	CC	CC	CC	CC	CC	CC	CC	CC	CC	TT	CC	CC	CC	CC	CC	CC	CC	CC	CC	CC	CC	CC	CC	CC	CC	CC	CC	CC	CC	CC	CC	CC	CC	CC	CC	CC
RAC875_c12993_201	chr1A	517488008	AA	AA	AA	AA	AA	AA	AA	AA	AA	AA	AA	AA	AA	AA	AA	AA	AA	AA	AA	AA	GG	AA	AA	AA	AA	AA	AA	AA	AA	AA	AA	AA	AA	AA	AA	NC	AA	AA	AA	AA	AA	AA	AA	AA	AA	AA	AA
RAC875_c12993_127	chr1A	517488082	AA	AA	AA	AA	AA	AA	AA	AA	AA	AA	AA	AA	AA	AA	AA	AA	AA	AA	AA	AA	GG	AA	AA	AA	AA	AA	AA	AA	AA	AA	AA	AA	AA	AA	AA	NC	AA	AA	AA	AA	AA	AA	AA	AA	AA	AA	AA
Excalibur_c1845_718	chr1A	517488745	CC	CC	CC	CC	CC	CC	CC	CC	CC	CC	CC	CC	CC	CC	CC	CC	CC	CC	CC	CC	TT	CC	CC	CC	CC	CC	CC	CC	CC	CC	CC	CC	CC	CC	CC	CC	CC	CC	CC	CC	CC	CC	CC	CC	CC	CC	CC
RAC875_c45115_340	chr1A	517489255	TT	TT	TT	TT	TT	TT	TT	TT	TT	TT	TT	TT	TT	TT	TT	TT	TT	TT	TT	TT	GG	TT	TT	TT	TT	TT	TT	TT	TT	TT	TT	TT	TT	TT	TT	NC	TT	TT	TT	TT	TT	TT	TT	TT	TT	TT	TT
RAC875_c45115_509	chr1A	517489581	CC	CC	CC	CC	CC	CC	CC	CC	CC	CC	CC	CC	CC	CC	CC	CC	CC	CC	CC	CC	TT	CC	CC	CC	CC	CC	CC	CC	CC	CC	CC	CC	CC	CC	CC	CC	CC	CC	CC	CC	CC	CC	CC	CC	CC	CC	CC
wsnp_Ex_c16429_24929065	chr1A	519257389	AA	AA	AA	AA	AA	NC	AA	AA	AA	AA	AA	AA	AA	AA	AA	AA	AA	AA	AA	AA	AA	AA	AA	AA	AA	NC	AA	AA	AA	AA	AA	AA	AA	AA	AA	AA	AA	AA	AA	GG	AA	AA	AA	AA	AA	AA	AA
Excalibur_c5033_587	chr1A	520338551	AA	AA	AA	AA	GG	AA	AA	GG	GG	AA	AA	AA	AA	AA	GG	AA	GG	AA	AA	GG	GG	AA	GG	GG	AA	AA	AA	GG	GG	AA	GG	AA	GG	AA	AA	GG	AA	AA	GG	AA	GG	AA	GG	GG	AA	GG	GG
Ra_c11906_1441	chr1A	520339991	CC	CC	CC	CC	CC	TT	CC	CC	CC	CC	CC	CC	CC	CC	CC	CC	CC	CC	CC	CC	CC	CC	CC	CC	CC	CC	CC	CC	CC	CC	CC	CC	CC	CC	CC	CC	CC	CC	CC	TT	CC	CC	CC	CC	CC	CC	CC
BobWhite_c104_89	chr1A	520412991	CC	AA	CC	CC	CC	CC	AA	CC	CC	AA	AA	CC	CC	CC	CC	CC	CC	CC	CC	CC	CC	AA	CC	CC	AA	CC	AA	CC	CC	AA	CC	AA	CC	AA	CC	CC	AA	AA	CC	CC	CC	CC	CC	CC	AA	CC	CC
IAAV2694	chr1A	520413084	GG	TT	GG	GG	GG	GG	TT	GG	GG	TT	TT	GG	GG	GG	GG	GG	GG	GG	GG	GG	GG	TT	GG	GG	TT	GG	TT	GG	GG	TT	GG	TT	GG	TT	GG	GG	TT	TT	GG	GG	GG	GG	GG	GG	TT	GG	NC
RAC875_rep_c106876_558	chr1A	520413278	AA	AA	AA	AA	AA	AA	AA	AA	AA	GG	AA	AA	AA	AA	AA	AA	AA	AA	AA	AA	AA	AA	AA	AA	AA	AA	AA	AA	AA	AA	AA	AA	AA	AA	AA	GG	AA	AA	AA	AA	AA	AA	AA	AA	AA	AA	AA
Excalibur_c29605_535	chr1A	520579865	TT	TT	TT	CC	TT	CC	TT	TT	TT	TT	TT	TT	CC	CC	TT	CC	TT	TT	CC	TT	CC	TT	TT	TT	TT	TT	TT	TT	TT	TT	TT	TT	TT	TT	TT	TT	TT	TT	TT	TT	TT	TT	TT	TT	TT	TT	TT
Excalibur_c49946_169	chr1A	521277130	GG	GG	GG	GG	GG	GG	GG	GG	GG	GG	AA	GG	GG	GG	GG	GG	GG	GG	GG	GG	GG	AA	GG	GG	AA	GG	AA	NC	GG	AA	GG	AA	GG	AA	GG	NC	GG	AA	GG	AA	GG	GG	GG	GG	AA	NC	NC
BobWhite_c26212_208	chr1A	521279250	AA	GG	AA	NC	AA	AA	NC	AA	AA	AA	AA	AA	AA	AA	AA	AA	AA	AA	AA	AA	GG	AA	AA	AA	AA	AA	AA	AA	AA	AA	AA	AA	AA	AA	AA	AA	GG	AA	AA	AA	GG	AA	AA	AA	AA	AA	AA
BobWhite_c14158_112	chr1A	521323077	GG	GG	GG	GG	GG	GG	GG	GG	GG	GG	TT	GG	GG	GG	GG	GG	GG	GG	GG	GG	GG	TT	GG	GG	TT	GG	TT	GG	GG	GG	GG	TT	GG	TT	GG	TT	GG	TT	GG	TT	GG	GG	GG	GG	TT	GG	NC
GENE-0487_795	chr1A	521337401	CC	CC	CC	TT	CC	CC	CC	CC	CC	CC	TT	CC	TT	CC	TT	TT	TT	TT	CC	NC	TT	TT	TT	CC	CC	CC	CC	CC	CC	TT	CC	TT	CC	CC	CC	CC	TT	CC	CC	TT	TT	CC	TT	TT	TT	TT	TT
wsnp_BE517729A_Ta_2_1	chr1A	521339688	GG	AA	GG	GG	GG	GG	NC	GG	GG	GG	GG	GG	GG	GG	GG	GG	GG	GG	GG	GG	AA	GG	GG	GG	GG	GG	GG	GG	GG	GG	GG	GG	GG	GG	GG	GG	AA	GG	GG	GG	NC	GG	GG	GG	GG	GG	GG
Tdurum_contig57492_180	chr1A	522435375	CC	CC	CC	CC	CC	CC	CC	CC	CC	CC	CC	CC	CC	CC	CC	CC	CC	CC	CC	CC	TT	CC	CC	CC	CC	NC	CC	CC	CC	CC	CC	CC	CC	CC	TT	CC	CC	CC	CC	CC	CC	TT	CC	CC	CC	CC	CC
BS00039378_51	chr1A	522500993	GG	AA	GG	AA	GG	AA	AA	GG	GG	GG	GG	GG	AA	AA	GG	AA	GG	GG	AA	GG	AA	GG	GG	AA	GG	GG	GG	GG	GG	GG	AA	GG	GG	GG	GG	GG	AA	GG	GG	AA	NC	GG	GG	AA	GG	GG	GG
BS00039377_51	chr1A	522501027	TT	GG	TT	GG	TT	GG	GG	TT	TT	TT	TT	TT	GG	GG	TT	GG	TT	TT	GG	TT	GG	TT	TT	GG	TT	NC	TT	TT	TT	TT	GG	TT	TT	TT	TT	TT	GG	TT	TT	GG	GG	TT	TT	GG	TT	TT	TT
CAP12_c3602_91	chr1A	527178213	AA	AA	AA	AA	AA	AA	AA	AA	AA	AA	AA	AA	AA	AA	AA	AA	AA	NC	AA	AA	AA	AA	AA	GG	AA	AA	AA	AA	AA	AA	GG	AA	GG	AA	AA	AA	AA	AA	NC	GG	AA	AA	AA	GG	AA	AA	AA
BobWhite_c27438_81	chr1A	527951929	CC	AA	CC	AA	CC	AA	AA	CC	CC	CC	CC	CC	AA	AA	CC	AA	CC	CC	AA	CC	AA	CC	CC	CC	CC	CC	CC	CC	CC	CC	CC	CC	CC	CC	CC	CC	AA	CC	CC	CC	AA	CC	CC	CC	CC	CC	CC
wsnp_Ku_c5210_9289260	chr1A	527952067	TT	CC	TT	CC	TT	CC	CC	TT	TT	TT	TT	TT	CC	CC	TT	CC	TT	TT	CC	TT	CC	TT	TT	CC	TT	TT	TT	TT	TT	TT	CC	TT	CC	TT	TT	TT	CC	TT	TT	CC	NC	TT	TT	CC	TT	TT	TT
IACX640	chr1A	529666332	AA	AA	AA	AA	GG	GG	AA	AA	AA	AA	AA	AA	AA	AA	GG	AA	GG	AA	AA	AA	AA	AA	AA	AA	AA	AA	AA	AA	AA	AA	AA	AA	AA	AA	AA	AA	AA	AA	AA	GG	AA	AA	AA	AA	AA	AA	AA
RAC875_c21565_1111	chr1A	529667765	AA	AA	AA	AA	GG	GG	AA	AA	AA	AA	AA	AA	AA	AA	GG	AA	GG	NC	AA	AA	AA	AA	AA	AA	AA	NC	AA	AA	AA	AA	AA	AA	AA	AA	AA	AA	AA	AA	AA	GG	AA	AA	AA	AA	AA	AA	AA
Excalibur_c8396_300	chr1A	529669094	GG	GG	GG	GG	TT	TT	GG	GG	GG	GG	GG	GG	GG	GG	TT	GG	TT	GG	GG	GG	GG	GG	GG	GG	GG	GG	GG	GG	GG	GG	GG	GG	GG	GG	GG	GG	GG	GG	GG	TT	GG	GG	GG	GG	GG	GG	GG
BS00062876_51	chr1A	529788828	GG	AA	GG	AA	GG	AA	NC	GG	GG	GG	GG	GG	AA	AA	GG	AA	GG	GG	AA	GG	AA	GG	GG	AA	GG	GG	GG	GG	GG	GG	AA	GG	AA	GG	GG	GG	AA	GG	GG	GG	NC	GG	GG	AA	GG	GG	GG
wsnp_Ex_c43228_49605281	chr1A	530173758	AA	GG	AA	AA	AA	AA	GG	AA	AA	AA	AA	AA	AA	AA	AA	AA	AA	AA	AA	AA	GG	AA	AA	GG	AA	AA	AA	AA	AA	AA	GG	AA	GG	AA	AA	AA	GG	AA	AA	AA	GG	AA	AA	GG	AA	AA	AA
CAP7_c1891_230	chr1A	530177169	TT	GG	TT	GG	TT	GG	GG	TT	TT	TT	TT	TT	GG	GG	TT	GG	TT	TT	NC	TT	GG	TT	TT	GG	TT	TT	TT	TT	TT	TT	GG	TT	GG	TT	TT	TT	GG	TT	TT	TT	NC	TT	TT	GG	TT	TT	TT
wsnp_Ex_rep_c68493_67320068	chr1A	530211750	GG	AA	GG	GG	GG	GG	NC	GG	GG	GG	GG	GG	GG	GG	GG	GG	GG	GG	GG	GG	AA	GG	GG	AA	GG	NC	GG	GG	GG	GG	AA	GG	AA	GG	GG	GG	AA	GG	GG	GG	AA	GG	GG	AA	GG	GG	GG
wsnp_Ex_rep_c68085_66839109	chr1A	530215005	AA	GG	AA	NC	AA	AA	GG	AA	AA	AA	AA	AA	AA	AA	AA	AA	AA	AA	AA	AA	GG	AA	AA	GG	AA	AA	AA	AA	AA	AA	GG	AA	GG	AA	AA	AA	GG	AA	AA	AA	GG	AA	AA	GG	AA	AA	AA
BS00009808_51	chr1A	530232680	GG	AA	GG	GG	GG	GG	AA	GG	GG	GG	GG	GG	GG	GG	GG	GG	GG	GG	GG	GG	AA	GG	GG	AA	GG	GG	GG	GG	GG	GG	AA	GG	AA	GG	GG	GG	AA	GG	GG	GG	AA	GG	GG	AA	GG	GG	NC
RAC875_c21954_276	chr1A	530233225	AA	AA	AA	AA	GG	GG	AA	AA	AA	AA	AA	AA	AA	AA	GG	AA	GG	AA	AA	AA	AA	AA	AA	AA	AA	AA	AA	AA	AA	AA	AA	AA	AA	AA	AA	AA	AA	AA	AA	GG	AA	AA	AA	AA	AA	AA	AA
BS00078029_51	chr1A	531225506	TT	TT	CC	CC	CC	TT	TT	TT	TT	CC	CC	NC	CC	TT	TT	CC	TT	CC	TT	TT	CC	CC	NC	CC	CC	NC	TT	NC	NC	CC	TT	CC	TT	TT	TT	CC	CC	CC	TT	TT	CC	CC	CC	CC	CC	CC	CC
RAC875_c10083_800	chr1A	531237231	TT	CC	TT	CC	TT	CC	CC	TT	TT	CC	TT	TT	CC	CC	TT	CC	TT	TT	CC	TT	CC	TT	TT	CC	TT	TT	TT	TT	TT	CC	CC	TT	CC	TT	TT	TT	CC	TT	TT	TT	CC	TT	TT	CC	TT	TT	TT
Tdurum_contig13020_136	chr1A	531237784	TT	GG	NC	GG	TT	GG	GG	TT	TT	GG	NC	TT	GG	GG	TT	GG	TT	TT	GG	TT	GG	TT	TT	GG	TT	TT	TT	TT	TT	GG	GG	TT	GG	TT	TT	NC	GG	TT	TT	TT	GG	NC	TT	GG	TT	TT	TT
GENE-0527_92	chr1A	531605234	AA	GG	AA	AA	AA	AA	GG	AA	AA	AA	AA	AA	AA	AA	AA	AA	AA	AA	AA	AA	GG	AA	AA	GG	AA	AA	AA	AA	AA	GG	GG	AA	GG	AA	AA	AA	GG	AA	AA	AA	GG	AA	AA	GG	AA	AA	AA
wsnp_BG263358A_Ta_2_3	chr1A	531643216	TT	CC	TT	NC	TT	TT	CC	TT	TT	CC	TT	TT	TT	TT	TT	TT	TT	TT	TT	TT	CC	TT	TT	CC	TT	NC	TT	TT	TT	CC	CC	TT	CC	TT	TT	NC	CC	TT	TT	CC	CC	TT	TT	CC	TT	NC	TT
Ku_c12688_352	chr1A	531644393	GG	AA	GG	GG	GG	GG	NC	GG	GG	GG	GG	GG	GG	GG	GG	GG	GG	GG	GG	GG	NC	GG	GG	AA	GG	GG	GG	GG	GG	AA	AA	GG	AA	GG	GG	GG	AA	GG	GG	AA	AA	GG	GG	NC	GG	GG	GG
CAP7_c11581_78	chr1A	532090234	TT	TT	TT	TT	TT	TT	TT	TT	TT	TT	TT	TT	TT	TT	TT	TT	TT	TT	TT	TT	TT	TT	TT	TT	TT	TT	TT	TT	TT	CC	TT	TT	TT	TT	TT	TT	TT	TT	TT	TT	TT	TT	TT	TT	TT	TT	TT
IACX1873	chr1A	532251781	TT	TT	TT	TT	CC	TT	TT	CC	CC	TT	CC	TT	TT	TT	CC	TT	CC	TT	TT	CC	TT	TT	TT	TT	CC	TT	CC	CC	CC	TT	TT	CC	TT	CC	TT	CC	TT	CC	CC	TT	NC	TT	TT	TT	CC	CC	CC
BS00087588_51	chr1A	532253659	GG	AA	GG	GG	GG	GG	NC	GG	GG	GG	GG	GG	GG	GG	GG	GG	GG	GG	GG	GG	GG	GG	GG	GG	GG	GG	GG	GG	GG	GG	GG	GG	GG	GG	GG	GG	AA	GG	GG	GG	NC	GG	GG	GG	GG	GG	GG
Kukri_c84024_375	chr1A	532745534	GG	AA	GG	GG	AA	GG	AA	AA	AA	GG	AA	GG	GG	GG	AA	GG	AA	GG	GG	AA	AA	GG	GG	AA	AA	AA	AA	AA	AA	GG	AA	AA	AA	AA	GG	AA	AA	AA	AA	GG	AA	GG	GG	AA	AA	AA	AA
wsnp_Ku_c33917_43336069	chr1A	532921523	GG	AA	GG	AA	AA	AA	AA	AA	AA	GG	AA	GG	AA	AA	AA	AA	AA	GG	AA	AA	AA	GG	GG	AA	AA	AA	AA	AA	NC	GG	AA	AA	AA	AA	GG	AA	AA	AA	AA	GG	AA	GG	AA	AA	AA	AA	AA
BobWhite_c26122_129	chr1A	533141060	CC	TT	CC	TT	TT	TT	TT	TT	TT	CC	TT	CC	TT	TT	TT	TT	TT	CC	TT	TT	TT	CC	CC	TT	TT	TT	TT	TT	NC	CC	TT	TT	TT	TT	CC	TT	TT	TT	TT	CC	TT	CC	TT	TT	TT	TT	TT
CAP7_c4879_249	chr1A	533254365	AA	AA	AA	AA	AA	AA	NC	CC	CC	CC	AA	AA	AA	AA	AA	AA	AA	AA	AA	AA	AA	AA	CC	AA	AA	NC	AA	CC	AA	CC	AA	AA	AA	AA	AA	AA	AA	AA	AA	CC	AA	AA	AA	AA	AA	AA	AA
BS00028146_51	chr1A	533445272	GG	GG	GG	GG	GG	GG	GG	AA	AA	AA	GG	GG	GG	GG	GG	GG	GG	GG	GG	GG	GG	GG	AA	GG	GG	GG	GG	NC	NC	AA	GG	GG	GG	GG	GG	GG	GG	GG	GG	AA	GG	GG	GG	GG	GG	GG	GG
wsnp_Ex_c6563_11378915	chr1A	533447428	AA	AA	AA	AA	AA	AA	AA	CC	CC	CC	AA	AA	AA	AA	AA	AA	AA	AA	AA	AA	AA	AA	CC	AA	AA	AA	AA	CC	AA	CC	AA	AA	AA	AA	AA	AA	AA	AA	AA	CC	AA	AA	AA	AA	AA	AA	AA
Kukri_c45512_193	chr1A	533902154	TT	TT	TT	TT	TT	TT	TT	CC	CC	CC	TT	TT	TT	TT	TT	TT	TT	TT	TT	CC	TT	TT	CC	TT	TT	TT	TT	CC	CC	CC	TT	TT	TT	TT	TT	TT	TT	TT	TT	CC	NC	TT	TT	TT	TT	NC	CC
BS00012042_51	chr1A	534242444	CC	CC	CC	CC	CC	CC	CC	TT	TT	TT	CC	CC	CC	CC	CC	CC	CC	CC	CC	TT	CC	CC	CC	CC	CC	NC	CC	TT	TT	TT	CC	CC	CC	CC	CC	CC	CC	CC	CC	CC	CC	CC	CC	CC	CC	NC	NC
Excalibur_c1066_303	chr1A	534262801	TT	TT	TT	TT	TT	TT	TT	TT	TT	TT	TT	TT	TT	TT	TT	TT	TT	CC	TT	TT	TT	TT	TT	CC	TT	CC	TT	TT	TT	TT	CC	TT	CC	TT	TT	TT	TT	TT	TT	TT	TT	TT	TT	CC	TT	TT	TT
wsnp_CAP7_c3472_1623955	chr1A	534265556	AA	AA	AA	AA	AA	AA	AA	GG	GG	GG	AA	AA	AA	AA	AA	AA	AA	GG	AA	GG	AA	AA	GG	GG	AA	GG	AA	GG	GG	GG	GG	AA	GG	AA	AA	AA	AA	AA	AA	GG	NC	AA	AA	GG	AA	GG	GG
BS00009104_51	chr1A	534265561	TT	TT	TT	TT	TT	TT	TT	CC	CC	CC	TT	TT	TT	TT	TT	TT	TT	CC	TT	CC	TT	TT	CC	CC	TT	CC	TT	CC	CC	CC	CC	TT	CC	TT	TT	TT	TT	TT	TT	CC	TT	TT	TT	CC	TT	CC	CC
RAC875_c102343_204	chr1A	534271958	CC	CC	CC	CC	CC	CC	CC	CC	CC	CC	CC	CC	CC	CC	CC	CC	CC	TT	CC	CC	CC	CC	CC	TT	CC	TT	CC	CC	CC	CC	TT	CC	TT	CC	CC	CC	CC	CC	CC	CC	CC	CC	CC	TT	CC	CC	CC
Tdurum_contig10572_840	chr1A	534952447	CC	CC	CC	TT	CC	NC	CC	CC	CC	TT	CC	CC	CC	NC	CC	CC	CC	CC	TT	TT	TT	CC	TT	CC	CC	CC	TT	CC	CC	TT	TT	TT	TT	CC	TT	CC	CC	TT	CC	CC	CC	CC	NC	NC	CC	TT	CC
BS00110130_51	chr1A	535027905	CC	TT	TT	TT	CC	TT	TT	TT	TT	TT	CC	CC	TT	TT	CC	TT	CC	TT	TT	TT	TT	CC	TT	TT	CC	TT	CC	NC	NC	TT	TT	CC	TT	CC	CC	TT	TT	CC	CC	TT	NC	CC	TT	TT	CC	TT	NC
BS00022239_51	chr1A	535027925	TT	TT	TT	TT	TT	TT	TT	TT	TT	TT	TT	TT	TT	TT	TT	TT	TT	TT	TT	CC	NC	TT	TT	TT	TT	CC	TT	TT	NC	CC	TT	TT	TT	TT	TT	TT	TT	TT	TT	TT	TT	TT	TT	TT	TT	NC	CC
BS00088350_51	chr1A	535314769	TT	TT	CC	TT	TT	NC	TT	TT	TT	TT	TT	TT	TT	TT	TT	TT	TT	CC	TT	CC	TC	TT	CC	CC	TT	CC	TT	TT	CC	CC	CC	TT	CC	TT	TT	TT	TT	TT	TT	CC	TT	TT	TT	CC	TT	CC	CC
wsnp_BG606986A_Ta_2_1	chr1A	535315011	AA	AA	CC	AA	AA	AA	AA	AA	AA	AA	AA	AA	AA	AA	AA	AA	AA	CC	AA	CC	NC	AA	CC	CC	AA	CC	AA	AA	CC	CC	CC	AA	CC	AA	AA	AA	AA	AA	AA	CC	NC	AA	AA	CC	AA	CC	CC
RAC875_c25814_361	chr1A	535324125	CC	CC	TC	CC	CC	CC	CC	CC	CC	CC	CC	CC	CC	CC	CC	CC	CC	CC	CC	TT	CC	CC	TC	CC	CC	CC	CC	CC	NC	CC	CC	CC	CC	CC	CC	CC	CC	CC	CC	TC	NC	CC	CC	CC	CC	NC	NC
BS00081002_51	chr1A	535434774	GG	GG	GG	GG	GG	GG	GG	GG	GG	GG	GG	GG	GG	GG	GG	GG	GG	GG	GG	GG	NC	GG	GG	GG	GG	AA	GG	GG	GG	AA	GG	GG	GG	GG	GG	GG	GG	GG	GG	GG	GG	GG	GG	GG	GG	GG	GG
BS00022261_51	chr1A	536439290	GG	GG	AA	NC	AA	AA	GG	AA	AA	AA	AA	GG	AA	AA	AA	AA	AA	AA	AA	GG	NC	GG	AA	AA	AA	GG	AA	AA	GG	GG	AA	AA	GG	AA	GG	AA	GG	AA	AA	AA	GG	GG	AA	GG	AA	GG	GG
BS00109991_51	chr1A	536439290	GG	GG	AA	NC	AA	AA	GG	AA	AA	AA	AA	GG	AA	AA	AA	AA	AA	AA	AA	GG	NC	GG	AA	AA	AA	GG	AA	AA	GG	GG	AA	AA	GG	AA	GG	AA	GG	AA	AA	AA	GG	GG	AA	GG	AA	GG	GG
GENE-0262_431	chr1A	536614283	TT	TT	CC	CC	CC	CC	TT	CC	CC	CC	CC	TT	CC	CC	CC	CC	CC	CC	CC	TT	NC	TT	CC	CC	CC	TT	CC	CC	TT	TT	CC	CC	TT	CC	TT	CC	TT	CC	CC	CC	TT	TT	CC	TT	CC	NC	TT
BS00022848_51	chr1A	536665375	CC	CC	CC	CC	CC	CC	CC	CC	CC	CC	CC	CC	CC	CC	CC	CC	CC	TT	CC	CC	TT	CC	CC	TT	CC	TT	CC	CC	CC	TT	TT	CC	CC	CC	CC	TT	CC	CC	CC	CC	CC	CC	NC	CC	CC	CC	CC
RAC875_c56690_320	chr1A	536958665	AA	AA	AA	AA	AA	AA	AA	AA	AA	AA	AA	AA	AA	AA	AA	AA	AA	GG	AA	AA	NC	AA	AA	GG	AA	AA	AA	AA	AA	AA	GG	AA	AA	GG	AA	GG	AA	AA	AA	AA	AA	AA	NC	AA	AA	NC	AA
wsnp_Ra_c22110_31550370	chr1A	537538270	AA	AA	AA	AA	AA	AA	AA	AA	AA	AA	AA	AA	AA	AA	AA	AA	AA	GG	AA	AA	AG	GG	AA	GG	AA	AA	AA	AA	AA	AA	GG	AA	AA	GG	AA	GG	AA	AA	AA	AA	AA	AA	NC	AA	AA	NC	AA
GENE-0069_468	chr1A	537974262	TT	TT	TT	TT	TT	TT	TT	TT	TT	TT	TT	TT	TT	TT	TT	TT	TT	CC	TT	TT	NC	TT	TT	CC	TT	TT	TT	TT	TT	TT	CC	TT	TT	CC	TT	CC	TT	TT	TT	TT	TT	TT	NC	TT	TT	NC	TT
Excalibur_c97157_65	chr1A	539702744	CC	CC	CC	CC	CC	TT	CC	CC	CC	CC	CC	CC	CC	CC	CC	CC	CC	TT	CC	CC	CC	CC	CC	TT	CC	CC	CC	CC	CC	CC	TT	CC	CC	TT	CC	TT	CC	CC	CC	CC	CC	CC	TT	CC	CC	CC	CC
BobWhite_c23632_322	chr1A	539762798	AA	AA	AA	AA	AA	AA	AA	AA	AA	AA	AA	AA	AA	AA	AA	AA	AA	GG	AA	AA	AA	AA	AA	GG	AA	AA	AA	NC	NC	AA	GG	AA	AA	GG	AA	GG	AA	AA	AA	AA	NC	AA	GG	AA	AA	NC	AA
Excalibur_rep_c107047_469	chr1A	539763341	AA	AA	AA	AA	GG	AA	GG	NC	AA	AA	GG	AA	AA	AA	AA	AA	AA	AA	AA	GG	AA	AA	AA	GG	GG	AA	AA	NC	AA	AA	AA	AA	AA	AA	AA	AA	GG	GG	AA	AA	GG	GG	AA	AA	AA	GG	AA
Tdurum_contig21114_255	chr1A	539900017	CC	CC	CC	CC	CC	CC	CC	CC	CC	CC	CC	CC	CC	CC	CC	CC	CC	AA	CC	CC	CC	CC	CC	AA	CC	CC	CC	CC	CC	CC	AA	CC	CC	AA	CC	AA	CC	CC	CC	CC	CC	CC	NC	CC	CC	CC	CC
Kukri_c24570_282	chr1A	539964528	TT	TT	GG	TT	TT	TT	TT	TT	TT	TT	TT	TT	TT	TT	TT	TT	TT	TT	TT	GG	NC	TT	TT	TT	TT	TT	TT	TT	NC	TT	TT	TT	GG	TT	TT	TT	TT	TT	TT	GG	TT	TT	TT	GG	TT	NC	GG
RAC875_c21411_162	chr1A	539965013	AA	AA	GG	AA	AA	GG	AA	AA	AA	AA	AA	AA	AA	AA	AA	AA	AA	GG	AA	GG	AA	AA	AA	GG	AA	AA	AA	AA	GG	AA	GG	AA	GG	GG	AA	GG	AA	AA	AA	GG	AA	AA	GG	GG	AA	GG	GG
wsnp_BE444305A_Td_2_1	chr1A	540050708	TT	TT	TT	TT	TT	CC	TT	TT	TT	TT	TT	TT	TT	TT	TT	TT	TT	TT	TT	TT	TT	TT	TT	TT	TT	NC	TT	TT	TT	TT	TT	TT	TT	TT	TT	TT	TT	TT	TT	TT	TT	TT	TT	TT	TT	TT	TT
IACX5994	chr1A	540051790	GG	AA	AA	AA	AA	GG	AA	AA	AA	AA	AA	GG	AA	AA	AA	AA	AA	GG	AA	GG	AA	GG	AA	GG	AA	NC	AA	AA	GG	AA	GG	AA	GG	GG	GG	GG	AA	AA	AA	AA	AA	GG	GG	GG	AA	GG	GG
wsnp_Ex_c33452_41938013	chr1A	540051816	CC	TT	TT	TT	TT	CC	TT	TT	TT	TT	TT	CC	TT	TT	TT	TT	TT	CC	TT	CC	TT	CC	TT	CC	TT	TT	TT	TT	CC	TT	CC	TT	CC	CC	CC	CC	TT	TT	TT	TT	TT	CC	CC	CC	TT	CC	CC
Excalibur_c22768_963	chr1A	540056839	AA	AA	AA	AA	AA	GG	AA	AA	AA	AA	AA	AA	AA	AA	AA	AA	AA	GG	AA	GG	AA	AA	AA	GG	AA	AA	AA	AA	GG	AA	GG	AA	GG	GG	AA	GG	AA	AA	AA	AA	AA	AA	GG	GG	AA	GG	GG
IAAV544	chr1A	540143906	CC	TT	CC	CC	CC	TT	TT	CC	CC	CC	TT	CC	CC	CC	CC	CC	CC	TT	CC	TT	TT	CC	CC	TT	TT	TT	TT	CC	TT	CC	TT	TT	TT	TT	CC	TT	TT	TT	TT	CC	TT	CC	TT	TT	TT	TT	TT
wsnp_JD_c3973_5044238	chr1A	540143911	CC	TT	CC	CC	CC	TT	TT	CC	CC	CC	TT	CC	CC	CC	CC	CC	CC	TT	CC	TT	TT	CC	CC	TT	TT	TT	TT	CC	TT	CC	TT	TT	TT	TT	CC	TT	TT	TT	TT	CC	TT	CC	TT	TT	TT	TT	TT
wsnp_Ex_c41953_48657850	chr1A	540145091	AA	GG	AA	AA	AA	GG	GG	AA	AA	AA	GG	AA	AA	AA	AA	AA	AA	GG	AA	GG	GG	AA	AA	GG	GG	GG	GG	AA	GG	AA	GG	GG	GG	GG	AA	GG	GG	GG	GG	AA	GG	AA	GG	GG	GG	GG	GG
RAC875_rep_c72890_63	chr1A	540145112	AA	GG	AA	NC	AA	GG	GG	AA	AA	AA	GG	AA	AA	AA	AA	AA	AA	GG	AA	GG	GG	AA	AA	GG	GG	NC	GG	AA	GG	AA	GG	NC	GG	GG	AA	GG	GG	GG	GG	AA	GG	AA	GG	GG	GG	GG	GG
wsnp_Ex_c41953_48658353	chr1A	540146963	GG	AA	GG	GG	GG	AA	AA	GG	GG	GG	AA	GG	GG	GG	GG	GG	GG	AA	GG	AA	AA	GG	GG	AA	AA	AA	AA	GG	AA	GG	AA	AA	AA	AA	GG	AA	AA	AA	AA	GG	AA	GG	AA	AA	AA	AA	AA
BobWhite_c721_74	chr1A	540150500	TT	CC	TT	NC	TT	CC	CC	TT	TT	TT	CC	TT	TT	TT	TT	TT	TT	CC	TT	CC	CC	TT	TT	CC	CC	CC	CC	TT	CC	TT	CC	CC	CC	CC	TT	CC	CC	CC	CC	TT	CC	TT	CC	CC	CC	CC	CC
Ra_c110766_321	chr1A	540336630	CC	CC	CC	TT	TT	NC	CC	TT	TT	TT	TT	CC	TT	TT	TT	TT	TT	TT	TT	TT	TT	CC	TT	TT	CC	TT	TT	TT	TT	CC	TT	TT	TT	TT	CC	TT	CC	CC	CC	CC	CC	CC	TT	TT	TT	TT	TT
Jagger_c6890_167	chr1A	541434722	CC	CC	CC	CC	CC	TC	NC	TT	TT	CC	CC	CC	CC	CC	CC	CC	CC	CC	CC	CC	CC	CC	CC	CC	TT	NC	TT	TT	CC	CC	CC	TT	CC	CC	CC	CC	CC	TT	TT	CC	TT	CC	CC	NC	TT	CC	CC
wsnp_Ex_rep_c102067_87314043	chr1A	541468767	CC	AA	NC	AA	AA	AA	AA	AA	AA	AA	AA	CC	AA	AA	AA	AA	AA	CC	AA	AA	NC	CC	AA	CC	AA	AA	AA	AA	AA	AA	CC	AA	AA	CC	CC	CC	AA	AA	AA	NC	AA	CC	CC	AA	AA	NC	AA
RAC875_c12348_720	chr1A	541632726	AA	AA	GG	AA	AA	AA	AA	AA	AA	AA	AA	AA	AA	AA	AA	AA	AA	NC	AA	AA	NC	AA	AA	GG	AA	NC	AA	AA	AA	AA	GG	AA	AA	GG	AA	GG	AA	AA	AA	GG	AA	AA	GG	AA	AA	NC	AA
IAAV130	chr1A	541893760	AA	GG	AA	AA	GG	AA	GG	AA	AA	GG	GG	AA	AA	GG	AA	AA	AA	AA	AA	GG	AA	AA	AA	AA	GG	AA	AA	GG	AA	AA	AA	AA	GG	AA	AA	AA	AA	GG	AA	AA	AA	AA	AA	AA	AA	AA	AA
RAC875_rep_c69334_132	chr1A	541895383	TT	TT	CC	TT	TT	TT	CC	TT	TT	TT	TT	TT	CC	CC	TT	CC	TT	CC	TT	TT	TT	TT	TT	TT	TT	TT	TT	TT	TT	TT	CC	TT	TT	TT	TT	TT	TT	TT	TT	TT	TT	TT	CC	TT	CC	TT	TT
RFL_Contig5334_1969	chr1A	541991897	GG	AA	GG	AA	AA	AA	AA	AA	AA	AA	AA	GG	AA	AA	AA	AA	AA	GG	AA	AA	AA	AA	AA	GG	AA	AA	AA	AA	AA	AA	GG	AA	AA	GG	GG	GG	AA	AA	AA	GG	AA	GG	GG	AA	AA	AA	AA
wsnp_Ex_c28900_37982485	chr1A	542000033	CC	TT	TT	TT	TT	TT	TT	TT	TT	TT	TT	CC	TT	TT	TT	TT	TT	CC	TT	TT	TT	TT	TT	CC	TT	TT	TT	TT	TT	TT	CC	TT	TT	CC	CC	CC	TT	TT	TT	TT	TT	CC	CC	TT	TT	TT	TT
GENE-0033_233	chr1A	542003136	AA	GG	GG	GG	GG	GG	GG	GG	GG	GG	GG	AA	GG	GG	GG	GG	GG	AA	GG	GG	GG	GG	GG	AA	GG	GG	GG	GG	GG	GG	AA	GG	GG	AA	AA	AA	GG	GG	GG	GG	GG	AA	NC	GG	GG	GG	GG
wsnp_BE443588A_Ta_2_2	chr1A	542136735	TT	GG	GG	GG	GG	GG	GG	GG	GG	GG	GG	TT	GG	GG	GG	GG	GG	NC	GG	GG	GG	GG	GG	TT	GG	GG	GG	GG	GG	GG	TT	GG	GG	TT	TT	TT	GG	GG	GG	GG	GG	TT	NC	GG	GG	GG	GG
wsnp_Ex_c4612_8254533	chr1A	542438019	GG	AA	GG	GG	GG	AA	AA	AA	AA	GG	AA	GG	GG	GG	GG	GG	GG	GG	GG	AA	AA	AA	AA	GG	AA	AA	AA	AA	AA	AA	GG	AA	AA	AA	GG	GG	AA	AA	AA	GG	AA	GG	GG	AA	AA	AA	AA
Tdurum_contig96086_74	chr1A	542825309	GG	AA	GG	GG	GG	AA	AA	AA	AA	GG	AA	NC	GG	GG	GG	GG	GG	GG	GG	AA	NC	AA	AA	GG	AA	AA	AA	AA	NC	AA	GG	AA	AA	GG	GG	GG	AA	AA	AA	GG	AA	GG	GG	AA	AA	AA	AA
BobWhite_c41272_159	chr1A	542825339	TT	CC	TT	TT	TT	CC	CC	CC	CC	TT	CC	TT	TT	TT	TT	TT	TT	TT	TT	CC	NC	CC	CC	TT	CC	CC	CC	CC	CC	CC	TT	CC	CC	TT	TT	TT	CC	CC	CC	TT	CC	TT	NC	CC	CC	CC	CC
BS00095510_51	chr1A	543961441	AA	AA	GG	AA	AA	GG	AA	GG	GG	AA	GG	AA	AA	AA	AA	AA	AA	AA	AA	GG	NC	GG	AA	AA	GG	GG	GG	GG	GG	AA	AA	GG	GG	AA	AA	AA	AA	GG	GG	GG	NC	AA	NC	GG	GG	GG	GG
wsnp_CAP8_c4785_2322876	chr1A	544054728	TT	CC	TT	TT	TT	CC	CC	CC	CC	TT	CC	NC	TT	TT	TT	TT	TT	CC	TT	CC	CC	CC	TT	TT	CC	CC	CC	CC	CC	CC	TT	CC	CC	TT	TT	TT	CC	CC	CC	TT	CC	TT	TT	CC	CC	CC	CC
BS00078085_51	chr1A	544055675	TT	TT	TT	TT	TT	CC	TT	CC	CC	TT	CC	TT	TT	TT	TT	TT	TT	CC	TT	CC	CC	CC	TT	TT	CC	CC	CC	CC	CC	TT	TT	CC	CC	TT	TT	TT	TT	CC	CC	TT	NC	TT	NC	CC	CC	CC	CC
RAC875_c32379_216	chr1A	544160240	GG	TT	NC	TT	TT	GG	TT	GG	GG	TT	GG	GG	TT	GG	TT	TT	TT	GG	TT	GG	GG	GG	GG	GG	GG	GG	GG	GG	GG	TT	GG	GG	GG	GG	GG	GG	TT	GG	GG	GG	NC	GG	GG	GG	GG	GG	GG
BS00070580_51	chr1A	544170135	AA	GG	NC	GG	GG	GG	GG	AA	AA	GG	GG	AA	GG	AA	GG	GG	GG	GG	GG	GG	GG	GG	AA	AA	GG	GG	GG	GG	GG	GG	AA	GG	GG	AA	AA	AA	GG	GG	GG	AA	NC	AA	NC	GG	GG	GG	GG
BobWhite_c22134_398	chr1A	544171075	CC	TT	CC	CC	CC	NC	TT	CC	CC	CC	TT	CC	CC	CC	CC	CC	CC	TT	CC	TT	TT	TT	CC	CC	TT	TT	TT	TT	TT	TT	CC	TT	TT	CC	CC	CC	TT	TT	TT	CC	TT	CC	CC	TT	TT	TT	TT
BS00110877_51	chr1A	544367564	AA	GG	AA	AA	AA	GG	GG	AA	AA	AA	GG	AA	AA	AA	AA	AA	AA	GG	AA	GG	GG	GG	AA	AA	GG	GG	GG	GG	GG	GG	AA	GG	GG	AA	AA	NC	GG	GG	GG	AA	GG	AA	NC	GG	GG	GG	GG
BS00023203_51	chr1A	544378391	TT	CC	CC	TT	TT	CC	CC	TT	TT	TT	CC	TT	TT	TT	TT	TT	TT	CC	TT	CC	CC	CC	TT	TT	CC	CC	CC	CC	CC	CC	TT	CC	CC	TT	TT	TT	CC	CC	CC	CC	CC	TT	NC	CC	CC	CC	CC
Tdurum_contig15015_883	chr1A	544604448	CC	CC	CC	CC	TT	TT	TT	TT	TT	TT	TT	CC	CC	CC	TT	CC	TT	TT	TT	TT	CC	CC	TT	TT	TT	TT	TT	CC	NC	CC	TT	TT	TT	TT	TT	CC	CC	CC	TT	TT	CC	TT	CC	CC	TT	CC	TT
IACX14	chr1A	544605146	CC	AA	AA	AA	AA	AA	AA	AA	AA	AA	AA	CC	AA	CC	AA	AA	AA	AA	AA	AA	NC	AA	CC	CC	AA	AA	AA	AA	AA	AA	CC	AA	AA	AA	CC	AA	AA	AA	AA	AA	AA	CC	AA	AA	AA	AA	AA
RAC875_c60162_129	chr1A	545891327	AA	AA	GG	AA	GG	GG	AA	AA	AA	GG	GG	AA	AA	GG	GG	AA	GG	AA	GG	GG	GG	GG	GG	NC	GG	GG	GG	GG	GG	AA	AA	GG	GG	AA	GG	AA	AA	GG	GG	GG	AA	GG	NC	GG	GG	GG	GG
IAAV3650	chr1A	546036276	GG	GG	NC	GG	AA	AA	GG	GG	GG	AA	AA	GG	GG	AA	AA	GG	AA	GG	NC	AA	NC	AA	AA	NC	AA	AA	AA	AA	AA	GG	GG	AA	AA	GG	AA	GG	GG	AA	AA	AA	GG	AA	GG	AA	AA	AA	AA
wsnp_JD_c13024_13129681	chr1A	546037075	CC	CC	NC	CC	TT	TT	CC	CC	CC	TT	TT	CC	CC	TT	TT	CC	TT	CC	TT	TT	NC	TT	TT	NC	TT	TT	TT	TT	TT	CC	CC	TT	TT	CC	TT	CC	CC	TT	TT	TT	CC	TT	CC	TT	TT	TT	TT
Tdurum_contig75762_406	chr1A	546037075	CC	CC	NC	CC	TT	TT	CC	CC	CC	TT	TT	CC	CC	TT	TT	CC	TT	CC	TT	TT	NC	TT	TT	TC	TT	TT	TT	TT	TT	CC	CC	TT	TT	CC	TT	CC	CC	TT	TT	TT	CC	TT	CC	TT	TT	TT	TT
Tdurum_contig75762_377	chr1A	546037104	TT	TT	CC	TT	CC	CC	TT	TT	TT	CC	CC	TT	TT	CC	CC	TT	CC	TT	CC	CC	CC	CC	CC	TC	CC	CC	CC	CC	CC	TT	TT	CC	CC	TT	CC	TT	TT	CC	CC	CC	TT	CC	NC	CC	CC	CC	CC
JD_c13024_360	chr1A	546037104	TT	TT	CC	TT	CC	CC	TT	TT	TT	CC	CC	TT	TT	CC	CC	TT	CC	TT	CC	CC	NC	CC	CC	NC	CC	CC	CC	CC	CC	TT	TT	CC	CC	TT	CC	TT	TT	CC	CC	CC	TT	CC	NC	CC	CC	CC	CC
Kukri_c18274_1610	chr1A	546041326	CC	CC	CC	CC	CC	AA	CC	CC	CC	CC	CC	CC	CC	CC	CC	CC	CC	CC	CC	AA	NC	AA	CC	AA	AA	AA	AA	AA	AA	AA	CC	AA	AA	CC	CC	CC	CC	AA	CC	CC	AA	AA	AA	AA	AA	AA	NC
wsnp_Ex_c1359_2604298	chr1A	546044424	GG	TT	NC	GG	TT	TT	TT	GG	GG	TT	TT	GG	GG	TT	TT	GG	TT	GG	TT	TT	NC	TT	TT	NC	TT	TT	TT	TT	TT	GG	GG	TT	TT	GG	TT	GG	TT	TT	TT	TT	TT	TT	NC	TT	TT	TT	TT
Ra_c29200_300	chr1A	546044483	CC	CC	NC	CC	AA	AA	CC	CC	CC	AA	AA	CC	CC	AA	AA	CC	AA	CC	AA	AA	NC	AA	AA	NC	AA	AA	AA	AA	AA	CC	CC	AA	AA	CC	AA	CC	CC	AA	AA	AA	CC	AA	CC	AA	AA	AA	AA
Kukri_c55266_242	chr1A	546520068	CC	CC	TT	CC	TT	CC	CC	CC	CC	TT	TT	CC	CC	TT	TT	CC	TT	CC	TT	TT	TT	TT	TT	NC	TT	TT	TT	TT	TT	CC	CC	TT	TT	CC	TT	CC	CC	TT	NC	TT	CC	TT	NC	TT	TT	TT	TT
BobWhite_rep_c65812_710	chr1A	547237605	TT	TT	CC	NC	CC	TT	NC	TT	TT	CC	CC	TT	TT	CC	CC	TT	CC	NC	CC	CC	CC	CC	CC	CC	CC	NC	CC	CC	CC	TT	TT	CC	CC	TT	CC	TT	TT	CC	CC	CC	TT	CC	NC	CC	CC	CC	CC
wsnp_Ex_rep_c66919_65342127	chr1A	547311799	CC	CC	CC	AA	CC	CC	CC	AA	AA	CC	CC	CC	AA	CC	CC	AA	CC	AA	CC	CC	CC	CC	CC	CC	CC	CC	CC	CC	CC	AA	CC	CC	CC	CC	CC	AA	CC	CC	CC	CC	CC	CC	NC	CC	CC	CC	CC
RAC875_c16136_129	chr1A	547311799	CC	CC	CC	AA	CC	CC	CC	AA	AA	CC	CC	CC	AA	CC	CC	AA	CC	AA	CC	CC	CC	CC	CC	CC	CC	CC	CC	CC	CC	AA	CC	CC	CC	CC	CC	AA	CC	CC	CC	CC	CC	CC	CC	CC	CC	CC	CC
BS00067119_51	chr1A	547906982	TT	CC	TT	CC	TT	TT	CC	CC	CC	TT	TT	TT	CC	TT	TT	CC	TT	CC	TT	TT	TT	TT	TT	TT	TT	TT	TT	TT	TT	CC	TT	TT	TT	TT	TT	CC	CC	TT	TT	TT	CC	TT	CC	TT	TT	TT	TT
wsnp_Ex_c28149_37293173	chr1A	547965988	AA	GG	NC	GG	AA	GG	NC	AA	AA	AA	AA	AA	GG	AA	AA	GG	AA	GG	AA	AA	AA	AA	AA	AA	AA	AA	AA	AA	AA	NC	AA	AA	AA	AA	AA	AA	GG	AA	AA	AA	GG	AA	AA	AA	AA	AA	AA
wsnp_Ex_c28149_37293117	chr1A	547966025	TT	GG	TT	GG	TT	GG	NC	GG	GG	TT	TT	TT	GG	TT	TT	GG	TT	GG	TT	TT	TT	TT	TT	TT	TT	TT	TT	TT	TT	GG	TT	TT	TT	TT	TT	GG	GG	TT	TT	TT	GG	TT	GG	TT	TT	TT	TT
wsnp_CAP11_c29_68486	chr1A	548564057	GG	TT	TT	GG	TT	GG	TT	TT	TT	TT	TT	GG	GG	TT	TT	GG	TT	GG	TT	TT	TT	TT	TT	NC	GG	TT	TT	TT	TT	TT	GG	TT	TT	GG	TT	GG	TT	GG	GG	TT	TT	TT	NC	TT	TT	TT	NC
BS00034899_51	chr1A	548941327	AA	GG	AA	NC	GG	AA	GG	AA	AA	GG	GG	AA	AA	GG	GG	AA	GG	AA	GG	GG	GG	GG	GG	NC	AA	GG	GG	GG	GG	GG	AA	GG	GG	AA	GG	AA	GG	AA	NC	AA	GG	GG	NC	GG	GG	GG	GG
RFL_Contig399_1148	chr1A	549420875	TT	NC	TC	NC	CC	TT	NC	TT	TT	CC	CC	TT	TT	CC	CC	TT	CC	TT	CC	CC	TC	CC	CC	NC	TT	CC	CC	CC	TC	CC	TT	CC	CC	TT	CC	TT	NC	TT	TT	CC	NC	CC	TT	CC	CC	CC	CC
wsnp_Ex_c13955_21833712	chr1A	549704501	GG	GG	AA	GG	AA	GG	GG	GG	GG	AA	AA	GG	GG	AA	AA	GG	AA	GG	AA	AA	AA	AA	AA	AA	GG	AA	AA	AA	AA	AA	GG	AA	AA	GG	AA	GG	GG	GG	GG	AA	GG	AA	NC	AA	AA	AA	AA
BobWhite_rep_c49755_131	chr1A	550342866	TT	CC	NC	NC	TT	TT	CC	TT	TT	TT	TT	TT	TT	TT	TT	TT	TT	TT	TT	TT	TT	TT	CC	TT	TT	TT	TT	TT	TT	TT	TT	TT	TT	TT	TT	TT	CC	TT	TT	CC	CC	TT	TT	TT	TT	TT	TT
Jagger_c468_53	chr1A	550344011	GG	AA	NC	GG	GG	GG	AA	GG	GG	GG	GG	GG	GG	GG	GG	GG	GG	GG	GG	GG	GG	GG	AA	GG	GG	GG	GG	GG	GG	GG	GG	GG	GG	GG	GG	GG	AA	GG	GG	AA	AA	GG	GG	GG	GG	GG	GG
BS00030043_51	chr1A	550441969	CC	AA	AA	CC	CC	CC	AA	CC	CC	CC	CC	CC	CC	CC	CC	CC	CC	CC	CC	CC	CC	CC	AA	CC	CC	CC	CC	CC	CC	CC	CC	CC	CC	CC	CC	CC	AA	CC	CC	AA	AA	CC	CC	CC	CC	CC	CC
wsnp_Ex_c6488_11266589	chr1A	550613151	TT	TT	TT	TT	CC	TT	TT	TT	TT	CC	CC	TT	TT	CC	CC	TT	CC	TT	CC	CC	CC	CC	TT	CC	TT	CC	CC	CC	CC	CC	TT	CC	CC	TT	CC	TT	TT	TT	TT	TT	TT	CC	NC	CC	CC	CC	CC
BS00066212_51	chr1A	551050669	CC	CC	CC	CC	AA	CC	CC	AA	AA	AA	AA	NC	CC	AA	AA	CC	AA	CC	AA	AA	AA	AA	CC	AA	CC	AA	AA	AA	NC	AA	AA	AA	AA	AA	AA	CC	CC	CC	CC	CC	CC	AA	NC	AA	AA	AA	AA
Kukri_c14635_73	chr1A	551315328	GG	GG	GG	GG	GG	GG	GG	GG	GG	GG	GG	GG	GG	GG	GG	GG	GG	NC	GG	GG	GG	GG	GG	NC	GG	GG	GG	GG	GG	GG	AA	GG	GG	AA	GG	GG	GG	GG	GG	GG	GG	GG	GG	GG	GG	GG	GG
Ra_c41164_730	chr1A	551320175	TT	TT	TT	TT	TT	TT	TT	TT	TT	TT	TT	NC	TT	TT	TT	TT	TT	NC	TT	TT	TT	TT	TT	NC	TT	TT	TT	TT	TT	TT	GG	TT	TT	GG	TT	TT	TT	TT	TT	TT	TT	TT	TT	TT	TT	TT	TT
JD_c20553_448	chr1A	551320941	GG	GG	GG	GG	GG	GG	GG	GG	GG	GG	GG	GG	GG	GG	GG	GG	GG	GG	GG	GG	GG	GG	GG	GG	GG	GG	GG	GG	GG	GG	AA	GG	GG	AA	GG	GG	GG	GG	GG	GG	GG	GG	GG	GG	GG	GG	GG
Ra_c5683_2584	chr1A	551460874	TT	TT	TT	TT	TT	TT	TT	TT	TT	TT	TT	TT	TT	TT	TT	TT	TT	TT	TT	TT	TT	TT	TT	NC	TT	TT	TT	TT	TT	TT	CC	TT	TT	CC	TT	TT	TT	TT	TT	TT	TT	TT	TT	TT	TT	TT	TT
Ra_c5683_1762	chr1A	551461696	CC	CC	TT	NC	TT	CC	CC	CC	CC	TT	TT	CC	TT	TT	TT	TT	TT	TT	TT	TT	NC	TT	TT	NC	CC	TT	TT	TT	NC	TT	CC	TT	TT	CC	TT	CC	CC	CC	CC	TT	CC	TT	CC	TT	TT	TT	TT
JD_c285_1438	chr1A	551484513	CC	CC	NC	CC	CC	CC	NC	CC	CC	CC	CC	CC	CC	CC	CC	CC	CC	NC	CC	CC	CC	CC	CC	CC	CC	NC	CC	CC	CC	CC	TT	CC	CC	TT	CC	CC	CC	CC	NC	TT	CC	CC	CC	CC	CC	CC	CC
Tdurum_contig11077_122	chr1A	551982095	CC	CC	TT	TT	CC	CC	NC	CC	CC	TT	CC	CC	TT	CC	CC	TT	CC	CC	TT	CC	CC	TT	CC	CC	CC	CC	CC	CC	CC	CC	CC	TT	CC	CC	CC	TT	CC	CC	CC	CC	CC	CC	TT	CC	CC	CC	CC
Kukri_c51735_79	chr1A	552166205	TT	TT	TT	TT	TT	TT	TT	TT	TT	CC	TT	TT	TT	TT	TT	TT	TT	TT	TT	TT	TT	TT	TT	TT	TT	TT	TT	TT	TT	CC	TT	TT	TT	TT	TT	TT	TT	TT	TT	TT	TT	TT	TT	TT	CC	CC	CC
Kukri_c1984_1024	chr1A	553540748	TT	GG	GG	GG	GG	GG	GG	GG	GG	GG	GG	NC	GG	GG	GG	GG	GG	NC	GG	GG	GG	GG	GG	GG	TT	GG	GG	GG	GG	GG	TT	GG	GG	TT	GG	GG	GG	TT	NC	GG	GG	GG	GG	GG	GG	GG	GG
CAP8_c8341_42	chr1A	554472117	GG	GG	GG	GG	AA	GG	AA	GG	GG	GG	GG	GG	GG	GG	GG	GG	GG	AA	GG	GG	GG	GG	GG	GG	GG	NC	GG	GG	GG	GG	GG	AA	GG	GG	GG	GG	GG	GG	GG	GG	GG	GG	GG	GG	GG	GG	GG
CAP11_rep_c8977_372	chr1A	554472236	GG	GG	GG	GG	AA	GG	AA	GG	GG	GG	GG	GG	GG	GG	GG	GG	GG	AA	GG	GG	GG	GG	GG	GG	GG	NC	GG	GG	GG	GG	GG	GG	GG	GG	GG	GG	GG	GG	GG	GG	GG	GG	GG	GG	GG	GG	GG
BobWhite_rep_c56118_100	chr1A	554482221	CC	TT	CC	CC	CC	CC	CC	CC	CC	CC	CC	CC	CC	CC	CC	CC	CC	CC	CC	CC	CC	CC	CC	CC	CC	CC	CC	CC	CC	CC	CC	CC	TT	CC	CC	CC	TT	CC	CC	CC	CC	CC	CC	CC	CC	NC	CC
BobWhite_c52605_160	chr1A	554510136	CC	CC	CC	CC	TT	CC	TT	CC	CC	CC	CC	CC	CC	CC	CC	CC	CC	NC	TT	CC	CC	CC	CC	CC	CC	NC	CC	CC	CC	CC	CC	CC	CC	CC	CC	CC	CC	CC	CC	CC	CC	CC	CC	CC	CC	CC	CC
RAC875_c7563_273	chr1A	556299608	TT	CC	CC	CC	CC	CC	CC	CC	CC	CC	CC	NC	CC	CC	CC	CC	CC	CC	CC	CC	CC	CC	CC	CC	CC	CC	CC	CC	CC	CC	CC	CC	CC	CC	CC	CC	CC	CC	CC	CC	CC	CC	CC	CC	CC	CC	CC
Excalibur_s103715_85	chr1A	556299740	AA	AA	AA	AA	AA	AA	AA	AA	AA	AA	AA	AA	AA	CC	AA	AA	AA	AA	AA	AA	AA	CC	AA	AA	AA	AA	CC	AA	CC	AA	AA	AA	CC	AA	AA	AA	AA	AA	AA	AA	AA	AA	AA	AA	CC	CC	AA
Excalibur_rep_c96187_541	chr1A	556790549	TT	TT	TT	CC	TT	TT	TT	TT	TT	TT	TT	TT	CC	TT	TT	CC	TT	TT	TT	TT	TT	TT	TT	TT	CC	TT	TT	TT	TT	CC	TT	TT	TT	TT	TT	TT	TT	CC	NC	TT	TT	TT	TT	TT	TT	TT	TT
BobWhite_c5242_400	chr1A	556938606	GG	GG	GG	NC	GG	GG	GG	AA	AA	GG	GG	GG	AA	GG	GG	AA	GG	NC	GG	GG	GG	GG	GG	NC	AA	GG	GG	GG	GG	AA	AA	GG	GG	AA	GG	AA	GG	AA	AA	GG	GG	GG	NC	GG	GG	GG	GG
wsnp_Ex_c30552_39457767	chr1A	556938606	GG	GG	GG	NC	GG	GG	GG	AA	AA	GG	GG	GG	AA	GG	GG	AA	GG	NC	GG	GG	GG	GG	GG	NC	AA	GG	GG	GG	GG	AA	AA	GG	GG	AA	GG	AA	GG	AA	AA	GG	GG	GG	NC	GG	GG	GG	GG
Kukri_c4453_1248	chr1A	556941462	TT	TT	TT	TT	CC	CC	CC	TT	TT	TT	TT	TT	TT	TT	TT	TT	CC	CC	TT	TT	TT	TT	TC	TT	CC	TT	TT	TC	TT	TT	CC	TT	CC	TT	TT	TT	TT	TT	TT	TT	TT	CC	TT	TT	TT	TT	CC
wsnp_BF474340A_Ta_2_1	chr1A	556942126	CC	CC	CC	NC	CC	CC	CC	TT	TT	CC	CC	CC	TT	CC	CC	TT	CC	NC	CC	CC	NC	CC	CC	NC	TT	CC	CC	CC	NC	TT	TT	CC	CC	TT	CC	TT	CC	TT	TT	CC	CC	CC	NC	CC	CC	CC	CC
RAC875_c15593_1421	chr1A	556942196	GG	GG	GG	GG	AA	AA	NC	GG	GG	GG	GG	GG	GG	GG	GG	GG	AA	NC	GG	GG	GG	GG	GG	GG	AA	GG	GG	GG	GG	GG	AA	GG	AA	GG	GG	GG	GG	GG	GG	GG	GG	AA	GG	GG	GG	GG	AA
BS00032825_51	chr1A	557099041	CC	CC	AA	AA	CC	CC	CC	AA	AA	CC	CC	CC	AA	CC	CC	AA	CC	AA	CC	CC	AA	CC	CC	AA	AA	CC	CC	CC	AA	AA	AA	CC	CC	AA	CC	AA	CC	AA	AA	CC	CC	CC	AA	CC	CC	CC	CC
RAC875_rep_c69152_184	chr1A	558479780	AA	AA	NC	AG	GG	GG	AA	AA	AA	GG	GG	AA	AG	GG	GG	AG	GG	NC	GG	GG	NC	GG	GG	NC	AA	GG	GG	GG	NC	GG	AA	GG	GG	AA	GG	AA	AA	AA	AA	AA	AA	GG	NC	GG	GG	GG	GG
RAC875_c47930_448	chr1A	558489897	AA	GG	GG	GG	GG	GG	GG	NC	GG	GG	GG	AA	GG	GG	GG	GG	GG	GG	GG	GG	GG	GG	GG	GG	GG	GG	GG	GG	GG	GG	GG	GG	GG	GG	GG	NC	GG	GG	GG	GG	GG	GG	NC	GG	GG	GG	GG
Excalibur_c35310_375	chr1A	558490011	AA	AA	AA	AA	AA	AA	AA	AA	AA	AA	AA	AA	AA	AA	AA	AA	AA	NC	AA	AA	NC	AA	AA	AA	AA	AA	GG	AA	AA	AA	AA	AA	AA	AA	AA	AA	AA	AA	NC	AA	AA	AA	AA	AA	GG	AA	NC
wsnp_Ra_rep_c108284_91604017	chr1A	558510586	GG	GG	GG	GG	AA	GG	NC	GG	GG	AA	AA	GG	GG	AA	AA	GG	AA	GG	AA	AA	NC	AA	AA	GG	GG	AA	AA	AA	NC	AA	GG	AA	AA	GG	AA	GG	GG	GG	GG	GG	GG	AA	GG	AA	AA	AA	AA
BS00072408_51	chr1A	558536628	TT	TT	TT	TT	CC	TT	TT	TT	TT	CC	CC	TT	TT	CC	CC	TT	CC	TT	CC	CC	CC	CC	CC	TT	TT	CC	CC	CC	CC	CC	TT	CC	CC	TT	CC	TT	TT	TT	TT	TT	TT	CC	TT	CC	CC	CC	CC
BS00066659_51	chr1A	558540826	GG	GG	GG	GG	AA	GG	GG	GG	GG	AA	AA	GG	GG	AA	AA	GG	AA	GG	AA	AA	NC	AA	AA	GG	GG	AA	AA	AA	GG	AA	GG	AA	AA	GG	AA	GG	GG	GG	GG	GG	GG	AA	GG	AA	AA	AA	AA
wsnp_CAP7_rep_c5385_2417464	chr1A	558591665	CC	CC	CC	CC	TT	CC	CC	CC	CC	TT	TT	CC	CC	TT	TT	CC	TT	CC	TT	TT	NC	TT	TT	CC	CC	TT	TT	TT	NC	TT	CC	TT	TT	CC	TT	CC	CC	CC	CC	CC	CC	TT	CC	TT	TT	TT	TT
BS00056547_51	chr1A	560463557	AA	AA	GG	AA	GG	AA	AA	AA	AA	GG	GG	AA	AA	GG	GG	AA	GG	AA	GG	GG	GG	GG	GG	GG	AA	GG	GG	GG	GG	GG	AA	GG	GG	AA	GG	AA	AA	AA	AA	AA	AA	GG	AA	GG	GG	GG	NC
Excalibur_rep_c77271_230	chr1A	561335968	AA	GG	AA	AA	AA	AA	NC	AA	AA	AA	AA	AA	AA	AA	AA	AA	AA	AA	AA	AA	AA	AA	AA	NC	AA	AA	AA	AA	AA	AA	GG	AA	AA	GG	AA	AA	NC	AA	GG	AA	AA	AA	AA	AA	AA	AA	AA
Tdurum_contig13516_251	chr1A	563684557	AA	AA	AA	AA	AA	GG	AA	AA	AA	AA	AA	AA	AA	AA	AA	AA	AA	NC	AA	GG	AA	GG	AA	AA	AA	AA	AA	AA	AA	AA	AA	GG	AA	AA	AA	AA	AA	AA	NC	GG	AA	AA	GG	GG	AA	AA	AA
Jagger_c6772_80	chr1A	564392648	AA	GG	AA	AA	AA	AA	GG	GG	GG	AA	AA	AA	AA	AA	AA	AA	AA	GG	AA	AA	NC	AA	AA	AA	AA	AA	AA	AA	AA	AA	AA	AA	AA	AA	AA	NC	GG	AA	GG	GG	AA	AA	AA	AA	AA	AA	AA
Tdurum_contig46030_580	chr1A	565274435	GG	GG	GG	GG	GG	GG	GG	GG	GG	GG	GG	GG	GG	GG	GG	GG	AA	GG	GG	GG	GG	GG	AA	AA	GG	GG	GG	GG	GG	GG	GG	GG	GG	GG	GG	GG	GG	GG	AA	AA	GG	GG	GG	AA	AA	GG	GG
Excalibur_c31405_159	chr1A	565274793	CC	TT	CC	CC	CC	CC	CC	CC	CC	CC	TT	CC	CC	CC	CC	CC	CC	CC	CC	CC	CC	CC	CC	CC	CC	CC	TT	CC	CC	TT	CC	CC	CC	CC	CC	CC	TT	CC	CC	CC	CC	CC	CC	CC	CC	CC	TT
Kukri_c16271_894	chr1A	566477696	CC	AA	CC	CC	CC	CC	AA	AA	AA	CC	CC	CC	CC	CC	CC	CC	CC	AA	CC	CC	CC	CC	CC	CC	CC	CC	CC	CC	CC	AA	CC	CC	CC	CC	CC	CC	NC	CC	AA	CC	CC	CC	CC	CC	CC	CC	CC
BobWhite_c19182_280	chr1A	566480171	GG	AA	GG	GG	GG	AA	AA	AA	AA	GG	GG	GG	GG	GG	GG	GG	GG	AA	GG	GG	GG	GG	GG	GG	GG	GG	GG	GG	GG	AA	GG	GG	GG	GG	GG	GG	GG	GG	AA	AA	GG	GG	GG	GG	GG	GG	GG
Tdurum_contig18174_283	chr1A	566484721	CC	CC	CC	CC	TT	CC	CC	CC	CC	TT	TT	CC	CC	TT	TT	CC	TT	CC	TT	TT	TT	TT	CC	CC	CC	NC	TT	TT	CC	CC	CC	TT	TT	CC	TT	CC	CC	CC	CC	CC	CC	TT	CC	NC	TT	TT	TT
RAC875_rep_c100394_536	chr1A	566640169	AA	GG	NC	GG	GG	GG	GG	GG	GG	GG	GG	AA	AA	GG	GG	AA	GG	GG	GG	GG	GG	GG	GG	GG	GG	GG	GG	GG	GG	GG	AA	GG	GG	AA	GG	AA	GG	GG	GG	GG	GG	GG	AA	GG	GG	GG	GG
RAC875_c11363_527	chr1A	566687214	CC	CC	CC	CC	CC	CC	CC	CC	CC	AA	CC	CC	CC	CC	CC	CC	CC	CC	AA	CC	CC	CC	CC	CC	CC	NC	CC	AA	CC	CC	CC	CC	CC	CC	CC	CC	CC	CC	CC	CC	CC	CC	CC	CC	CC	CC	CC
RAC875_c11363_678	chr1A	566687365	GG	GG	GG	GG	GG	GG	GG	GG	GG	AA	GG	GG	GG	GG	GG	GG	GG	GG	AA	GG	GG	GG	GG	GG	GG	GG	GG	AA	GG	GG	GG	GG	GG	GG	GG	GG	GG	GG	GG	GG	GG	GG	GG	GG	GG	GG	NC
wsnp_Ex_c10903_17717179	chr1A	566689032	GG	GG	GG	GG	GG	GG	GG	GG	GG	AA	GG	GG	GG	GG	GG	GG	GG	GG	NC	GG	GG	GG	GG	GG	GG	GG	GG	AA	GG	GG	GG	GG	GG	GG	GG	GG	GG	GG	GG	GG	GG	GG	GG	GG	GG	GG	GG
JD_c23599_880	chr1A	567324087	AA	AA	AA	GG	AA	AA	AA	AA	AA	AA	AA	AA	AA	AA	AA	AA	AA	AA	AA	AA	AA	AA	AA	GG	AA	AA	AA	AA	AA	AA	AA	GG	AA	AA	AA	AA	AA	AA	AA	AA	AA	AA	AA	AA	AA	AA	GG
BS00064516_51	chr1A	567478990	CC	CC	CC	TT	CC	CC	CC	CC	CC	CC	CC	CC	CC	CC	CC	CC	CC	CC	CC	CC	CC	CC	CC	TT	CC	CC	CC	CC	CC	CC	CC	TT	CC	CC	CC	CC	CC	CC	CC	CC	CC	CC	CC	CC	CC	CC	TT
Kukri_rep_c102102_273	chr1A	567977886	AA	AA	GG	GG	AA	AA	AA	GG	GG	GG	AA	AA	GG	AA	GG	GG	AA	NC	GG	NC	GG	GG	AA	AA	AA	NC	GG	AA	NC	AA	AA	GG	GG	GG	AA	AA	AA	GG	GG	AA	AA	AA	GG	AA	AA	AA	AA
wsnp_Ex_c23598_32826926	chr1A	567979312	AA	AA	AA	AA	GG	AA	NC	AA	AA	GG	GG	AA	AA	GG	GG	AA	GG	AA	GG	GG	GG	GG	AA	NC	AA	GG	GG	GG	GG	AA	AA	GG	GG	AA	GG	AA	AA	AA	AA	AA	AA	GG	NC	GG	GG	GG	GG
Ra_c71093_408	chr1A	568011074	GG	AA	GG	GG	AA	AA	AA	AA	AA	AA	AA	GG	GG	AA	AA	GG	AA	AA	AA	AA	AA	AA	AA	NC	AA	AA	AA	AA	AA	AA	GG	AA	AA	GG	AA	GG	AA	AA	AA	AA	AA	AA	GG	AA	AA	AA	AA
RAC875_rep_c71093_1070	chr1A	568012811	GG	AA	GG	GG	AA	GG	AA	GG	GG	AA	AA	GG	GG	AA	AA	GG	AA	GG	AA	AA	AA	AA	AA	NC	GG	AA	AA	AA	AA	AA	GG	AA	AA	GG	AA	GG	AA	GG	AA	GG	GG	AA	GG	AA	AA	AA	AA
wsnp_JD_rep_c49006_33254974	chr1A	568013048	GG	AA	GG	GG	AA	GG	AA	GG	GG	AA	AA	GG	GG	AA	AA	GG	AA	GG	AA	AA	AA	AA	AA	NC	GG	AA	AA	AA	AA	AA	GG	AA	AA	GG	AA	GG	AA	GG	AA	GG	GG	AA	GG	AA	AA	AA	AA
Kukri_c51781_199	chr1A	568547561	GG	TT	GG	GG	GG	TT	NC	GG	GG	GG	GG	GG	GG	GG	GG	GG	GG	NC	GG	GG	GG	GG	TT	GG	TT	GG	GG	GG	GG	TT	GG	GG	GG	GG	GG	GG	TT	NC	NC	TT	TT	GG	GG	GG	GG	GG	GG
tplb0030a05_2386	chr1A	569450172	AA	AA	AA	AA	AA	GG	AA	NC	AA	GG	AA	AA	AA	AA	AA	AA	AA	GG	GG	AA	GG	AA	GG	AA	AA	AA	AA	AA	AA	AA	AA	AA	AA	AA	AA	AA	AA	AA	AA	AA	AA	AA	AA	AA	AA	AA	AA
Tdurum_contig85466_170	chr1A	569466000	AA	AA	AA	AA	AA	AA	AA	AA	AA	AA	AA	AA	AA	AA	AA	AA	AA	AA	AA	AA	AA	AA	GG	AA	AA	NC	AA	AA	AA	AA	AA	AA	AA	AA	AA	AA	AA	AA	AA	GG	AA	AA	AA	AA	AA	AA	AA
IAAV7537	chr1A	570367081	TT	GG	GG	NC	GG	GG	GG	GG	GG	GG	GG	TT	GG	GG	GG	GG	GG	GG	GG	GG	GG	GG	TT	GG	GG	GG	TT	GG	GG	GG	GG	GG	GG	GG	GG	GG	GG	GG	TT	GG	GG	GG	TT	GG	GG	NC	NC
Kukri_c2338_533	chr1A	570860034	AA	GG	AA	NC	GG	GG	GG	GG	GG	GG	GG	AA	AA	GG	GG	AA	GG	GG	GG	GG	GG	GG	GG	NC	GG	GG	GG	GG	GG	GG	AA	GG	GG	AA	GG	AA	GG	GG	GG	AA	GG	GG	NC	GG	GG	GG	GG
wsnp_Ex_c7684_13109335	chr1A	570860194	AA	GG	AA	NC	GG	GG	GG	GG	GG	GG	GG	AA	AA	GG	GG	AA	GG	GG	GG	GG	GG	GG	GG	NC	GG	GG	GG	GG	GG	GG	AA	GG	GG	AA	GG	AA	GG	GG	GG	AA	GG	GG	NC	GG	GG	GG	GG
wsnp_Ex_c41553_48351921	chr1A	570861551	TT	TT	TT	TT	CC	CC	NC	TT	TT	CC	CC	TT	TT	CC	CC	TT	CC	TT	CC	CC	CC	CC	CC	NC	CC	NC	CC	CC	CC	CC	TT	CC	CC	TT	CC	TT	CC	CC	TT	TT	CC	CC	NC	CC	CC	CC	CC
wsnp_Ku_c816_1684613	chr1A	571291569	CC	CC	CC	CC	AA	NC	CC	CC	CC	AA	AA	CC	CC	AA	AA	CC	AA	CC	AA	AA	AA	AA	AA	AA	AA	AA	AA	AA	AA	AA	CC	AA	AA	CC	AA	CC	AA	AA	CC	CC	AA	AA	CC	AA	AA	AA	AA
BS00070560_51	chr1A	571789226	CC	CC	CC	CC	CC	CC	CC	CC	CC	CC	NC	CC	CC	TT	CC	CC	CC	CC	CC	TT	CC	TT	CC	NC	CC	CC	TT	CC	CC	CC	CC	TT	CC	CC	TT	CC	CC	CC	CC	CC	CC	TT	CC	CC	TT	CC	CC
wsnp_Ex_c9345_15516291	chr1A	571993444	CC	CC	CC	TT	TT	TT	CC	CC	NC	CC	TT	CC	CC	CC	TT	CC	TT	CC	NC	CC	NC	CC	CC	CC	CC	CC	CC	CC	CC	CC	CC	CC	CC	CC	CC	CC	CC	CC	TT	CC	CC	CC	CC	CC	CC	CC	CC
BobWhite_c44164_402	chr1A	572020396	TT	CC	NC	TT	CC	TT	CC	CC	CC	CC	CC	TT	TT	CC	CC	TT	CC	CC	CC	CC	CC	CC	TT	TT	TT	CC	CC	CC	CC	TT	TT	CC	CC	TT	CC	TT	TT	TT	CC	TT	TT	CC	TT	CC	CC	CC	CC
Excalibur_c66_147	chr1A	572350838	TT	TT	TT	TT	CC	TT	TT	TT	TT	CC	CC	TT	TT	CC	CC	TT	CC	TT	CC	CC	TC	CC	TT	NC	TT	CC	CC	CC	TC	TT	TT	CC	CC	TT	CC	CC	TT	TT	TT	TT	TT	CC	NC	CC	TT	CC	CC
Tdurum_contig81011_244	chr1A	572350933	AA	AA	AA	AA	GG	AA	AA	AA	AA	GG	GG	AA	AA	GG	GG	AA	GG	AA	GG	GG	AG	GG	AA	NC	AA	GG	GG	GG	NC	AA	AA	GG	GG	AA	GG	GG	AA	AA	AA	AA	AA	GG	NC	GG	AA	GG	GG
wsnp_CAP11_c146_160903	chr1A	572350934	AA	AA	AA	AA	GG	AA	AA	AA	AA	GG	GG	AA	AA	GG	GG	AA	GG	AA	GG	GG	NC	GG	NC	NC	AA	GG	GG	GG	NC	AA	AA	GG	GG	AA	GG	GG	AA	AA	AA	AA	AA	GG	NC	GG	AA	GG	GG
BobWhite_c11692_148	chr1A	573060743	AA	AA	AA	AA	AA	AA	AA	AA	AA	AA	AA	AA	AA	AA	AA	AA	AA	AA	AA	AA	AA	AA	AA	AA	CC	AA	AA	AA	AA	AA	AA	AA	AA	AA	AA	AA	AA	CC	AA	AA	CC	AA	AA	AA	AA	AA	AA
CAP7_c821_239	chr1A	573233513	CC	TT	CC	NC	TT	TT	TT	CC	CC	TT	TT	CC	CC	TT	TT	CC	TT	CC	TT	TT	NC	TT	TT	NC	TT	TT	TT	TT	NC	TT	CC	TT	TT	CC	TT	NC	TT	TT	TT	TT	TT	TT	NC	TT	TT	TT	TT
Ra_c2227_825	chr1A	573313191	GG	AA	GG	GG	AA	AA	AA	GG	GG	AA	AA	GG	GG	AA	AA	GG	AA	NC	AA	AA	AA	AA	AA	NC	AA	AA	AA	AA	NC	AA	GG	AA	AA	GG	AA	AA	AA	AA	AA	AA	AA	AA	GG	AA	AA	AA	AA
wsnp_RFL_Contig2403_1927045	chr1A	573331942	AA	AA	AA	AA	AA	AA	AA	NC	GG	AA	AA	AA	AA	AA	GG	AA	AA	AA	AA	AA	GG	AA	AA	AA	AA	NC	GG	AA	AA	AA	AA	AA	AA	AA	AA	AA	AA	GG	AA	GG	AA	AA	GG	AA	AA	AA	AA
wsnp_Ra_c36089_44508724	chr1A	573333566	CC	TT	TT	TT	TT	TT	TT	CC	CC	TT	TT	CC	TT	TT	TT	TT	TT	TT	TT	TT	TT	TT	TT	TT	TT	TT	TT	TT	TT	CC	TT	TT	TT	TT	TT	TT	TT	TT	TT	CC	TT	TT	TT	TT	CC	TT	TT
RAC875_rep_c110493_512	chr1A	573953979	CC	CC	TT	NC	TT	TT	CC	NC	CC	TT	CC	CC	TT	TT	TT	TT	TT	NC	TT	TT	TT	CC	CC	TT	TT	NC	CC	TT	TT	TT	TT	TT	TT	TT	TT	TT	CC	TT	TT	TT	TT	TT	TT	TT	CC	TT	TT
Excalibur_c88792_93	chr1A	574338408	CC	TT	CC	TT	TT	CC	TT	CC	CC	TT	TT	CC	TT	TT	TT	TT	TT	NC	TT	NC	CC	TT	CC	TT	TT	TT	TT	TT	TT	CC	TT	TT	TT	TT	TT	TT	TT	TT	TT	CC	TT	TT	TT	TT	CC	TT	TT
wsnp_JD_c6664_7807201	chr1A	574935649	GG	GG	GG	GG	GG	NC	GG	AA	AA	GG	GG	GG	GG	GG	GG	GG	GG	GG	GG	GG	GG	GG	GG	GG	GG	GG	GG	GG	GG	GG	GG	GG	GG	AA	GG	GG	GG	GG	GG	GG	GG	GG	GG	GG	GG	GG	GG
BobWhite_c6664_644	chr1A	574935671	CC	CC	CC	CC	CC	CC	CC	TT	TT	CC	CC	CC	CC	CC	CC	CC	CC	CC	CC	CC	NC	CC	CC	CC	CC	CC	CC	CC	CC	CC	CC	CC	CC	TT	CC	CC	CC	CC	CC	CC	CC	CC	CC	CC	CC	CC	CC
IAAV4820	chr1A	575215821	GG	GG	AA	NC	GG	AA	GG	AA	AA	GG	GG	GG	AA	GG	GG	AA	GG	GG	GG	GG	GG	GG	AA	AA	GG	GG	GG	GG	GG	GG	AA	GG	GG	GG	GG	GG	GG	GG	GG	GG	GG	GG	NC	NC	GG	GG	GG
BobWhite_c39668_143	chr1A	576637173	GG	GG	GG	GG	GG	GG	GG	GG	GG	GG	GG	GG	GG	GG	GG	GG	GG	GG	GG	AA	GG	AA	GG	GG	GG	GG	GG	GG	GG	GG	GG	AA	AA	GG	AA	AA	GG	GG	GG	GG	GG	GG	GG	GG	GG	GG	GG
BS00106641_51	chr1A	577079132	TT	TT	TT	TT	TT	TT	CC	TT	TT	TT	TT	TT	TT	CC	TT	TT	TT	TT	TT	TT	TT	TT	TT	TT	TT	TT	TT	TT	TT	CC	TT	TT	TT	TT	TT	TT	TT	TT	TT	CC	TT	TT	TT	TT	CC	TT	TT
BS00022824_51	chr1A	577474214	TT	TT	TT	TT	TT	TT	CC	CC	CC	TT	TT	TT	CC	CC	TT	CC	TT	TT	TT	TT	TT	TT	TT	CC	TT	NC	TT	TT	NC	CC	CC	TT	TT	TT	TT	TT	TT	TT	NC	CC	TT	TT	CC	TT	CC	TT	TT
wsnp_Ex_c9343_15514687	chr1A	577840967	TT	TT	GG	TT	TT	TT	GG	TT	TT	TT	GG	NC	TT	GG	GG	TT	TT	GG	NC	GG	GG	TT	TT	GG	GG	TT	TT	GG	GG	GG	GG	TT	TT	TT	TT	TT	TT	GG	TT	GG	GG	GG	TT	GG	GG	GG	GG
wsnp_Ex_c9343_15514531	chr1A	577841123	CC	CC	TT	CC	CC	CC	TT	CC	CC	CC	TT	CC	CC	TT	TT	CC	CC	TT	CC	TC	TT	CC	CC	TT	TT	CC	CC	TT	TT	TT	TT	CC	CC	CC	CC	CC	CC	TT	CC	TT	TT	TT	CC	TT	TT	TT	TT
wsnp_Ex_c25730_34991010	chr1A	578519016	AA	AA	GG	AA	AA	AA	AA	AA	AA	AA	GG	AA	AA	AA	GG	AA	AA	AA	AA	AA	GG	AA	AA	AA	GG	NC	AA	GG	GG	AA	AA	AA	AA	AA	AA	AA	AA	GG	AA	AA	GG	GG	AA	GG	AA	GG	GG
wsnp_Ku_c14496_22838796	chr1A	578563413	AA	CC	CC	CC	AA	AA	CC	CC	CC	AA	CC	NC	CC	CC	CC	CC	NC	CC	AA	CC	CC	CC	CC	CC	CC	CC	CC	CC	CC	CC	CC	CC	CC	CC	CC	CC	CC	CC	CC	CC	CC	CC	NC	CC	CC	CC	CC
wsnp_Ex_c3201_5910642	chr1A	579299322	GG	AA	AA	AA	GG	GG	GG	GG	GG	GG	AA	GG	GG	GG	AA	GG	GG	AA	GG	AA	NC	GG	AA	AA	AA	NC	AA	AA	NC	AA	AA	AA	GG	GG	GG	GG	AA	AA	AA	AA	AA	AA	GG	AA	AA	AA	AA
wsnp_Ex_c3201_5910659	chr1A	579299339	AA	GG	AA	GG	AA	AA	AA	AA	AA	AA	AA	NC	AA	AA	GG	AA	AA	AA	AA	NC	GG	AA	AA	AA	GG	AA	GG	AA	NC	AA	AA	GG	AA	AA	AA	AA	GG	GG	GG	AA	AA	AA	AA	AA	AA	AA	AA
IAAV3040	chr1A	579830508	CC	CC	CC	CC	CC	CC	CC	CC	CC	CC	CC	CC	CC	CC	CC	CC	CC	CC	CC	NC	CC	TT	TT	TT	CC	CC	TT	TT	CC	CC	TT	CC	TT	CC	CC	CC	CC	CC	CC	CC	CC	CC	CC	CC	CC	CC	CC
RAC875_c11016_495	chr1A	579830514	TT	CC	CC	CC	TT	NC	CC	TT	TT	TT	CC	NC	TT	CC	CC	TT	TT	CC	TT	NC	NC	TC	CC	CC	CC	TT	CC	CC	CC	CC	CC	CC	TC	TT	TT	NC	CC	CC	CC	CC	CC	CC	TT	CC	CC	CC	CC
BS00011521_51	chr1A	579830592	CC	TT	TT	TT	CC	CC	TT	CC	CC	CC	TT	NC	CC	TT	TT	CC	CC	TT	CC	NC	TT	CC	TT	TT	TT	CC	TT	TT	TT	TT	TT	TT	CC	CC	CC	CC	TT	TT	TT	TT	TT	TT	CC	TT	TT	TT	TT
wsnp_Ex_c48407_53323483	chr1A	579864804	CC	TT	TT	TT	CC	CC	TT	CC	CC	CC	TT	NC	CC	TT	TT	CC	CC	NC	NC	NC	TT	CC	TT	TT	TT	CC	TT	TT	TT	CC	TT	TT	CC	CC	CC	CC	TT	TT	TT	CC	TT	TT	CC	TT	CC	TT	TT
wsnp_Ex_c271_521429	chr1A	580422454	CC	CC	CC	CC	CC	CC	CC	CC	CC	CC	TT	CC	CC	CC	CC	CC	CC	CC	CC	CC	CC	CC	CC	CC	CC	CC	CC	CC	NC	TT	CC	CC	CC	CC	CC	CC	CC	CC	CC	TT	NC	TT	CC	TT	TT	TT	TT
BS00021990_51	chr1A	580422511	CC	CC	CC	CC	CC	CC	CC	CC	CC	CC	AA	CC	CC	CC	CC	CC	CC	CC	CC	CC	CC	CC	CC	CC	CC	CC	CC	CC	CC	AA	CC	CC	CC	CC	CC	CC	CC	CC	CC	AA	AA	AA	CC	AA	AA	AA	AA
Kukri_c310_1953	chr1A	580424851	TT	CC	CC	CC	TT	TT	TT	TT	TT	TT	TT	NC	TT	TT	CC	TT	TT	TT	TT	NC	NC	CC	CC	TT	CC	TT	CC	CC	NC	TT	TT	CC	TT	TT	TT	NC	CC	CC	CC	TT	TT	TT	TT	TT	TT	TT	TT
Tdurum_contig84252_155	chr1A	580496867	TT	TT	TT	TT	CC	TT	TT	CC	CC	CC	TT	TT	CC	TT	TT	CC	CC	NC	CC	TT	TT	TT	TT	CC	TT	TT	TT	TT	TT	TT	CC	TT	TT	TT	TT	TT	TT	TT	TT	TT	TT	TT	TT	TT	TT	TT	TT
Kukri_c65610_572	chr1A	580496867	TT	TT	TT	TT	CC	TT	TT	CC	CC	CC	TT	TT	CC	TT	TT	CC	CC	NC	CC	TT	TT	TT	TT	CC	TT	TT	TT	TT	TT	TT	CC	TT	TT	TT	TT	TT	TT	TT	TT	TT	TT	TT	TT	TT	TT	TT	TT
IACX882	chr1A	581438511	TT	CC	CC	CC	CC	TT	CC	CC	CC	CC	CC	TT	CC	CC	CC	CC	CC	CC	CC	NC	NC	CC	CC	CC	CC	TT	CC	CC	CC	CC	CC	CC	TT	TT	TT	TT	CC	CC	CC	CC	CC	CC	TT	CC	CC	CC	CC
CAP11_c1500_171	chr1A	581543310	GG	AA	AA	AA	GG	GG	AA	GG	GG	GG	AA	GG	GG	AA	AA	GG	GG	GG	GG	NC	AA	AA	AA	GG	AA	GG	AA	AA	AA	GG	GG	AA	GG	GG	GG	GG	AA	AA	AA	GG	AA	AA	GG	AA	GG	AA	AA
Kukri_c44604_203	chr1A	581571690	CC	CC	CC	CC	TT	CC	TT	CC	TT	CC	TT	CC	CC	CC	CC	CC	TT	CC	CC	TT	CC	CC	CC	TT	CC	NC	CC	CC	CC	TT	CC	CC	CC	CC	CC	CC	CC	CC	CC	CC	TT	CC	CC	TT	CC	CC	CC
RAC875_rep_c99027_551	chr1A	581572949	GG	GG	GG	GG	GG	GG	GG	GG	GG	GG	GG	GG	GG	GG	GG	GG	GG	GG	GG	GG	GG	AA	GG	GG	GG	NC	GG	GG	NC	GG	GG	GG	GG	GG	GG	GG	GG	GG	GG	GG	GG	GG	GG	GG	GG	NC	GG
wsnp_Ra_c6891_11974621	chr1A	581585620	CC	TT	TT	TT	CC	CC	TT	CC	CC	CC	TT	CC	CC	TT	TT	CC	CC	CC	CC	NC	NC	TT	TT	CC	TT	CC	TT	TT	NC	CC	CC	TT	CC	CC	CC	CC	TT	TT	TT	CC	TT	TT	CC	TT	CC	TT	TT
wsnp_Ex_c11939_19147602	chr1A	581585693	TT	TT	TT	TT	TT	TT	TT	TT	TT	TT	TT	TT	TT	TT	TT	TT	TT	NC	TT	TT	TT	CC	TT	TT	TT	TT	TT	TT	CC	TT	TT	TT	TT	TT	TT	TT	TT	TT	TT	TT	TT	TT	TT	TT	TT	NC	TT
wsnp_Ex_c11939_19147790	chr1A	581585880	CC	CC	CC	CC	TT	CC	CC	TT	TT	TT	CC	CC	TT	CC	CC	TT	TT	TT	TT	CC	CC	CC	CC	TT	CC	CC	CC	CC	CC	CC	TT	CC	CC	CC	CC	CC	CC	CC	CC	CC	CC	CC	CC	CC	CC	CC	CC
RAC875_c1295_1603	chr1A	581828955	CC	CC	CC	CC	TT	CC	CC	TT	TT	TT	CC	CC	TT	CC	CC	TT	TT	TT	TT	CC	CC	CC	CC	TT	CC	CC	CC	CC	CC	TT	TT	CC	CC	CC	CC	CC	CC	CC	CC	TT	CC	CC	CC	CC	TT	CC	CC
BS00107935_51	chr1A	581828997	CC	CC	CC	CC	AA	CC	CC	AA	AA	AA	CC	CC	AA	CC	CC	AA	AA	AA	AA	CC	CC	CC	CC	AA	CC	CC	CC	CC	CC	AA	AA	CC	CC	CC	CC	CC	CC	CC	CC	AA	CC	CC	CC	CC	AA	CC	CC
Ku_c23222_221	chr1A	581830214	TT	TT	TT	TT	TT	TT	NC	TT	TT	TT	TT	TT	TT	TT	TT	TT	TT	NC	TT	TT	TT	TT	TT	TT	TT	TT	TT	TT	TT	TT	TT	TT	TT	TT	TT	TT	TT	TT	NC	TT	TT	TT	TT	TT	TT	TT	TT
Ra_c1295_635	chr1A	581830228	GG	GG	AA	AA	GG	GG	GG	GG	GG	GG	AA	NC	GG	GG	AA	GG	GG	GG	GG	GG	AA	AA	GG	GG	AA	GG	AA	GG	AA	GG	GG	AA	GG	GG	GG	GG	GG	AA	GG	GG	AA	AA	GG	AA	GG	AA	AA
Excalibur_c27873_84	chr1A	581830655	CC	CC	CC	CC	CC	CC	CC	CC	CC	CC	CC	CC	CC	CC	CC	CC	CC	CC	CC	CC	NC	TT	CC	CC	CC	CC	CC	CC	NC	CC	CC	CC	CC	CC	CC	CC	CC	CC	CC	CC	CC	CC	CC	CC	CC	NC	CC
wsnp_Ex_c1557_2973321	chr1A	581830803	AA	AA	AA	AA	GG	AA	AA	GG	GG	GG	AA	AA	GG	AA	AA	GG	GG	GG	GG	AA	AA	AA	AA	GG	AA	AA	AA	AA	AA	AA	GG	AA	AA	AA	AA	AA	AA	AA	AA	AA	AA	AA	AA	AA	AA	AA	AA
Excalibur_c85499_232	chr1A	582219377	CC	TT	TT	TT	CC	CC	TT	CC	CC	CC	TT	CC	CC	TT	NC	CC	CC	CC	CC	TT	TT	TT	TT	CC	TT	CC	TT	TT	TT	TT	CC	TT	CC	CC	CC	CC	TT	TT	TT	TT	TT	TT	CC	TT	TT	TT	TT
BS00065694_51	chr1A	582222911	AA	AA	AA	AA	GG	AA	GG	GG	GG	AA	GG	AA	AA	AA	AA	AA	GG	AA	AA	GG	GG	AA	AA	GG	AA	NC	AA	AA	AA	GG	AA	AA	AA	AA	GG	AA	AA	AA	GG	AA	AA	AA	AA	AA	AA	AA	AA
wsnp_Ex_rep_c66872_65273904	chr1A	582417245	CC	TT	TT	TT	CC	CC	TT	CC	CC	CC	TT	CC	CC	TT	TT	CC	CC	CC	CC	NC	TT	TT	CC	CC	TT	CC	TT	TT	TT	TT	CC	TT	CC	CC	CC	CC	TT	TT	TT	TT	TT	TT	CC	TT	TT	TT	TT
BobWhite_c1783_550	chr1A	582417635	CC	CC	CC	CC	CC	CC	CC	CC	CC	CC	CC	CC	CC	CC	CC	CC	CC	CC	CC	CC	CC	TT	CC	CC	CC	CC	CC	CC	TT	CC	CC	CC	CC	CC	CC	CC	CC	CC	CC	CC	CC	CC	CC	CC	CC	TT	CC
wsnp_Ex_rep_c68020_66765273	chr1A	582418050	CC	CC	CC	CC	CC	CC	CC	CC	CC	CC	CC	CC	CC	CC	CC	CC	CC	CC	CC	CC	CC	TT	CC	CC	CC	CC	CC	CC	TT	CC	CC	CC	CC	CC	CC	CC	CC	CC	CC	CC	CC	CC	CC	CC	CC	TT	NC
RAC875_c44888_403	chr1A	582426004	GG	GG	GG	GG	GG	GG	GG	GG	GG	GG	GG	GG	GG	GG	GG	GG	GG	GG	GG	GG	NC	AA	GG	GG	GG	GG	GG	GG	AA	GG	GG	GG	GG	GG	GG	GG	GG	GG	GG	GG	GG	GG	GG	GG	GG	NC	GG
wsnp_Ex_rep_c69932_68893867	chr1A	582426352	GG	AA	AA	AA	GG	GG	AA	GG	GG	GG	AA	GG	GG	AA	AA	GG	GG	GG	GG	NC	NC	AA	GG	GG	AA	GG	AA	AA	AA	AA	GG	AA	GG	GG	GG	GG	AA	AA	AA	AA	AA	AA	GG	AA	AA	AA	AA
Kukri_c19837_432	chr1A	582708526	TT	GG	GG	GG	GG	TT	TT	TT	TT	TT	GG	NC	TT	TT	GG	TT	GG	GG	TT	NC	GG	GG	TT	GG	GG	TT	GG	GG	GG	GG	GG	GG	TT	TT	TT	NC	GG	GG	GG	GG	GG	GG	TT	GG	GG	GG	GG
BS00065170_51	chr1A	582749075	CC	TT	TT	TT	TT	CC	CC	CC	CC	CC	TT	CC	CC	CC	TT	CC	TT	TT	CC	NC	NC	TT	CC	TT	TT	CC	TT	TT	NC	TT	TT	TT	CC	CC	CC	CC	TT	TT	TT	TT	TT	TT	CC	TT	TT	TT	NC
RAC875_rep_c71278_345	chr1A	582865100	GG	TT	TT	TT	TT	GG	GG	TT	TT	TT	TT	GG	TT	GG	TT	TT	TT	TT	TT	TT	TT	TT	TT	TT	TT	NC	TT	TT	TT	TT	TT	TT	TT	TT	TT	TT	TT	TT	TT	TT	TT	TT	GG	TT	TT	TT	TT
Kukri_c9163_799	chr1A	582867909	CC	CC	CC	CC	CC	CC	CC	CC	CC	CC	CC	CC	CC	CC	CC	CC	CC	CC	CC	CC	NC	AA	NC	CC	CC	CC	CC	CC	AA	CC	CC	CC	CC	CC	CC	CC	CC	CC	CC	CC	CC	CC	CC	CC	CC	NC	CC
RAC875_c24317_1015	chr1A	582870070	CC	CC	CC	CC	CC	CC	CC	CC	CC	CC	CC	CC	CC	CC	CC	CC	CC	CC	CC	CC	NC	TT	CC	CC	CC	CC	CC	CC	TT	CC	CC	CC	CC	CC	CC	CC	CC	CC	CC	CC	CC	CC	CC	CC	CC	TT	CC
Kukri_c44201_497	chr1A	583291151	TT	TT	CC	TT	TT	TT	CC	TT	TT	TT	TT	TT	TT	CC	TT	TT	TT	TT	TT	TT	CC	TT	TT	TT	TT	TT	TT	CC	TT	TT	TT	CC	TT	TT	TT	TT	TT	TT	TT	CC	TT	TT	TT	TT	CC	TT	TT
Kukri_c61874_273	chr1A	583363914	AA	AA	AA	AA	AA	AA	AA	AA	AA	AA	AA	AA	AA	AA	AA	AA	AA	NC	AA	AA	AA	GG	AA	AA	AA	NC	AA	AA	GG	AA	AA	AA	AA	AA	AA	AA	AA	AA	AA	AA	AA	AA	AA	AA	AA	NC	AA
BobWhite_c11756_79	chr1A	583660877	CC	CC	CC	CC	CC	CC	NC	CC	AA	CC	CC	CC	CC	CC	CC	CC	CC	NC	CC	AA	CC	AA	AA	AA	CC	AA	AA	AA	CC	AA	AA	CC	AA	CC	CC	CC	CC	CC	CC	CC	AA	CC	CC	AA	AA	CC	CC
RAC875_c62550_470	chr1A	583894984	TT	CC	TT	TT	CC	TT	TT	CC	CC	CC	TT	TT	CC	TT	CC	CC	CC	TT	CC	CC	TT	CC	CC	CC	CC	CC	CC	CC	TT	TT	CC	TT	TT	CC	CC	CC	CC	CC	TT	TT	TT	TT	TT	TT	TT	TT	CC
Kukri_c15691_151	chr1A	584355509	TT	TT	TT	TT	TT	TT	TT	TT	TT	TT	TT	TT	TT	TT	TT	TT	TT	TT	TT	TT	TT	CC	TT	TT	TT	NC	TT	TT	TC	TT	TT	TT	TT	TT	TT	TT	TT	TT	TT	TT	TT	TT	TT	TT	TT	NC	TT
RAC875_c43002_382	chr1A	584469326	CC	CC	CC	NC	CC	CC	CC	CC	CC	CC	TT	CC	CC	CC	CC	CC	CC	CC	CC	NC	CC	CC	CC	CC	CC	CC	CC	TT	NC	TT	CC	CC	TT	CC	CC	CC	CC	CC	TT	CC	TT	TT	CC	TT	CC	TT	NC
BS00056823_51	chr1A	584478751	AA	AA	CC	AA	AA	AA	AA	AA	AA	AA	AA	AA	AA	AA	AA	AA	AA	CC	AA	AA	NC	AA	AA	AA	AA	AA	AA	AA	AA	AA	AA	CC	AA	AA	AA	AA	AA	AA	AA	CC	AA	AA	AA	AA	CC	AA	AA
CAP12_rep_c5332_341	chr1A	584509670	GG	AA	AA	AA	AA	GG	AA	AA	AA	AA	AA	NC	AA	AA	AA	AA	AA	AA	AA	AA	AA	AA	AA	AA	AA	AA	AA	GG	AA	GG	AA	AA	AA	AA	AA	AA	AA	AA	AA	AA	AA	AA	AA	AA	AA	AA	AA
BobWhite_c20073_443	chr1A	584674178	GG	GG	GG	GG	GG	GG	GG	GG	GG	GG	GG	GG	GG	GG	GG	GG	GG	GG	GG	GG	NC	AA	GG	GG	GG	GG	GG	GG	AA	GG	GG	GG	GG	GG	GG	GG	GG	GG	GG	GG	GG	GG	GG	GG	GG	AA	GG
BobWhite_c12960_168	chr1A	584674550	GG	AA	GG	GG	AA	GG	AA	GG	GG	GG	GG	GG	GG	GG	AA	GG	AA	AG	GG	AA	AA	NC	AA	AA	AA	GG	AA	AA	AG	AA	AA	AA	AA	AA	AA	GG	GG	AA	GG	GG	GG	GG	GG	GG	AA	AG	AA
tplb0049h18_765	chr1A	584682967	AA	GG	AA	AA	AA	AA	AA	AA	AA	AA	AA	AA	AA	AA	AA	AA	AA	NC	AA	AA	GG	AA	AA	AA	GG	AA	AA	AA	AA	AA	AA	GG	AA	GG	GG	AA	AA	GG	GG	AA	AA	AA	AA	AA	AA	AA	NC
BS00063847_51	chr1A	585821315	AA	GG	NC	GG	GG	AA	GG	GG	GG	GG	GG	AA	GG	GG	GG	GG	GG	NC	GG	GG	AA	GG	GG	GG	GG	GG	GG	GG	GG	AA	GG	NC	GG	GG	GG	GG	GG	GG	GG	AA	GG	GG	GG	GG	AA	GG	GG
BS00062759_51	chr1A	585822052	TT	CC	TT	CC	TT	TT	CC	TT	TT	CC	CC	TT	CC	CC	CC	CC	TT	TT	CC	CC	TT	CC	CC	TT	CC	NC	CC	CC	CC	TT	TT	TT	CC	TT	CC	CC	CC	CC	CC	TT	CC	CC	TT	CC	TT	CC	CC
Excalibur_c98273_114	chr1A	585984333	GG	GG	GG	GG	GG	GG	GG	GG	GG	GG	GG	GG	GG	GG	GG	GG	GG	GG	GG	GG	GG	TT	GG	GG	GG	GG	GG	GG	TT	GG	GG	GG	GG	GG	GG	GG	GG	GG	GG	GG	GG	GG	GG	GG	GG	TT	GG
BS00070991_51	chr1A	586913972	TT	CC	TT	NC	TT	TT	CC	CC	CC	TT	NC	TT	TT	CC	CC	TT	TT	TT	TT	NC	TC	CC	CC	TT	CC	CC	CC	CC	CC	CC	CC	TT	CC	CC	CC	CC	CC	CC	TT	TT	CC	CC	CC	CC	TT	CC	NC
BS00022514_51	chr1A	586951988	TT	TT	CC	TT	TT	TT	NC	TT	TT	TT	NC	NC	TT	CC	TT	TT	TT	TT	TT	TT	NC	CC	CC	TT	TT	TT	TT	TT	NC	TT	TT	CC	CC	TT	TT	TT	CC	TT	TT	CC	CC	CC	TT	CC	CC	CC	NC
Kukri_c44500_315	chr1A	586952125	AA	AA	GG	AA	AA	AA	GG	AA	AA	AA	NC	NC	AA	GG	AA	AA	AA	AA	AA	AA	GG	GG	GG	AA	AA	AA	AA	AA	NC	AA	AA	GG	GG	AA	AA	AA	GG	AA	AA	GG	GG	GG	AA	GG	GG	GG	NC
BS00011947_51	chr1A	586952934	CC	CC	CC	CC	CC	CC	CC	CC	CC	CC	CC	CC	CC	CC	CC	CC	CC	CC	CC	CC	CC	AA	CC	CC	CC	NC	CC	CC	AA	CC	CC	CC	CC	CC	CC	CC	CC	CC	CC	CC	CC	CC	CC	CC	CC	AA	CC
IAAV2162	chr1A	586953042	TT	AA	AA	TT	TT	AA	AA	AA	AA	TT	TT	TT	TT	AA	AA	TT	TT	TT	TT	TT	AA	AA	AA	TT	AA	AA	AA	AA	AA	AA	AA	AA	AA	AA	AA	AA	AA	AA	TT	AA	AA	AA	AA	AA	AA	AA	TT
Kukri_c59535_186	chr1A	586953325	CC	CC	CC	CC	TT	CC	TT	CC	CC	CC	CC	CC	CC	CC	TT	CC	TT	CC	CC	CC	CC	CC	CC	CC	CC	CC	CC	CC	CC	TT	CC	CC	TT	CC	CC	CC	CC	CC	CC	CC	CC	CC	CC	CC	CC	CC	CC
BobWhite_c1027_1127	chr1A	586993772	CC	TT	CC	CC	CC	TT	CC	TT	TT	CC	CC	CC	CC	CC	TT	CC	CC	CC	CC	NC	NC	CC	CC	CC	TT	TT	TT	TT	NC	TT	TT	CC	CC	TT	TT	TT	CC	TT	CC	CC	CC	CC	TT	CC	CC	CC	CC
BobWhite_c1027_474	chr1A	586995864	AA	AA	AA	AA	AA	AA	AA	AA	AA	AA	AA	AA	AA	AA	AA	AA	AA	AA	AA	AA	AA	GG	NC	AA	AA	AA	AA	AA	GG	AA	AA	AA	AA	AA	AA	AA	AA	AA	AA	AA	AA	AA	AA	AA	AA	AG	AA
BS00070951_51	chr1A	586997213	CC	CC	TT	CC	CC	CC	NC	CC	CC	CC	CC	CC	CC	TT	CC	CC	CC	CC	CC	CC	NC	TT	TT	CC	CC	CC	CC	CC	NC	CC	CC	TT	TT	CC	CC	CC	NC	CC	CC	TT	TT	TT	CC	TT	TT	TT	CC
BS00035273_51	chr1A	587360582	TT	TT	CC	CC	TT	TT	CC	TT	TT	TT	TC	TC	TT	CC	TT	TT	TT	CC	TT	NC	NC	CC	CC	TT	TT	TT	TT	TT	NC	CC	TT	CC	CC	TT	TT	TT	CC	TT	CC	CC	CC	CC	TT	CC	CC	CC	NC
BobWhite_rep_c62955_567	chr1A	587673894	TT	GG	GG	GG	GG	GG	GG	TT	TT	GG	GG	TT	GG	TT	GG	GG	GG	NC	GG	GG	TT	GG	GG	GG	GG	NC	GG	TT	GG	GG	GG	GG	GG	GG	TT	TT	TT	GG	NC	TT	NC	TT	TT	NC	GG	GG	GG
IAAV8446	chr1A	587839840	CC	CC	CC	TT	CC	TT	CC	CC	CC	CC	CC	CC	CC	CC	CC	CC	CC	CC	CC	NC	CC	CC	CC	CC	CC	NC	CC	CC	CC	TT	CC	CC	CC	CC	CC	CC	CC	CC	NC	CC	CC	CC	CC	CC	CC	CC	CC
RAC875_c8503_644	chr1A	588301274	AA	AA	AA	AA	AA	AA	AA	AA	AA	AA	AA	AA	AA	AA	AA	AA	AA	AA	AA	AA	AA	GG	AA	AA	AA	AA	AA	AA	GG	AA	AA	AA	AA	AA	AA	AA	AA	AA	AA	AA	AA	AA	AA	AA	AA	GG	AA
BS00011508_51	chr1A	588301413	GG	GG	GG	GG	GG	GG	GG	GG	GG	GG	GG	GG	GG	GG	GG	GG	GG	NC	GG	GG	GG	AA	GG	GG	GG	GG	GG	GG	NC	GG	GG	GG	GG	GG	GG	GG	GG	GG	GG	GG	GG	GG	GG	GG	GG	GG	GG
Kukri_c15231_166	chr1A	588301604	CC	CC	CC	CC	CC	CC	CC	CC	CC	CC	CC	CC	CC	CC	CC	CC	CC	NC	CC	CC	CC	TT	CC	CC	CC	NC	CC	CC	TT	CC	CC	CC	CC	CC	CC	CC	CC	CC	CC	CC	CC	CC	CC	CC	CC	NC	CC
Excalibur_c6476_521	chr1A	588767571	TT	TT	TT	TT	TT	TT	TT	TT	TT	TT	TT	TT	TT	TT	TT	TT	TT	TT	TT	TT	NC	CC	NC	TT	TT	TT	TT	TT	CC	TT	TT	TT	TT	TT	TT	TT	TT	TT	TT	TT	TT	TT	TT	TT	TT	CC	TT
Excalibur_c41592_100	chr1A	588903447	GG	AA	AA	AA	GG	GG	AA	AA	AA	GG	GG	GG	GG	AA	GG	GG	GG	AA	GG	GG	GG	AA	AA	GG	AA	GG	AA	GG	NC	AA	GG	GG	AA	AA	GG	GG	AA	AA	AA	AA	AA	AA	AA	AA	AA	AA	AA
BobWhite_c33208_98	chr1A	588903530	GG	GG	GG	GG	GG	GG	GG	GG	GG	GG	GG	GG	GG	GG	GG	GG	GG	GG	GG	GG	NC	TT	GG	GG	GG	NC	GG	GG	NC	GG	GG	GG	GG	GG	GG	GG	GG	GG	GG	GG	GG	GG	GG	GG	GG	NC	GG
IAAV4435	chr1A	588906492	AA	GG	GG	GG	AA	AA	GG	AA	AA	AA	NC	NC	AA	GG	AA	AA	AA	GG	AA	NC	GG	GG	GG	AA	GG	NC	GG	AA	GG	GG	AA	AA	GG	AA	AA	NC	GG	GG	GG	GG	GG	GG	AA	GG	GG	GG	GG
RAC875_rep_c105487_241	chr1A	589023798	AA	AA	AA	AA	AA	AA	AA	AA	AA	AA	AA	AA	AA	AA	AA	AA	AA	AA	AA	AA	NC	GG	NC	AA	AA	AA	AA	AA	GG	AA	AA	AA	AA	AA	AA	AA	AA	AA	AA	AA	AA	AA	AA	AA	AA	NC	AA
RAC875_c1113_5163	chr1A	589032864	CC	CC	CC	TT	CC	CC	CC	CC	CC	CC	CC	CC	CC	CC	CC	CC	CC	CC	CC	NC	CC	TT	CC	CC	CC	CC	CC	CC	NC	CC	CC	CC	CC	CC	CC	CC	NC	CC	TT	CC	NC	TT	CC	NC	CC	TT	NC
RAC875_c2258_345	chr1A	589040831	GG	GG	GG	GG	GG	GG	GG	GG	GG	GG	GG	GG	GG	GG	GG	GG	GG	GG	GG	GG	NC	AA	GG	GG	GG	GG	GG	GG	AA	GG	GG	GG	GG	GG	GG	GG	GG	GG	GG	GG	GG	GG	GG	GG	GG	NC	GG
Tdurum_contig29915_167	chr1A	589040871	GG	GG	GG	GG	GG	GG	GG	GG	GG	GG	GG	GG	GG	GG	GG	GG	GG	GG	GG	GG	GG	TT	GG	GG	GG	GG	GG	GG	TT	GG	GG	GG	GG	GG	GG	GG	GG	GG	GG	GG	GG	GG	GG	GG	GG	TT	GG
IACX9428	chr1A	589041876	TT	TT	TT	TT	TT	TT	TT	TT	TT	TT	TT	TT	TT	TT	TT	TT	TT	TT	TT	TT	NC	CC	NC	TT	TT	TT	TT	TT	CC	TT	TT	TT	TT	TT	TT	TT	TT	TT	TT	TT	TT	TT	TT	TT	TT	CC	TT
RAC875_c2258_1526	chr1A	589042652	GG	GG	GG	GG	GG	GG	GG	GG	GG	GG	GG	GG	GG	GG	GG	GG	GG	GG	GG	GG	NC	TT	GG	GG	GG	GG	GG	GG	TT	GG	GG	GG	GG	GG	GG	GG	GG	GG	GG	GG	GG	GG	GG	GG	GG	TT	GG
IACX6022	chr1A	589055810	GG	GG	GG	GG	GG	GG	AA	NC	GG	GG	GG	GG	GG	AA	GG	GG	GG	AA	GG	GG	GG	GG	AA	GG	AA	GG	AA	GG	GG	AG	GG	GG	GG	GG	GG	GG	GG	AA	GG	GG	GG	GG	GG	GG	GG	GG	GG
BS00054271_51	chr1A	589445376	CC	CC	CC	CC	CC	CC	TT	TT	CC	CC	CC	CC	CC	TT	CC	CC	CC	NC	CC	CC	CC	CC	TT	CC	TT	CC	TT	CC	CC	TT	CC	CC	CC	CC	CC	CC	CC	TT	CC	CC	CC	CC	CC	CC	CC	CC	CC
BS00024286_51	chr1A	589447447	TT	TT	TT	NC	TT	TT	CC	CC	TT	TT	TT	TT	TT	CC	TT	TT	TT	CC	TT	TT	TT	TT	CC	TT	CC	TT	CC	TT	TT	CC	TT	TT	TT	TT	TT	TT	TT	CC	TT	TT	TT	TT	TT	TT	TT	TT	TT
BobWhite_rep_c63205_215	chr1A	589450998	GG	GG	GG	GG	GG	GG	GG	GG	GG	GG	GG	GG	GG	GG	GG	GG	GG	GG	GG	GG	NC	AA	NC	GG	GG	GG	GG	GG	AA	GG	GG	GG	GG	GG	GG	GG	GG	GG	GG	GG	GG	GG	GG	GG	GG	NC	GG
BS00023419_51	chr1A	589475198	TT	TT	TT	TT	TT	TT	CC	TT	TT	TT	TT	TT	TT	CC	TT	TT	TT	CC	TT	TT	TT	TT	CC	TT	CC	TT	CC	TT	TT	CC	TT	TT	TT	TT	TT	TT	TT	CC	TT	TT	TT	TT	TT	TT	TT	TT	TT
BobWhite_rep_c63205_143	chr1A	589476508	GG	GG	GG	GG	GG	GG	GG	GG	GG	GG	GG	GG	GG	GG	GG	GG	GG	NC	GG	GG	NC	AA	AG	GG	GG	GG	GG	GG	AA	GG	GG	GG	GG	GG	GG	GG	GG	GG	GG	GG	GG	GG	GG	GG	GG	AA	GG
BS00059313_51	chr1A	589627749	TT	TT	TT	TT	TT	TT	TT	TT	TT	TT	TT	TT	TT	TT	TT	TT	TT	TT	TT	TT	TT	CC	TT	TT	TT	TT	TT	TT	CC	TT	TT	TT	TT	TT	TT	TT	TT	TT	TT	TT	TT	TT	TT	TT	TT	CC	TT
BS00059314_51	chr1A	589627759	AA	AA	AA	AA	AA	AA	AA	AA	AA	AA	AA	AA	AA	AA	AA	AA	AA	AA	AA	AA	NC	GG	NC	AA	AA	AA	AA	AA	GG	AA	AA	AA	AA	AA	AA	AA	NC	AA	AA	AA	AA	AA	AA	AA	AA	NC	AA
BS00067458_51	chr1A	589871232	TT	TT	TT	TT	TT	GG	GG	TT	TT	TT	TT	TT	TT	GG	TT	TT	TT	GG	TT	TT	TT	TT	GG	TT	GG	TT	GG	TT	TT	TT	TT	TT	TT	TT	TT	TT	TT	GG	TT	TT	TT	TT	TT	TT	TT	TT	TT
IAAV1301	chr1A	589874499	AA	AA	AA	AA	AA	CC	CC	NC	AA	AA	AA	AA	AA	CC	AA	AA	AA	CC	NC	AA	AA	AA	CC	AA	CC	AA	CC	AA	AA	CC	AA	AA	AA	AA	AA	AA	AA	NC	AA	AA	AA	AA	AA	AA	AA	AA	AA
wsnp_Ex_c1255_2411550	chr1A	590001433	CC	AA	CC	AA	CC	AA	AA	CC	CC	CC	CC	CC	CC	AA	AA	CC	AA	AA	CC	NC	CC	CC	AA	CC	AA	CC	AA	CC	NC	AA	CC	CC	AA	CC	CC	CC	AA	AA	AA	CC	AA	AA	CC	AA	CC	AA	AA
wsnp_Ku_c330_683203	chr1A	590001940	GG	AA	GG	AA	GG	AA	AA	GG	GG	GG	GG	GG	GG	AA	AA	GG	AA	AA	GG	NC	GG	GG	AA	GG	AA	GG	AA	GG	NC	AA	GG	GG	AA	GG	GG	GG	AA	AA	AA	GG	AA	AA	GG	AA	GG	AA	NC
BS00051843_51	chr1A	590002452	GG	GG	GG	NC	GG	AA	NC	GG	GG	GG	GG	GG	GG	AA	GG	GG	GG	AA	GG	GG	GG	GG	AA	GG	AA	GG	AA	GG	GG	GG	GG	GG	GG	GG	GG	GG	GG	NC	GG	GG	GG	GG	GG	GG	GG	GG	GG
Excalibur_c1255_293	chr1A	590002741	CC	TT	CC	TT	CC	TT	TT	CC	CC	CC	CC	CC	CC	TT	TT	CC	TT	TT	CC	NC	CC	CC	TT	CC	TT	CC	TT	CC	NC	CC	CC	CC	TT	CC	CC	CC	TT	TT	TT	CC	TT	TT	CC	TT	CC	TT	NC
BS00067741_51	chr1A	590003251	TT	CC	TT	CC	TT	CC	CC	TT	TT	TT	TT	TT	TT	CC	CC	TT	CC	CC	TT	NC	TT	TT	CC	TT	CC	TT	CC	TT	NC	TT	TT	TT	CC	TT	TT	TT	CC	CC	CC	TT	CC	CC	TT	CC	TT	CC	CC
wsnp_Ex_c52086_55808193	chr1A	591090496	CC	CC	TT	CC	CC	TT	TT	CC	CC	CC	CC	CC	CC	TT	CC	CC	CC	TT	CC	CC	NC	CC	TT	CC	TT	NC	TT	CC	CC	TT	CC	CC	CC	CC	CC	CC	CC	TT	CC	CC	CC	CC	CC	NC	TT	CC	CC
wsnp_Ex_c52086_55808126	chr1A	591091163	AA	AA	GG	NC	AA	GG	GG	AA	AA	AA	AA	AA	AA	GG	AA	AA	AA	GG	AA	AA	NC	AA	GG	AA	GG	AA	GG	AA	AA	GG	AA	AA	AA	AA	AA	AA	AA	GG	AA	AA	AA	AA	AA	AA	GG	AA	AA
RAC875_rep_c106093_670	chr1A	591091610	AA	AA	AA	AA	AA	AA	AA	AA	AA	AA	AA	AA	AA	AA	AA	AA	AA	AA	AA	AA	AA	GG	AA	AA	AA	AA	AA	AA	GG	AA	AA	AA	AA	AA	AA	AA	AA	AA	AA	AA	AA	AA	AA	AA	AA	NC	AA
wsnp_Ex_c52086_55807402	chr1A	591092762	AA	AA	AA	AA	AA	AA	AA	AA	AA	AA	AA	AA	AA	AA	AA	AA	AA	AA	AA	AA	NC	CC	AA	AA	AA	AA	AA	AA	CC	AA	AA	AA	AA	AA	AA	AA	AA	AA	AA	AA	AA	AA	AA	AA	AA	NC	AA
RAC875_c50996_1179	chr1A	591093643	AA	AA	AA	AA	AA	AA	NC	AA	AA	AA	AA	AA	AA	AA	AA	AA	AA	NC	AA	AA	AA	GG	NC	AA	AA	NC	AA	AA	GG	AA	AA	AA	AA	AA	AA	AA	AA	AA	NC	AA	AA	AA	AA	AA	AA	GG	AA
RAC875_c43389_105	chr1A	591095673	GG	GG	AA	GG	GG	AA	AA	GG	GG	GG	GG	GG	GG	AA	GG	GG	GG	AA	GG	GG	NC	GG	AA	GG	AA	GG	AA	GG	GG	AA	GG	GG	GG	GG	GG	GG	GG	AA	GG	GG	GG	GG	GG	GG	AA	GG	GG
Kukri_c34242_404	chr1A	591097880	AA	AA	GG	NC	AA	AA	GG	AA	AA	AA	AA	AA	AA	GG	AA	AA	AA	NC	NC	AA	GG	AA	GG	AA	GG	AA	GG	AA	AA	AA	AA	AA	AA	AA	AA	AA	AA	GG	AA	AA	AA	AA	AA	AA	GG	AA	AA
BS00096930_51	chr1A	591147317	GG	GG	AA	NC	GG	GG	AA	GG	GG	GG	GG	GG	GG	AA	GG	GG	GG	NC	GG	GG	NC	GG	AA	GG	AA	GG	AA	GG	GG	GG	GG	GG	GG	GG	GG	GG	GG	AA	GG	GG	GG	GG	GG	GG	AA	GG	GG
RAC875_c85550_52	chr1A	591147481	AA	AA	GG	NC	AA	GG	GG	AA	AA	AA	AA	AA	AA	GG	AA	AA	AA	GG	AA	AA	NC	AA	GG	AA	GG	NC	GG	AA	AA	AA	AA	AA	AA	AA	AA	AA	AA	GG	AA	AA	AA	AA	AA	AA	GG	AA	AA
RAC875_c85550_73	chr1A	591147502	AA	GG	GG	GG	AA	GG	GG	AA	AA	AA	AA	AA	AA	GG	GG	AA	GG	GG	AA	NC	GG	AA	GG	AA	GG	NC	GG	AA	GG	GG	AA	AA	GG	AA	GG	AA	GG	GG	GG	AA	GG	GG	AA	GG	GG	GG	GG
RFL_Contig858_2219	chr1A	591147633	CC	CC	TT	NC	CC	TT	TT	CC	CC	CC	CC	CC	CC	TT	CC	CC	CC	TT	CC	CC	TT	TC	TT	CC	TT	CC	TT	CC	TC	CC	CC	CC	CC	CC	CC	CC	CC	TT	CC	CC	CC	CC	CC	CC	TT	NC	CC
CAP11_c1115_150	chr1A	591153665	CC	TT	CC	NC	CC	TT	CC	CC	CC	CC	CC	CC	CC	CC	TT	CC	TT	CC	CC	NC	CC	CC	CC	CC	CC	CC	CC	CC	NC	CC	CC	CC	TT	CC	TT	CC	TT	CC	TT	CC	TT	TT	CC	TT	CC	NC	TT
RFL_Contig2961_1493	chr1A	591613619	CC	CC	CC	CC	CC	CC	CC	CC	CC	CC	CC	CC	CC	CC	CC	CC	CC	CC	CC	CC	CC	TT	CC	CC	CC	CC	CC	CC	TT	CC	CC	CC	CC	CC	CC	CC	CC	CC	CC	CC	CC	CC	CC	CC	CC	TC	CC
RFL_Contig2961_1117	chr1A	591613995	CC	CC	CC	CC	CC	CC	CC	CC	CC	CC	CC	CC	CC	CC	CC	CC	CC	CC	CC	CC	CC	AA	CC	CC	CC	CC	CC	CC	NC	CC	CC	CC	CC	CC	CC	CC	CC	CC	CC	CC	CC	CC	CC	CC	CC	NC	CC
Excalibur_c6704_191	chr1A	591927659	TT	TT	TT	TT	TT	TT	TT	TT	TT	TT	TT	TT	TT	TT	TT	TT	TT	TT	TT	TT	TT	CC	TT	TT	TT	TT	TT	TT	CC	TT	TT	TT	TT	TT	TT	TT	TT	TT	TT	TT	TT	TT	TT	TT	TT	NC	TT
Excalibur_c6704_782	chr1A	591929091	GG	GG	GG	GG	GG	GG	GG	GG	GG	GG	GG	GG	GG	GG	GG	GG	GG	GG	GG	GG	GG	TT	GG	GG	GG	GG	GG	GG	NC	GG	GG	GG	GG	GG	GG	GG	GG	GG	GG	GG	GG	GG	GG	GG	GG	NC	GG
Excalibur_c8235_241	chr1A	591948988	GG	GG	GG	GG	GG	GG	GG	GG	GG	GG	GG	GG	GG	GG	GG	GG	GG	NC	GG	GG	GG	AA	GG	GG	GG	GG	GG	GG	AA	GG	GG	GG	GG	GG	GG	GG	GG	GG	GG	GG	GG	GG	GG	GG	GG	AA	GG
wsnp_Ex_c750_1474184	chr1A	592091034	GG	GG	TT	NC	NC	TT	TG	NC	TT	TT	TT	GG	TT	TT	TT	TT	TT	NC	TT	TT	TG	TT	TT	TT	GG	GG	TT	TT	NC	NC	TT	TT	NC	GG	GG	NC	GG	GG	TT	GG	NC	GG	TT	NC	TT	NC	NC
Kukri_rep_c103666_397	chr1A	592313210	CC	CC	CC	CC	CC	CC	CC	CC	CC	CC	CC	CC	CC	CC	CC	CC	CC	CC	CC	CC	NC	TT	CC	CC	CC	CC	CC	CC	TT	CC	CC	CC	CC	CC	CC	CC	CC	CC	CC	CC	CC	CC	CC	CC	CC	TT	CC
BS00032855_51	chr1A	593287088	AA	AA	AA	CC	AA	AA	AA	AA	AA	AA	AA	AA	AA	AA	CC	AA	CC	AA	AA	NC	AA	AA	AA	AA	AA	AA	AA	AA	NC	AC	AA	AA	AA	AA	AA	AA	NC	AA	CC	AA	CC	CC	AA	CC	AA	CC	CC
Excalibur_rep_c71271_247	chr1A	593301537	AA	AA	AA	NC	AA	AA	AA	AA	AA	AA	AA	AA	AA	AA	CC	AA	CC	AA	AA	NC	AA	AA	AA	AA	AA	AA	AA	AA	NC	CC	AA	AA	AA	AA	AA	AA	NC	AA	CC	AA	CC	CC	AA	CC	AA	CC	CC
wsnp_Ex_c2918_5381441	chr1A	593301601	AA	GG	GG	GG	GG	GG	GG	GG	GG	GG	GG	AA	GG	GG	GG	GG	GG	GG	GG	NC	NC	AG	GG	AA	AA	NC	AA	GG	GG	GG	GG	AA	GG	AA	GG	NC	NC	NC	GG	AA	GG	GG	AA	GG	GG	GG	GG
wsnp_JD_c12333_12595897	chr1A	593398172	TT	CC	CC	TT	CC	CC	CC	CC	CC	CC	CC	TT	CC	CC	TT	CC	TT	CC	CC	TT	NC	TT	CC	TT	TT	TT	TT	CC	TT	TT	CC	TT	CC	TT	CC	TT	TT	TT	TT	TT	TT	TT	TT	TT	CC	TT	TT
tplb0059i08_441	chr1A	593549121	GG	AA	AA	AA	AA	AA	AA	AA	AA	AA	AA	GG	AA	AA	AA	AA	AA	NC	AA	NC	NC	GG	AA	GG	GG	GG	GG	AA	NC	AA	AA	GG	AA	GG	AA	GG	NC	GG	NC	GG	AA	AA	GG	AA	AA	AA	AA
Tdurum_contig47006_2711	chr1A	593550685	AA	GG	GG	AA	GG	GG	GG	GG	GG	GG	GG	AA	GG	GG	AA	GG	AA	GG	GG	AA	NC	AA	GG	AA	AA	AA	AA	GG	AA	GG	GG	AA	GG	AA	GG	AA	AA	AA	AA	AA	AA	NC	AA	AA	GG	AA	AA
Excalibur_c12376_569	chr1B	1251520	TT	CC	CC	CC	TT	TT	CC	TT	TT	TT	CC	NC	CC	CC	CC	CC	CC	CC	TT	TT	CC	TT	CC	CC	CC	NC	CC	NC	NC	CC	TT	CC	CC	TT	TT	CC	CC	CC	CC	CC	CC	NC	CC	CC	CC	CC	CC
Jagger_c5878_119	chr1B	1254483	GG	GG	GG	GG	GG	GG	AA	GG	GG	GG	GG	GG	GG	AA	AA	GG	AA	GG	GG	GG	AA	GG	AA	GG	AA	GG	AA	NC	GG	GG	GG	AA	AA	GG	GG	AA	GG	AA	GG	GG	AA	GG	GG	AA	AA	GG	AA
Kukri_c26168_423	chr1B	1417760	TT	GG	GG	GG	TT	TT	GG	TT	TT	TT	GG	TT	GG	GG	GG	GG	GG	GG	TT	TT	GG	TT	GG	GG	GG	TT	GG	NC	TT	GG	TT	GG	GG	TT	TT	GG	GG	GG	GG	GG	GG	NC	GG	GG	GG	GG	GG
IAAV8671	chr1B	1418484	TT	GG	GG	GG	TT	TT	GG	TT	TT	TT	GG	TT	GG	GG	GG	GG	GG	GG	TT	TT	GG	TT	GG	GG	NC	TT	GG	GG	TT	GG	TT	GG	GG	TT	TT	GG	GG	GG	GG	GG	GG	NC	GG	GG	GG	GG	GG
Excalibur_c21898_1423	chr1B	1421208	GG	GG	AA	NC	GG	GG	GG	GG	GG	GG	AA	GG	AA	GG	GG	AA	GG	AA	GG	GG	GG	GG	GG	AA	GG	GG	GG	GG	GG	AA	GG	GG	GG	GG	GG	GG	GG	GG	NC	AA	GG	AA	AA	GG	GG	NC	GG
BS00050522_51	chr1B	1433745	GG	AA	GG	GG	GG	GG	GG	GG	GG	GG	GG	NC	GG	GG	AA	GG	AA	GG	GG	GG	AA	GG	GG	GG	AA	GG	AA	NC	GG	GG	GG	AA	AA	GG	GG	AA	AA	AA	GG	GG	AA	NC	GG	AA	AA	NC	AA
RAC875_c48669_292	chr1B	1523987	AA	AA	AA	AA	AA	AA	AA	AA	AA	AA	AA	AA	AA	AA	AA	AA	AA	AA	AA	AA	AA	AA	AA	AA	AA	AA	AA	AA	AA	AA	AA	AA	AA	AA	AA	AA	AA	AA	AA	AA	AA	NC	NC	AA	AA	AA	AA
BS00075116_51	chr1B	1848227	CC	TT	TT	TT	TT	CC	TT	CC	CC	TT	TT	NC	TT	TT	TT	TT	TT	TT	TT	TT	TT	TT	TT	NC	TT	TT	NC	TT	TT	TT	TT	TT	TT	TT	TT	TT	TT	TT	TT	TT	TT	NC	TT	TT	TT	NC	TT
IACX9264	chr1B	2100533	CC	CC	CC	CC	CC	CC	CC	CC	CC	CC	CC	CC	CC	CC	GG	CC	GG	CC	CC	CC	GG	CC	CC	CC	GG	CC	GG	CC	CC	CC	CC	GG	NC	CC	CC	GG	CC	GG	CC	CC	GG	CC	CC	CC	GG	CC	GG
IAAV5782	chr1B	2100609	GG	GG	GG	GG	GG	GG	GG	GG	GG	GG	GG	GG	GG	GG	AA	GG	AA	GG	GG	GG	AA	GG	GG	GG	AA	GG	AA	AG	GG	GG	GG	AA	AA	GG	GG	AA	GG	AA	GG	GG	AA	GG	GG	AA	AA	NC	NC
Excalibur_c35316_137	chr1B	3657935	GG	AA	AA	AA	AA	GG	AA	GG	GG	AA	AA	GG	AA	AA	AA	AA	AA	AA	AA	AA	AA	AA	AA	AA	AA	AA	AA	AA	AA	AA	AA	AA	AA	AA	GG	AA	AA	AA	AA	AA	AA	AA	AA	GG	AA	AA	AA
Excalibur_c35316_154	chr1B	3657953	CC	CC	CC	TT	CC	CC	TT	CC	CC	CC	CC	CC	CC	CC	CC	CC	CC	TT	CC	CC	TT	CC	CC	CC	CC	CC	CC	CC	CC	CC	CC	CC	CC	TT	CC	CC	CC	CC	CC	TT	CC	CC	CC	CC	TT	CC	CC
BS00071333_51	chr1B	4094809	AA	AA	AA	NC	AA	AA	GG	AA	AA	AA	AA	NC	AA	GG	GG	AA	GG	AA	AA	AA	GG	AA	GG	GG	GG	AA	GG	GG	NC	AA	AA	GG	GG	AA	AA	GG	AA	GG	AA	AA	GG	GG	AA	GG	AA	GG	GG
Kukri_c79308_278	chr1B	4320789	GG	AA	GG	AA	GG	GG	GG	GG	GG	GG	GG	GG	GG	GG	GG	GG	GG	GG	GG	GG	GG	GG	GG	GG	GG	NC	GG	GG	GG	AA	GG	GG	GG	GG	GG	GG	AA	GG	AA	AA	GG	GG	AA	GG	GG	GG	GG
BS00022504_51	chr1B	4345605	GG	GG	GG	GG	GG	GG	AA	GG	GG	GG	GG	GG	GG	AA	GG	GG	GG	GG	GG	GG	GG	GG	AA	GG	GG	GG	GG	GG	GG	GG	GG	GG	GG	GG	GG	GG	GG	GG	GG	GG	GG	GG	GG	GG	GG	AA	GG
Excalibur_rep_c113987_164	chr1B	4346909	GG	AA	AA	AA	GG	NC	AA	GG	GG	GG	AA	GG	AA	AA	AA	AA	AA	NC	NC	GG	AA	GG	AA	AA	AA	GG	AA	NC	GG	AA	GG	NC	AA	GG	GG	AA	AA	AA	AA	AA	AA	AA	AA	AA	AA	AA	AA
BS00022505_51	chr1B	4347120	AA	CC	AA	CC	AA	AA	AA	AA	AA	AA	AA	AA	AA	AA	AA	AA	AA	AA	AA	AA	AA	AA	AA	AA	AA	NC	AA	AA	AA	CC	AA	AA	AA	AA	AA	AA	CC	AA	CC	CC	AA	AA	CC	AA	NC	AA	AA
Tdurum_contig17697_675	chr1B	4601382	TT	CC	CC	CC	CC	CC	CC	CC	CC	CC	CC	TT	CC	CC	CC	CC	CC	CC	CC	CC	CC	CC	CC	CC	CC	CC	CC	CC	CC	CC	CC	CC	CC	CC	CC	CC	CC	CC	CC	CC	CC	CC	CC	CC	CC	CC	CC
Ra_c78638_309	chr1B	5990607	GG	AA	GG	AA	GG	GG	AA	GG	GG	GG	GG	GG	GG	AA	GG	GG	GG	GG	GG	GG	GG	NC	AA	GG	GG	GG	GG	GG	GG	AA	GG	GG	GG	GG	GG	GG	AA	GG	AA	AA	GG	GG	GG	GG	GG	AA	GG
D_GBUVHFX02GP8OO_185	chr1B	6504490	GG	GG	GG	AA	GG	GG	GG	GG	GG	AA	AA	GG	AA	GG	GG	AA	GG	NC	AA	AA	GG	AA	GG	GG	GG	GG	GG	GG	AA	GG	GG	GG	GG	GG	GG	GG	GG	GG	GG	GG	GG	GG	NC	GG	GG	GG	GG
Kukri_c47679_85	chr1B	7183968	AA	AA	AA	NC	AA	AA	AA	AA	AA	GG	NC	AA	NC	AA	AA	NC	AA	NC	GG	GG	AA	GG	AA	AA	AA	AA	AA	AA	NC	AA	AA	AA	AA	AA	AA	AA	AA	AA	AA	AA	AA	AA	AA	AA	AA	AA	AA
BS00105813_51	chr1B	7479836	TT	TT	TT	TT	TT	TT	CC	TT	TT	TT	TT	TT	TT	CC	TT	TT	TT	TT	TT	TT	TT	TT	CC	TT	TT	TT	TT	TT	TT	TT	TT	TT	TT	TT	TT	TT	TT	TT	TT	TT	TT	TT	TT	TT	TT	CC	TT
RAC875_c32874_1101	chr1B	7991081	CC	CC	CC	CC	CC	CC	CC	CC	CC	AA	CC	CC	CC	CC	CC	CC	CC	CC	CC	NC	CC	AA	CC	CC	CC	CC	CC	CC	AA	CC	CC	CC	CC	CC	CC	CC	NC	CC	CC	CC	CC	CC	CC	CC	CC	CC	CC
BS00022429_51	chr1B	8559748	TT	CC	CC	CC	TT	TT	CC	TT	TT	TT	CC	TT	CC	CC	CC	CC	CC	CC	TT	TT	TT	TT	TT	CC	TT	TT	TT	TT	TT	TT	TT	TT	CC	TT	TT	TT	CC	TT	CC	TT	TT	CC	CC	TT	TT	NC	CC
IAAV3430	chr1B	8676676	TT	CC	CC	CC	TT	TT	CC	TT	NC	TT	CC	NC	CC	CC	CC	CC	CC	CC	TT	TT	CC	TT	CC	CC	CC	NC	CC	NC	NC	CC	TT	CC	CC	TT	TT	CC	CC	CC	CC	CC	CC	CC	CC	CC	CC	CC	CC
BS00005004_51	chr1B	8676778	GG	TT	TT	TT	GG	GG	TT	GG	GG	GG	TT	GG	TT	TT	TT	TT	TT	TT	GG	GG	TT	GG	TT	TT	TT	GG	TT	NC	GG	TT	GG	TT	TT	GG	GG	TT	TT	TT	TT	TT	TT	TT	TT	TT	TT	TT	TT
Kukri_rep_c68487_988	chr1B	8677326	AA	AA	AA	AA	AA	AA	AA	AA	AA	AA	GG	AA	AA	GG	AA	AA	AA	AA	AA	AA	AA	AA	AA	AA	AA	AA	AA	AA	AA	AA	AA	AA	GG	AA	AA	AA	NC	AA	AA	AA	AA	AA	AA	AA	AA	AA	AA
BS00022101_51	chr1B	9082155	AA	AA	AA	NC	AA	AA	NC	AA	AA	AA	AA	AA	AA	GG	GG	AA	GG	AA	AA	AA	AA	AA	NC	NC	AA	AA	AA	AA	AA	AA	AA	AA	GG	AA	AA	AA	AA	AA	AA	AA	AA	GG	AA	NC	AA	GG	GG
Ku_c17846_363	chr1B	9548231	TT	CC	CC	CC	TT	TT	NC	TT	TT	TT	CC	NC	CC	TT	TT	CC	TT	NC	NC	TT	TT	TT	TT	TT	CC	TT	CC	TT	TT	TT	TT	CC	NC	TT	TT	CC	CC	CC	CC	TT	CC	TT	CC	TT	TT	CC	TT
Kukri_c36151_170	chr1B	9555802	CC	TT	TT	TT	CC	CC	CC	CC	CC	CC	TT	CC	TT	CC	TT	TT	TT	TT	CC	CC	TT	CC	CC	CC	TT	CC	TT	NC	CC	CC	CC	TT	CC	CC	CC	TT	TT	TT	TT	CC	TT	CC	TT	CC	TT	NC	TT
wsnp_Ku_c13229_21142262	chr1B	9597751	GG	GG	AA	AA	GG	GG	GG	AA	AA	AA	AA	GG	AA	GG	GG	AA	GG	AA	AA	NC	AA	GG	GG	AA	AA	AA	AA	AA	GG	AA	AA	GG	AA	AA	GG	GG	GG	AA	GG	AA	AA	GG	GG	NC	GG	GG	AA
Tdurum_contig10767_538	chr1B	9690584	AA	GG	GG	GG	NC	AA	AA	AA	AA	AA	GG	NC	GG	AA	GG	GG	GG	GG	AA	NC	GG	AA	AA	AA	GG	AA	AA	GG	AA	GG	AA	GG	AA	AA	AA	GG	GG	GG	GG	GG	GG	AA	GG	AA	GG	GG	GG
BS00003917_51	chr1B	9711366	TT	CC	CC	CC	TT	TT	TT	TT	TT	TT	CC	NC	CC	TT	TT	CC	TT	CC	TT	TT	TT	TT	TT	TT	CC	TT	TT	TT	TT	TT	TT	CC	TT	TT	TT	CC	CC	CC	CC	TT	CC	TT	CC	TT	TT	CC	TT
Kukri_c44392_212	chr1B	9715569	GG	GG	AA	AA	GG	GG	GG	NC	AA	AA	GG	GG	AA	AA	GG	AA	GG	NC	AA	GG	GG	GG	GG	GG	GG	GG	GG	NC	AA	GG	AA	GG	GG	GG	GG	GG	GG	GG	GG	AA	GG	GG	GG	GG	GG	GG	GG
BS00083563_51	chr1B	9839659	GG	GG	GG	GG	GG	GG	GG	GG	AA	GG	AA	GG	GG	AA	GG	GG	GG	GG	GG	GG	GG	GG	GG	GG	GG	GG	GG	GG	GG	GG	GG	GG	AA	GG	GG	GG	GG	GG	GG	GG	GG	GG	GG	GG	GG	GG	GG
BS00023177_51	chr1B	10014784	AA	CC	CC	CC	AA	AA	CC	AA	AA	AA	CC	AA	CC	CC	CC	CC	CC	CC	AA	AA	CC	AA	CC	CC	CC	AA	CC	NC	AA	CC	AA	CC	CC	AA	AA	CC	CC	CC	CC	CC	CC	CC	CC	CC	CC	CC	CC
Jagger_c3179_499	chr1B	10068523	CC	CC	CC	CC	CC	CC	CC	CC	CC	CC	CC	CC	CC	CC	CC	CC	CC	AA	CC	CC	CC	CC	CC	AA	CC	CC	CC	CC	CC	CC	CC	CC	AA	AA	CC	CC	CC	CC	CC	CC	CC	CC	CC	NC	CC	CC	AA
wsnp_Ku_rep_c103074_89904851	chr1B	10075670	TT	TT	TT	CC	TT	TT	CC	TT	TT	TT	NC	TT	TT	CC	CC	TT	CC	TT	TT	NC	CC	TT	TT	CC	CC	TT	CC	CC	TT	CC	TT	CC	CC	TT	TT	CC	TT	CC	CC	CC	CC	CC	TT	CC	CC	NC	CC
wsnp_JD_rep_c48890_33141899	chr1B	10080766	GG	GG	AA	AA	GG	GG	GG	AA	NC	AA	AA	GG	AA	GG	GG	AA	GG	AA	AA	GG	AA	GG	NC	AA	AA	NC	AA	AA	GG	GG	AA	GG	AA	AA	GG	GG	GG	AA	AA	AA	AA	GG	GG	AA	GG	GG	AA
BS00081729_51	chr1B	10081663	AA	AA	GG	GG	AA	AA	GG	GG	GG	GG	GG	NC	GG	GG	GG	GG	GG	GG	GG	AA	GG	AA	GG	GG	GG	GG	GG	GG	AA	GG	GG	GG	GG	GG	AA	GG	AA	GG	GG	GG	GG	GG	AA	GG	GG	GG	GG
BS00070706_51	chr1B	10102105	GG	AA	AA	AA	GG	GG	GG	GG	GG	GG	AA	GG	AA	GG	AA	AA	AA	AA	GG	GG	GG	GG	AA	GG	AA	GG	GG	GG	GG	GG	GG	AA	GG	GG	GG	AA	AA	AA	AA	GG	AA	GG	AA	GG	GG	AA	AA
Tdurum_contig47083_278	chr1B	10103946	CC	TT	TT	TT	CC	CC	CC	CC	CC	CC	TT	NC	TT	CC	TT	TT	TT	NC	CC	CC	CC	CC	TT	CC	TT	CC	CC	CC	CC	CC	CC	TT	CC	CC	CC	TT	TT	TT	TT	CC	TT	CC	TT	CC	CC	TT	TT
CAP11_c852_366	chr1B	10111581	AA	AA	AA	NC	AA	AA	GG	AA	AA	AA	AA	AA	AA	GG	AA	AA	AA	AA	AA	AA	AA	AA	AA	GG	AA	AA	GG	AA	AA	GG	AA	AA	GG	AA	AA	AA	AA	AA	AA	GG	AA	GG	AA	GG	AA	NC	AA
wsnp_BE637971B_Ta_1_20	chr1B	10204938	AA	AA	AA	AA	AA	AA	AA	AA	AA	AA	AA	AA	AA	AA	GG	AA	GG	AA	AA	AA	AA	AA	AA	AA	AA	AA	AA	AA	AA	AA	AA	AA	AA	AA	AA	GG	AA	AA	AA	AA	AA	AA	AA	AA	AA	AA	GG
BS00110896_51	chr1B	10361195	TT	GG	GG	GG	TT	TT	TT	TT	TT	TT	GG	TT	GG	TT	NC	GG	NC	GG	TT	TT	TT	TT	GG	TT	GG	TT	TT	TT	TT	TT	TT	GG	TT	TT	TT	GG	GG	GG	GG	TT	GG	TT	GG	TT	GG	GG	NC
BS00022564_51	chr1B	11182201	TT	TT	TT	TT	TT	TT	TT	TT	TT	TT	TT	TT	TT	TT	CC	TT	CC	TT	TT	TT	TT	TT	TT	TT	TT	TT	TT	TT	TT	TT	TT	TT	TT	TT	TT	CC	TT	TT	TT	TT	TT	TT	TT	TT	CC	TT	CC
BS00006820_51	chr1B	11634673	GG	GG	GG	GG	GG	GG	GG	GG	GG	GG	GG	GG	GG	GG	AA	GG	AA	GG	GG	GG	GG	GG	GG	GG	GG	GG	GG	GG	GG	GG	GG	GG	GG	GG	GG	AA	GG	GG	GG	GG	GG	GG	GG	GG	AA	GG	AA
BS00106495_51	chr1B	11691828	TT	CC	CC	CC	TT	TT	CC	TT	TT	TT	CC	NC	CC	CC	TT	CC	TT	CC	TT	TT	TT	TT	CC	CC	CC	TT	CC	TT	NC	CC	TT	CC	CC	TT	TT	TT	CC	CC	CC	CC	CC	CC	CC	CC	TT	CC	TT
RAC875_c113582_346	chr1B	11696983	TT	CC	CC	CC	TT	TT	CC	TT	TT	TT	CC	TT	CC	CC	CC	CC	CC	CC	TT	TT	TT	TT	CC	CC	CC	NC	CC	TT	TT	CC	TT	CC	CC	TT	TT	CC	CC	CC	CC	CC	CC	CC	CC	CC	CC	CC	CC
Kukri_c1312_666	chr1B	11859136	CC	AA	AA	AA	CC	CC	AA	CC	CC	CC	AA	CC	AA	AA	AA	AA	AA	AA	CC	CC	CC	CC	AA	AA	AA	CC	AA	CC	CC	AA	CC	AA	AA	CC	CC	AA	AA	AA	AA	AA	AA	AA	AA	AA	AA	AA	AA
IACX7107	chr1B	11859284	AA	GG	GG	GG	AA	AA	GG	AA	AA	AA	GG	AA	GG	GG	GG	GG	GG	GG	AA	AA	GG	AA	GG	GG	GG	NC	GG	NC	AA	GG	AA	GG	GG	AA	AA	GG	GG	GG	GG	GG	GG	GG	GG	GG	GG	GG	GG
Tdurum_contig62624_190	chr1B	12094837	TT	TT	TT	GG	TT	TT	GG	TT	TT	TT	TT	TT	TT	GG	GG	TT	GG	TT	TT	NC	TT	TT	TT	GG	TT	TT	GG	TT	NC	GG	TT	TT	GG	TT	TT	GG	TT	TT	GG	GG	TT	GG	TT	GG	GG	NC	GG
BS00064829_51	chr1B	12813274	CC	CC	CC	CC	CC	CC	CC	CC	CC	CC	TT	CC	CC	TT	CC	CC	CC	CC	CC	CC	CC	CC	CC	CC	CC	CC	CC	CC	TT	CC	TT	CC	TT	CC	CC	CC	CC	TT	CC	CC	CC	CC	CC	CC	CC	CC	CC
BS00072113_51	chr1B	13236124	CC	CC	CC	AA	CC	CC	AA	CC	CC	CC	CC	CC	CC	AA	CC	CC	CC	CC	CC	CC	CC	CC	CC	AA	CC	CC	AA	CC	NC	AA	CC	CC	AA	CC	CC	CC	CC	CC	AA	AA	CC	AA	CC	AA	CC	NC	CC
Kukri_c76307_182	chr1B	14099080	GG	GG	GG	GG	GG	GG	GG	GG	GG	GG	GG	GG	GG	GG	AA	GG	AA	GG	GG	GG	GG	GG	GG	GG	GG	GG	GG	GG	GG	GG	GG	GG	GG	GG	GG	AA	GG	GG	GG	GG	GG	GG	GG	GG	GG	GG	NC
Tdurum_contig58525_304	chr1B	14152715	GG	GG	GG	GG	GG	GG	GG	GG	GG	GG	GG	GG	GG	GG	NC	GG	NC	GG	GG	GG	GG	GG	GG	TT	GG	GG	TT	GG	GG	GG	GG	GG	TT	GG	GG	GG	GG	GG	GG	GG	GG	TT	GG	NC	GG	GG	NC
BS00025965_51	chr1B	14510793	GG	GG	GG	GG	GG	GG	GG	GG	GG	GG	GG	GG	GG	GG	AA	GG	AA	GG	GG	GG	GG	GG	GG	GG	GG	GG	GG	GG	GG	GG	GG	NC	GG	GG	GG	GG	GG	GG	GG	GG	GG	GG	GG	GG	GG	GG	AA
GENE-0387_81	chr1B	14845572	AA	GG	GG	GG	AA	AA	GG	AA	AA	AA	GG	NC	GG	GG	GG	GG	GG	GG	AA	AA	AA	AA	GG	GG	GG	AA	GG	AA	NC	GG	AA	GG	GG	AA	AA	GG	GG	GG	GG	GG	GG	GG	GG	GG	GG	GG	GG
IAAV2147	chr1B	15142413	GG	GG	GG	GG	GG	GG	GG	GG	GG	GG	GG	GG	GG	AA	GG	GG	GG	GG	GG	GG	GG	GG	GG	GG	GG	GG	GG	GG	AA	GG	AA	GG	AA	GG	GG	GG	NC	AA	GG	GG	GG	GG	GG	GG	GG	GG	GG
BS00083339_51	chr1B	15166129	CC	CC	CC	CC	CC	CC	CC	CC	CC	CC	CC	CC	CC	TT	CC	CC	CC	CC	CC	CC	CC	CC	CC	CC	CC	CC	CC	CC	TT	CC	TT	CC	TT	CC	CC	CC	CC	TT	CC	CC	CC	CC	CC	CC	CC	CC	CC
Tdurum_contig76266_342	chr1B	15166403	GG	GG	GG	GG	GG	GG	GG	GG	GG	GG	GG	GG	GG	GG	AA	GG	AA	GG	GG	GG	GG	GG	GG	GG	GG	GG	GG	GG	GG	GG	GG	GG	GG	GG	GG	GG	GG	GG	GG	GG	GG	GG	GG	GG	GG	GG	NC
Tdurum_contig44219_165	chr1B	15169385	GG	GG	GG	GG	GG	GG	GG	GG	GG	GG	GG	GG	GG	GG	AA	GG	AA	GG	GG	GG	GG	GG	GG	GG	GG	GG	GG	GG	GG	GG	GG	GG	GG	GG	GG	GG	GG	GG	GG	GG	GG	GG	GG	GG	GG	GG	AA
Tdurum_contig44219_318	chr1B	15169636	CC	AA	AA	AA	CC	CC	AA	CC	CC	CC	AA	CC	AA	AA	CC	AA	CC	AA	CC	CC	CC	CC	AA	AA	AA	CC	AA	CC	CC	AA	CC	AA	AA	CC	CC	AA	AA	AA	AA	AA	AA	AA	AA	AA	AA	AA	CC
wsnp_Ex_rep_c67198_65702998	chr1B	15169642	GG	TT	TT	TT	GG	GG	TT	GG	GG	GG	TT	GG	TT	TT	GG	TT	GG	TT	GG	GG	GG	GG	TT	TT	TT	GG	TT	GG	GG	TT	GG	TT	TT	GG	GG	TT	TT	TT	TT	TT	TT	TT	TT	TT	TT	TT	GG
wsnp_Ku_c28164_38103270	chr1B	15170920	AA	GG	GG	GG	AA	AA	GG	AA	AA	AA	GG	NC	GG	GG	AA	GG	AA	GG	AA	AA	AA	AA	GG	GG	GG	NC	GG	AA	AA	GG	AA	GG	GG	AA	AA	GG	GG	GG	GG	GG	GG	GG	GG	GG	GG	GG	AA
BS00105846_51	chr1B	15284528	TT	TT	CC	CC	TT	TT	CC	TT	TT	TT	NC	TT	CC	NC	CC	CC	CC	NC	TT	TT	CC	TT	CC	TT	TT	TT	TT	CC	TT	CC	TT	TT	TT	TT	TT	TT	TT	TT	NC	TT	TT	TT	CC	TT	TT	TT	CC
BS00089524_51	chr1B	15448151	AA	CC	AA	AA	AA	AA	AA	AA	AA	AA	AA	AA	AA	AA	AA	AA	AA	AA	AA	AA	CC	AA	AA	CC	CC	NC	CC	CC	AA	AA	AA	CC	CC	AA	AA	AA	CC	CC	AA	CC	CC	CC	AA	CC	AA	CC	AA
BS00089514_51	chr1B	15448468	CC	TT	CC	CC	CC	CC	CC	CC	CC	CC	CC	CC	CC	CC	CC	CC	CC	CC	CC	CC	CC	CC	CC	TT	TT	CC	TT	CC	CC	CC	CC	TT	CC	CC	CC	CC	CC	CC	CC	TT	TT	TT	CC	TT	CC	TT	CC
Kukri_c38845_821	chr1B	15449295	AA	GG	GG	GG	AA	AA	GG	AA	AA	AA	GG	AA	GG	GG	GG	GG	GG	GG	AA	AA	AA	AA	GG	GG	GG	AA	GG	AA	AA	GG	AA	GG	GG	AA	AA	GG	GG	GG	GG	GG	GG	GG	GG	GG	GG	GG	GG
BS00074965_51	chr1B	15658961	CC	TT	TT	TT	CC	CC	TT	CC	CC	CC	TT	CC	TT	TT	TT	TT	TT	TT	CC	CC	NC	CC	TT	TT	TT	CC	TT	CC	NC	TT	CC	TT	TT	CC	CC	TT	NC	TT	TT	TT	TT	TT	NC	TT	TT	TT	TT
BS00011695_51	chr1B	15745304	TT	TT	CC	CC	TT	TT	CC	TT	TT	TT	CC	TT	CC	CC	CC	CC	CC	NC	TT	TT	TT	TT	CC	TT	TT	TT	TT	TT	TT	CC	TT	TT	TT	TT	TT	CC	TT	TT	CC	TT	TT	TT	CC	TT	CC	TT	CC
Excalibur_rep_c102627_598	chr1B	15879017	GG	TT	TT	TT	GG	GG	TT	GG	GG	GG	TT	NC	TT	TT	TT	TT	TT	TT	GG	GG	TT	GG	TT	TT	TT	GG	TT	TT	GG	TT	GG	TT	TT	GG	GG	TT	TT	TT	TT	TT	TT	TT	TT	TT	TT	TT	TT
Excalibur_c30569_384	chr1B	17251389	NC	AA	AG	AG	AA	GG	NC	GG	NC	AA	AG	AA	AG	AA	AA	AG	AA	NC	AA	AA	AA	AA	AA	AA	AA	NC	AA	AA	AA	AG	AA	AA	AA	AA	GG	AA	AA	AA	AG	AG	AA	AA	AA	AA	AA	AA	AA
RAC875_rep_c109901_811	chr1B	17339554	TT	CC	CC	CC	NC	NC	CC	TT	TT	TT	CC	TT	CC	CC	CC	CC	CC	NC	TT	TT	CC	TT	CC	CC	CC	NC	CC	NC	TT	CC	TT	CC	CC	TT	TT	CC	CC	CC	CC	CC	CC	CC	CC	CC	TT	NC	CC
Ku_c31363_2165	chr1B	17356503	GG	TT	TT	TT	GG	GG	TT	GG	GG	GG	TT	GG	TT	TT	TT	TT	TT	TT	GG	GG	GG	GG	GG	TT	TT	GG	TT	GG	GG	TT	GG	TT	TT	GG	GG	TT	TT	TT	TT	TT	TT	TT	TT	TT	TT	TT	TT
Excalibur_c16851_835	chr1B	17383775	GG	AA	AA	AA	GG	GG	AA	GG	GG	GG	AA	GG	AA	AA	AA	AA	AA	AA	GG	GG	AA	GG	AA	AA	GG	GG	AA	GG	GG	AA	GG	NC	AA	GG	GG	AA	AA	GG	AA	GG	AA	AA	AA	AA	AA	GG	AA
IAAV6001	chr1B	17623169	TT	CC	CC	CC	TT	TT	CC	TT	TT	TT	CC	TT	CC	CC	CC	CC	CC	CC	TT	TT	TT	TT	TT	CC	CC	NC	CC	TT	TT	CC	TT	CC	CC	TT	TT	CC	CC	CC	CC	CC	CC	CC	CC	CC	CC	CC	CC
Tdurum_contig75546_247	chr1B	17691709	AA	GG	GG	GG	AA	AA	GG	AA	AA	AA	GG	NC	GG	GG	GG	GG	GG	GG	AA	AA	AA	AA	AA	GG	GG	AA	GG	AA	NC	GG	AA	GG	GG	AA	AA	GG	GG	GG	GG	GG	GG	GG	GG	GG	GG	GG	GG
BS00105833_51	chr1B	17731208	CC	TT	TT	TT	CC	CC	TT	CC	CC	CC	TT	NC	TT	TT	TT	TT	TT	TT	CC	CC	CC	CC	CC	TT	TT	CC	TT	CC	CC	TT	CC	TT	TT	CC	CC	TT	TT	TT	TT	TT	TT	TT	TT	TT	TT	TT	TT
Tdurum_contig26201_77	chr1B	17811205	GG	GG	GG	GG	GG	GG	GG	AA	AA	GG	GG	GG	GG	GG	GG	GG	GG	GG	GG	AA	NC	GG	GG	GG	GG	NC	GG	GG	NC	GG	AA	GG	GG	AA	NC	GG	GG	GG	GG	NC	GG	GG	GG	GG	GG	GG	GG
IAAV8117	chr1B	17812439	CC	TT	TT	TT	CC	CC	TT	CC	CC	CC	TT	CC	TT	TT	TT	TT	TT	TT	CC	CC	TT	CC	TT	TT	TT	CC	TT	NC	CC	TT	CC	TT	TT	CC	CC	TT	TT	TT	TT	TT	TT	TT	TT	TT	TT	TT	TT
tplb0036l23_696	chr1B	18386904	TT	TT	CC	CC	TT	TT	NC	TT	TT	TT	CC	TT	CC	TT	TT	CC	TT	CC	TT	TT	TT	TT	TT	TT	CC	NC	TT	TT	TT	TT	TT	TT	TT	TT	TT	TT	TT	TT	NC	CC	TT	TT	TT	TT	TT	TT	TT
tplb0036l23_243	chr1B	18387357	GG	AA	GG	GG	GG	GG	GG	GG	GG	GG	GG	GG	GG	GG	AA	GG	AA	GG	GG	GG	AA	GG	AA	AA	GG	GG	AA	AA	GG	AA	GG	AA	AA	GG	GG	AA	AA	GG	NC	GG	AA	AA	GG	AA	AA	GG	AA
Tdurum_contig78972_316	chr1B	18419737	GG	GG	GG	GG	GG	GG	GG	GG	GG	GG	GG	GG	GG	GG	GG	GG	GG	GG	GG	GG	GG	GG	GG	GG	GG	GG	GG	GG	GG	AA	GG	GG	GG	GG	GG	AA	GG	GG	GG	GG	GG	GG	GG	GG	GG	GG	GG
D_GBF1XID01CJH0V_94	chr1B	20164652	GG	TG	GG	NC	TT	TG	TG	NC	TT	GG	GG	GG	GG	TG	TG	GG	TG	GG	GG	GG	NC	GG	GG	GG	GG	GG	GG	NC	GG	GG	GG	GG	GG	GG	GG	GG	TG	GG	GG	GG	GG	GG	GG	GG	GG	GG	GG
RFL_Contig4104_670	chr1B	20174633	TT	CC	CC	TT	TT	TT	CC	TT	TT	TT	CC	NC	CC	CC	CC	CC	CC	NC	TT	TT	TT	TT	TT	CC	CC	TT	CC	TT	NC	CC	TT	CC	CC	TT	TT	CC	CC	CC	TT	CC	CC	CC	CC	CC	CC	CC	CC
RFL_Contig4104_3352	chr1B	20177314	GG	GG	AA	AA	GG	GG	AA	GG	GG	GG	AA	GG	AA	AA	GG	AA	GG	NC	GG	GG	NC	GG	AA	GG	AA	NC	GG	NC	GG	AA	GG	GG	GG	GG	GG	GG	GG	AA	AA	AA	GG	GG	AA	GG	GG	AA	GG
IAAV1833	chr1B	20587666	CC	TT	TT	TT	CC	CC	TT	CC	CC	CC	TT	NC	TT	TT	TT	TT	TT	TT	CC	CC	TT	CC	TT	TT	TT	CC	TT	NC	NC	TT	CC	TT	TT	CC	CC	TT	TT	TT	TT	TT	TT	TT	TT	TT	TT	TT	TT
BS00098794_51	chr1B	20588030	GG	AA	AA	AA	GG	GG	AA	GG	GG	GG	AA	NC	AA	AA	AA	AA	AA	AA	GG	GG	GG	GG	GG	AA	AA	AG	AA	GG	NC	AA	GG	AA	AA	GG	GG	AA	AA	AA	AA	AA	AA	AA	AA	AA	AA	AA	AA
Tdurum_contig50667_306	chr1B	20588056	GG	AA	GG	GG	GG	GG	GG	GG	GG	GG	GG	GG	GG	GG	AA	GG	AA	GG	GG	GG	GG	GG	GG	AA	GG	GG	AA	GG	GG	GG	GG	AA	AA	GG	GG	AA	AA	GG	GG	GG	AA	AA	GG	AA	AA	NC	AA
Tdurum_contig50667_299	chr1B	20588063	AA	GG	GG	GG	AA	AA	GG	AA	AA	AA	GG	AG	GG	GG	GG	GG	GG	GG	AA	AA	GG	AA	GG	GG	GG	AA	GG	NC	AG	GG	AA	GG	GG	AA	AA	GG	GG	GG	GG	GG	GG	GG	GG	GG	GG	GG	GG
Tdurum_contig29484_628	chr1B	20589377	AA	AA	AA	AA	AA	AA	AA	AA	AA	AA	AA	AA	AA	GG	AA	AA	AA	AA	AA	AA	AA	AA	AA	AA	AA	AA	AA	AA	GG	AA	GG	AA	GG	AA	GG	AA	AA	GG	AA	AA	AA	AA	AA	AA	AA	AA	AA
Tdurum_contig15335_452	chr1B	20835268	CC	TC	CC	CC	TT	TT	TC	TT	TT	CC	CC	CC	CC	CC	TC	CC	TC	CC	CC	CC	TC	CC	CC	CC	CC	CC	CC	NC	CC	CC	CC	CC	CC	CC	CC	CC	TC	CC	CC	CC	CC	CC	CC	CC	CC	CC	CC
BS00110121_51	chr1B	22074432	GG	AA	GG	AA	GG	GG	AA	GG	GG	GG	GG	NC	GG	AA	AA	GG	AA	GG	GG	GG	AA	GG	GG	AA	AA	GG	AA	NC	GG	AA	GG	AA	AA	GG	GG	AA	AA	AA	NC	AA	AA	AA	GG	AA	AA	AA	AA
BS00076889_51	chr1B	22151577	TT	TT	NC	TT	TT	TT	TT	TT	TT	TT	NC	TT	NC	TT	TT	NC	TT	NC	TT	NC	CC	TT	TT	CC	TT	TT	TT	NC	NC	CC	TT	TT	TT	TT	TT	TT	TT	TT	TT	TT	TT	CC	NC	TT	TT	TT	TT
Tdurum_contig403_290	chr1B	22205990	AA	GG	GG	GG	AA	AA	GG	AA	AA	AA	GG	AG	GG	GG	GG	GG	GG	GG	AA	NC	GG	AA	AA	GG	GG	AA	GG	GG	AG	GG	AA	GG	GG	AA	AA	GG	GG	GG	GG	GG	GG	GG	GG	GG	GG	GG	GG
Tdurum_contig403_122	chr1B	22206158	GG	TT	NC	TT	GG	GG	TT	GG	GG	GG	NC	NC	NC	TT	TT	NC	TT	NC	GG	GG	NC	GG	TG	TT	TT	GG	TT	NC	NC	TT	GG	TT	TT	GG	GG	TT	TT	TT	TT	TT	TT	TT	NC	TT	TT	TT	TT
Kukri_c8390_441	chr1B	22705702	CC	CC	CC	CC	CC	CC	CC	CC	CC	TT	CC	CC	CC	CC	CC	CC	CC	CC	CC	TT	CC	TT	CC	CC	CC	CC	CC	CC	CC	CC	CC	CC	CC	CC	CC	CC	CC	CC	CC	CC	CC	CC	CC	CC	CC	CC	CC
Tdurum_contig41904_446	chr1B	24499197	AA	GG	GG	GG	AA	AA	GG	AA	AA	AA	GG	NC	GG	GG	GG	GG	GG	GG	AA	AA	GG	AA	AA	GG	GG	AA	GG	GG	NC	GG	AA	GG	GG	AA	AA	GG	GG	GG	GG	GG	GG	GG	GG	GG	GG	GG	GG
Ku_c12889_794	chr1B	24521637	AA	GG	AA	AA	AA	AA	AA	AA	AA	AA	AA	AA	AA	AA	GG	AA	GG	AA	AA	AA	GG	AA	AA	GG	AA	NC	GG	GG	AA	AA	AA	AA	GG	AA	AA	GG	GG	AA	AA	AA	GG	GG	AA	NC	AA	NC	GG
tplb0055p02_1074	chr1B	24932284	TT	GG	GG	GG	TT	TT	GG	TT	TT	TT	GG	NC	GG	GG	GG	GG	GG	GG	TT	TT	GG	TT	GG	GG	GG	TT	GG	NC	NC	GG	TT	GG	GG	TT	TT	GG	GG	GG	GG	GG	GG	GG	GG	GG	GG	GG	GG
BS00091688_51	chr1B	26134610	CC	TT	TT	TT	CC	CC	TT	CC	CC	CC	TT	CC	TT	TT	TT	TT	TT	TT	CC	CC	TT	CC	TT	TT	TT	NC	TT	NC	CC	TT	CC	TT	TT	CC	CC	TT	TT	TT	TT	TT	TT	TT	TT	TT	TT	TT	TT
Tdurum_contig44861_237	chr1B	26185562	AA	AA	GG	GG	AA	AA	GG	AA	AA	AA	GG	NC	GG	GG	GG	GG	GG	GG	AA	AA	AA	AA	GG	GG	GG	AA	GG	AA	NC	GG	AA	GG	GG	AA	AA	GG	AA	GG	GG	GG	GG	GG	GG	GG	GG	GG	GG
wsnp_Ex_c5780_10153638	chr1B	26186142	TT	TT	CC	CC	TT	TT	CC	TT	TT	TT	CC	NC	CC	CC	CC	CC	CC	CC	TT	TT	NC	TT	CC	CC	CC	NC	CC	NC	NC	CC	TT	CC	CC	TT	TT	CC	TT	CC	CC	CC	CC	CC	CC	CC	CC	CC	CC
IAAV1518	chr1B	26186272	AA	CC	CC	CC	AA	AA	CC	AA	AA	AA	CC	AA	CC	CC	CC	CC	CC	CC	AA	AA	AA	AA	CC	CC	CC	AA	CC	AA	AA	CC	AA	CC	CC	AA	AA	CC	CC	CC	CC	CC	CC	CC	NC	CC	CC	CC	CC
wsnp_Ex_c5780_10154132	chr1B	26186718	TT	TT	TT	TT	TT	TT	TT	TT	TT	TT	TT	TT	TT	CC	TT	TT	TT	TT	TT	TT	TT	TT	TT	TT	TT	TT	TT	TT	TT	TT	TT	TT	CC	TT	TT	TT	TT	CC	TT	TT	TT	TT	TT	TT	TT	TT	TT
BobWhite_rep_c55186_299	chr1B	28561331	CC	TT	TT	TT	CC	CC	TT	CC	CC	CC	TT	CC	TT	TT	TT	TT	TT	TT	CC	CC	TT	CC	TT	TT	TT	CC	TT	NC	CC	TT	CC	TT	TT	CC	CC	TT	TT	TT	TT	TT	TT	TT	TT	TT	TT	TT	TT
IAAV7541	chr1B	28563867	AA	GG	GG	GG	AA	AA	GG	AA	AA	AA	GG	NC	GG	GG	GG	GG	GG	GG	AA	AA	NC	AA	GG	GG	GG	NC	GG	AA	NC	GG	AA	GG	GG	AA	AA	GG	GG	GG	GG	GG	GG	GG	GG	GG	GG	GG	GG
BS00004789_51	chr1B	28763553	CC	TT	TT	TT	CC	CC	TT	CC	CC	CC	TT	NC	TT	TT	TT	TT	TT	TT	CC	CC	TT	CC	TT	TT	TT	CC	TT	NC	CC	TT	CC	TT	TT	CC	CC	TT	TT	TT	TT	TT	TT	TT	TT	TT	TT	TT	TT
wsnp_BE405834B_Ta_2_2	chr1B	28765517	TT	CC	CC	CC	TT	TT	CC	TT	TT	TT	CC	TT	CC	CC	CC	CC	CC	CC	TT	TT	NC	TT	CC	CC	CC	TT	CC	CC	TT	CC	TT	CC	CC	TT	TT	CC	CC	CC	CC	CC	CC	CC	CC	CC	CC	CC	CC
Tdurum_contig9874_547	chr1B	32766585	TT	CC	CC	CC	TT	TT	CC	TT	TT	TT	CC	TT	CC	CC	CC	CC	CC	CC	TT	TT	CC	TT	CC	CC	NC	TT	CC	CC	TT	CC	TT	CC	CC	TT	TT	CC	CC	NC	CC	CC	CC	CC	CC	CC	CC	CC	CC
Tdurum_contig9874_391	chr1B	32767664	AA	CC	CC	CC	AA	AA	CC	AA	AA	AA	CC	AA	CC	CC	CC	CC	CC	CC	AA	AA	CC	AA	CC	CC	NC	AA	CC	CC	AA	CC	AA	CC	CC	AA	AA	CC	CC	NC	CC	CC	CC	CC	CC	CC	CC	CC	CC
BS00067169_51	chr1B	33066918	GG	AA	AA	AA	GG	GG	AA	GG	GG	GG	AA	GG	AA	AA	AA	AA	AA	AA	GG	GG	AA	GG	AA	AA	AA	GG	AA	NC	GG	AA	GG	AA	AA	GG	GG	AA	AA	AA	NC	AA	AA	AA	AA	AA	AA	AA	AA
Kukri_c22313_166	chr1B	33976955	AA	GG	GG	GG	GG	GG	GG	GG	GG	GG	GG	AA	GG	GG	GG	GG	GG	GG	GG	GG	GG	GG	GG	GG	GG	NC	GG	GG	GG	GG	AA	GG	GG	AA	GG	GG	GG	GG	GG	GG	GG	GG	GG	GG	GG	GG	GG
Tdurum_contig29380_201	chr1B	33982745	GG	AA	AA	AA	GG	GG	AA	GG	GG	GG	AA	NC	AA	AA	AA	AA	AA	AA	GG	GG	AA	GG	AA	AA	AA	GG	AA	AA	NC	AA	GG	AA	AA	GG	GG	AA	AA	AA	AA	AA	AA	AA	AA	AA	AA	AA	AA
GENE-0321_186	chr1B	33984948	AA	GG	GG	GG	AA	AA	GG	AA	AA	AA	GG	NC	GG	GG	GG	GG	GG	GG	AA	AA	GG	AA	GG	GG	GG	AA	GG	NC	NC	GG	AA	GG	GG	AA	AA	GG	GG	GG	GG	GG	GG	GG	GG	GG	GG	GG	GG
Excalibur_c3941_963	chr1B	36269150	GG	AA	AA	AA	GG	GG	NC	GG	GG	GG	AA	NC	AA	NC	AA	AA	AA	AA	NC	GG	AA	GG	AA	AA	AA	GG	AA	NC	GG	AA	GG	AA	AA	GG	GG	AA	AA	AA	NC	AA	AA	AA	AA	AA	NC	AA	AA
BobWhite_c18208_142	chr1B	37800133	GG	AA	AA	AA	GG	GG	AA	GG	GG	GG	AA	GG	AA	AA	AA	AA	AA	AA	GG	GG	AA	GG	AA	AA	AA	GG	AA	NC	GG	AA	GG	AA	AA	GG	GG	AA	AA	AA	AA	AA	AA	AA	AA	AA	AA	AA	AA
BS00065053_51	chr1B	38833879	GG	AA	GG	GG	GG	GG	AA	GG	GG	GG	GG	NC	GG	AA	GG	GG	GG	GG	GG	GG	AA	GG	NC	GG	AA	GG	GG	GG	NC	GG	GG	GG	GG	GG	GG	GG	AA	AA	GG	GG	GG	GG	GG	GG	AA	GG	GG
BS00033332_51	chr1B	38910587	CC	CC	TT	TT	CC	CC	TT	CC	CC	CC	TT	CC	TT	TT	TT	TT	TT	TT	CC	CC	TT	CC	CC	TT	CC	CC	TT	CC	CC	TT	CC	TT	TT	CC	CC	TT	CC	CC	TT	TT	TT	TT	TT	TT	TT	TT	TT
BS00033333_51	chr1B	38910632	GG	GG	TT	TT	GG	GG	TT	GG	GG	GG	TT	GG	TT	TT	TT	TT	TT	TT	GG	GG	TT	GG	NC	TT	GG	GG	TT	NC	GG	TT	GG	TT	TT	GG	GG	TT	GG	GG	TT	TT	TT	TT	TT	NC	TT	TT	TT
BS00022590_51	chr1B	38911422	CC	TT	TT	TT	CC	CC	CC	CC	CC	CC	TT	CC	TT	CC	TT	TT	TT	TT	CC	CC	CC	CC	TT	TT	TT	CC	TT	NC	CC	TT	CC	TT	TT	CC	CC	TT	TT	TT	TT	TT	TT	TT	TT	TT	CC	TT	TT
BS00106306_51	chr1B	39579722	TT	TT	TT	TT	TT	TT	CC	TT	TT	TT	TT	NC	TT	CC	TT	TT	TT	TT	TT	TT	TT	TT	TT	TT	TT	NC	TT	TT	TT	CC	TT	TT	TT	TT	TT	TT	TT	TT	TT	TT	TT	TT	TT	TT	CC	TT	TT
Kukri_c5221_506	chr1B	39583766	TT	CC	CC	CC	TT	TT	CC	TT	TT	TT	CC	TT	CC	CC	CC	CC	CC	CC	TT	TT	CC	TT	CC	CC	CC	TT	CC	TT	TT	CC	TT	CC	CC	TT	TT	CC	CC	CC	CC	CC	CC	CC	CC	CC	CC	CC	CC
IAAV7611	chr1B	39853064	TT	GG	GG	GG	TT	TT	GG	TT	TT	TT	GG	NC	GG	GG	GG	GG	GG	GG	TT	TT	GG	TT	GG	GG	GG	TT	GG	GG	NC	GG	TT	GG	GG	TT	TT	GG	GG	GG	GG	GG	GG	GG	GG	GG	GG	GG	GG
IAAV3590	chr1B	40186254	AA	AA	GG	GG	AA	AA	GG	AA	AA	AA	GG	AA	GG	GG	GG	GG	GG	GG	AA	AA	GG	AA	NC	GG	AA	AA	GG	NC	AA	GG	AA	GG	GG	AA	AA	GG	AA	AA	GG	GG	GG	GG	GG	GG	GG	GG	GG
Kukri_rep_c100936_449	chr1B	40199663	TT	TT	CC	CC	TT	TT	TT	TT	TT	TT	CC	NC	CC	TT	TT	CC	TT	CC	TT	TT	CC	TT	NC	TT	TT	TT	TT	TT	TT	CC	TT	TT	TT	TT	TT	TT	TT	TT	TT	CC	TT	TT	CC	TT	CC	TT	TT
BS00067567_51	chr1B	40878714	AA	GG	GG	GG	AA	AA	AA	AA	AA	AA	GG	NC	GG	AA	AA	GG	AA	GG	AA	AA	GG	AA	GG	AA	GG	AA	AA	AA	NC	GG	AA	AA	AA	AA	AA	NC	GG	GG	AA	GG	AA	AA	GG	NC	GG	AA	AA
BS00097523_51	chr1B	41086904	GG	AA	AA	AA	GG	GG	AA	GG	GG	GG	AA	GG	AA	AA	AA	AA	AA	AA	GG	GG	AA	GG	AA	AA	AA	GG	AA	NC	GG	AA	GG	AA	AA	GG	GG	AA	AA	AA	AA	AA	AA	AA	AA	AA	AA	AA	AA
Excalibur_c58433_839	chr1B	41087155	AA	GG	GG	GG	AA	AA	GG	NC	AA	AA	GG	AA	GG	GG	GG	GG	GG	GG	AA	AA	GG	AA	GG	GG	GG	AA	GG	NC	AA	GG	AA	GG	GG	AA	AA	GG	GG	GG	GG	GG	GG	GG	GG	GG	GG	GG	GG
IAAV2838	chr1B	41642534	TT	CC	CC	CC	TT	TT	TT	TT	TT	TT	CC	TT	CC	TT	TT	CC	TT	CC	TT	TT	CC	TT	CC	TT	CC	TT	TT	TT	TT	CC	TT	TT	TT	TT	TT	TT	CC	CC	TT	CC	TT	TT	CC	TT	CC	TT	TT
Kukri_c61549_69	chr1B	41740549	GG	AA	AA	AA	GG	GG	AA	GG	GG	GG	AA	GG	AA	AA	AA	AA	AA	AA	GG	GG	AA	GG	AA	AA	AA	GG	AA	AA	GG	AA	GG	AA	AA	GG	GG	AA	AA	AA	AA	AA	AA	AA	AA	AA	AA	AA	AA
BS00063979_51	chr1B	42014769	TT	CC	CC	CC	TT	TT	CC	TT	TT	TT	CC	TT	CC	CC	CC	CC	CC	CC	NC	TT	CC	TT	CC	CC	CC	NC	CC	CC	TT	CC	TT	CC	CC	TT	TT	CC	CC	CC	CC	CC	CC	CC	CC	CC	CC	CC	CC
BS00064929_51	chr1B	42014857	GG	AA	AA	AA	GG	GG	AA	GG	GG	GG	AA	NC	AA	AA	AA	AA	AA	AA	GG	GG	AA	GG	AA	AA	AA	GG	AA	NC	GG	AA	GG	AA	AA	GG	GG	AA	AA	AA	AA	AA	AA	AA	AA	AA	AA	AA	AA
Tdurum_contig9762_314	chr1B	42350904	CC	CC	TT	TT	CC	CC	TT	CC	CC	CC	TT	CC	TT	TT	CC	TT	CC	TT	CC	CC	CC	CC	TT	TT	CC	CC	CC	CC	CC	TT	CC	TT	CC	CC	CC	TT	CC	CC	TT	TT	CC	TT	TT	CC	TT	NC	CC
Kukri_c60285_505	chr1B	43042919	TT	TT	TT	TT	TT	TT	TT	TT	TT	TT	TT	TT	TT	TT	TT	TT	TT	NC	TT	TT	CC	TT	TT	TT	CC	TT	CC	TT	TT	TT	TT	TT	TT	TT	TT	TT	TT	CC	TT	TT	CC	TT	TT	TT	TT	TT	TT
Tdurum_contig98378_452	chr1B	44067433	GG	GG	AA	AA	GG	GG	AA	GG	GG	GG	AA	GG	AA	AA	GG	AA	GG	NC	GG	GG	GG	GG	AA	AA	GG	GG	GG	GG	GG	AA	GG	AA	GG	GG	GG	AA	GG	GG	AA	AA	GG	AA	AA	GG	AA	NC	GG
Tdurum_contig56148_382	chr1B	45710604	GG	GG	GG	TT	GG	GG	TT	GG	GG	GG	TT	GG	TT	TT	GG	TT	GG	TT	GG	GG	GG	GG	TT	TT	GG	GG	GG	GG	GG	TT	GG	NC	GG	GG	GG	TT	GG	GG	GG	TT	GG	TT	TT	GG	GG	GG	GG
Kukri_rep_c102900_1715	chr1B	45737545	TT	TT	TT	TT	TT	TT	TT	TT	TT	TT	TT	TT	TT	TT	TT	TT	TT	TT	TT	CC	TT	CC	TT	CC	TT	TT	TT	TT	CC	CC	TT	TT	TT	TT	TT	CC	TT	TT	TT	TT	TT	CC	TT	TT	TT	CC	CC
IAAV7845	chr1B	45737800	GG	AA	AA	AA	GG	GG	AA	GG	GG	GG	AA	GG	AA	AA	AA	AA	AA	AA	GG	GG	AA	GG	AA	AA	AA	GG	AA	AA	GG	AA	GG	AA	AA	GG	GG	AA	AA	AA	AA	AA	AA	AA	AA	AA	AA	AA	AA
RFL_Contig2160_617	chr1B	46884411	CC	CC	CC	TT	CC	CC	TT	CC	CC	CC	TT	CC	TT	TT	CC	TT	CC	TT	CC	CC	CC	CC	TT	TT	CC	CC	CC	CC	CC	TT	CC	TT	CC	CC	CC	TT	CC	CC	CC	TT	CC	TT	TT	CC	CC	CC	CC
BS00064975_51	chr1B	47175642	CC	TT	CC	CC	CC	CC	TT	CC	CC	CC	CC	CC	CC	TT	TT	CC	NC	CC	CC	CC	NC	CC	NC	TT	TT	CC	TT	NC	CC	TT	CC	TT	TT	CC	CC	TT	TT	TT	CC	TT	TT	TT	CC	TT	CC	NC	TT
BS00067043_51	chr1B	47624829	CC	TT	CC	TT	CC	CC	TT	CC	CC	CC	TT	CC	TT	TT	TT	TT	TT	TT	CC	CC	TT	CC	TT	TT	TT	CC	TT	NC	NC	TT	CC	TT	TT	CC	CC	TT	TT	TT	CC	TT	TT	TT	TT	NC	CC	NC	TT
Tdurum_contig95654_237	chr1B	48113023	CC	CC	CC	CC	CC	CC	CC	CC	CC	TT	CC	CC	CC	CC	CC	CC	CC	CC	CC	TT	CC	CC	CC	CC	CC	CC	CC	CC	CC	CC	TT	CC	CC	TT	NC	NC	CC	CC	CC	CC	CC	CC	CC	CC	CC	CC	CC
IAAV8952	chr1B	49880906	AA	GG	GG	AA	AA	AA	AA	AA	AA	AA	AA	AA	AA	AA	GG	AA	GG	AA	AA	AA	GG	AA	NC	AA	GG	AA	GG	NC	NC	AA	AA	AA	GG	AA	AA	AA	GG	GG	GG	AA	GG	AA	AA	GG	GG	GG	GG
RAC875_rep_c107325_644	chr1B	49881688	GG	AA	AA	AA	GG	AA	AA	AA	AA	AA	AA	GG	AA	AA	GG	AA	GG	AA	AA	GG	AA	GG	AA	AA	AA	AA	AA	AA	AA	GG	GG	AA	GG	AA	AA	GG	AA	AA	AA	AA	AA	AA	AA	AA	GG	GG	GG
BS00084021_51	chr1B	50184168	AA	GG	GG	GG	AA	AA	GG	AA	AA	AA	GG	AA	GG	GG	GG	GG	GG	GG	AA	AA	GG	AA	GG	GG	GG	AA	GG	GG	AA	GG	AA	GG	GG	AA	AA	GG	GG	GG	GG	GG	GG	GG	GG	GG	GG	GG	GG
IACX502	chr1B	50184440	TT	TT	TT	TT	TT	TT	CC	TT	TT	TT	TT	TT	TT	CC	TT	TT	TT	TT	TT	TT	TT	TT	TT	CC	TT	TT	TT	TT	TT	CC	TT	CC	TT	TT	TT	CC	TT	TT	TT	CC	TT	CC	TT	TT	TT	TT	TT
BS00031417_51	chr1B	50186234	TT	CC	CC	CC	TT	TT	CC	TT	TT	TT	CC	NC	CC	CC	CC	CC	CC	CC	TT	TT	CC	TT	CC	CC	CC	TT	CC	NC	NC	CC	TT	CC	CC	TT	TT	CC	CC	CC	CC	CC	CC	CC	CC	CC	CC	CC	CC
BS00087787_51	chr1B	50778599	TT	CC	CC	CC	TT	TT	CC	TT	TT	TT	CC	NC	CC	CC	CC	CC	CC	CC	TT	TT	CC	TT	CC	CC	CC	NC	CC	NC	NC	CC	TT	CC	CC	TT	TT	CC	CC	CC	CC	CC	CC	CC	CC	CC	CC	CC	CC
Excalibur_c26936_636	chr1B	50778635	TT	CC	CC	CC	TT	TT	TT	TT	TT	TT	CC	NC	CC	TT	CC	CC	CC	CC	TT	TT	CC	TT	CC	TT	CC	TT	CC	CC	TT	TT	TT	TT	CC	TT	TT	TT	CC	CC	CC	TT	CC	TT	CC	CC	CC	CC	CC
BS00087133_51	chr1B	52900668	TT	CC	CC	CC	TT	TT	CC	TT	TT	TT	CC	NC	CC	CC	CC	CC	CC	CC	TT	TT	CC	TT	CC	CC	CC	TT	CC	NC	TT	CC	TT	CC	CC	TT	TT	CC	CC	CC	CC	CC	CC	CC	CC	CC	CC	CC	CC
BS00022604_51	chr1B	52900698	AA	GG	GG	GG	AA	AA	GG	AA	AA	AA	GG	NC	GG	GG	GG	GG	GG	GG	AA	AA	GG	AA	GG	GG	GG	NC	GG	NC	NC	GG	AA	GG	GG	AA	AA	GG	GG	GG	GG	GG	GG	GG	GG	GG	GG	GG	GG
wsnp_Ex_c12063_19310114	chr1B	52901757	TT	CC	CC	TT	TT	TT	TC	TT	TT	TT	TT	NC	TT	CC	CC	TT	CC	NC	TT	TT	CC	TT	NC	CC	CC	TT	CC	CC	NC	CC	TT	CC	CC	TT	TT	CC	CC	CC	CC	CC	CC	CC	TT	CC	CC	CC	CC
IACX14648	chr1B	53051002	AA	GG	GG	GG	AA	AA	GG	AA	AA	AA	GG	AA	GG	GG	GG	GG	GG	GG	AA	AA	GG	AA	GG	GG	GG	NC	GG	NC	AA	GG	AA	GG	GG	AA	AA	GG	GG	GG	GG	GG	GG	GG	GG	GG	GG	GG	GG
IACX2935	chr1B	53052373	TT	GG	GG	TT	TT	TT	TT	TT	TT	TT	TT	TT	TT	TT	GG	TT	GG	TT	TT	TT	GG	TT	TT	TT	GG	TT	GG	GG	TT	TT	TT	TT	GG	TT	TT	TT	GG	GG	GG	TT	GG	TT	TT	NC	GG	GG	GG
wsnp_Ex_c14832_22953512	chr1B	53052391	TT	GG	GG	TT	TT	TT	TT	TT	TT	TT	TT	TT	TT	TT	GG	TT	GG	TT	TT	TT	GG	TT	NC	TT	GG	TT	GG	NC	TT	TT	TT	TT	GG	TT	TT	TT	GG	GG	GG	TT	GG	TT	TT	GG	GG	GG	GG
Tdurum_contig5501_176	chr1B	53246471	AA	GG	GG	GG	AA	AA	GG	AA	AA	AA	GG	NC	GG	GG	GG	GG	GG	GG	AA	AA	GG	AA	GG	GG	GG	NC	GG	GG	NC	GG	AA	GG	GG	AA	AA	GG	GG	GG	GG	GG	GG	GG	GG	GG	GG	GG	GG
Tdurum_contig26281_139	chr1B	53248119	GG	GG	GG	GG	GG	GG	TT	GG	GG	GG	GG	GG	GG	TT	GG	GG	GG	GG	GG	GG	GG	GG	GG	TT	GG	GG	GG	GG	GG	TT	GG	NC	GG	GG	GG	TT	GG	GG	GG	TT	GG	TT	GG	GG	GG	GG	GG
Excalibur_c46902_92	chr1B	53251268	AA	GG	GG	AA	AA	AA	AA	AA	AA	AA	AA	NC	AA	AA	GG	AA	GG	AA	AA	AA	GG	AA	AA	AA	GG	NC	GG	GG	NC	AA	AA	AA	GG	AA	AA	AA	GG	GG	GG	AA	GG	AA	AA	GG	GG	GG	GG
Kukri_c7886_195	chr1B	56314696	GG	AA	AA	AA	GG	GG	AA	GG	GG	GG	AA	GG	AA	AA	AA	AA	AA	AA	GG	GG	AA	GG	AA	AA	AA	GG	AA	GG	GG	AA	GG	AA	AA	GG	GG	AA	AA	AA	AA	AA	AA	AA	AA	AA	AA	AA	AA
wsnp_Ex_c6417_11155739	chr1B	56314790	AA	GG	GG	AA	AA	AA	GG	AA	AA	AA	AA	AA	AA	GG	GG	AA	GG	AA	AA	AA	GG	AA	NC	GG	GG	NC	GG	NC	NC	GG	AA	GG	GG	AA	AA	GG	GG	GG	GG	GG	GG	GG	AA	GG	GG	GG	GG
BS00105606_51	chr1B	56316888	TT	CC	CC	CC	TT	TT	CC	TT	TT	TT	CC	TT	CC	CC	CC	CC	CC	CC	TT	TT	CC	TT	CC	CC	CC	NC	CC	NC	TT	CC	TT	CC	CC	TT	TT	CC	CC	CC	CC	CC	CC	CC	CC	CC	CC	CC	CC
Tdurum_contig75938_1546	chr1B	57003478	CC	TT	TT	CC	CC	CC	TT	CC	CC	CC	CC	CC	CC	TT	TT	CC	TT	CC	CC	CC	TT	CC	CC	TT	TT	CC	TT	NC	CC	TT	CC	TT	TT	CC	CC	TT	TT	TT	TT	TT	TT	TT	CC	TT	TT	TT	TT
RAC875_c20904_686	chr1B	57003730	GG	AA	AA	GG	GG	GG	GG	GG	GG	GG	GG	NC	GG	GG	AA	GG	AA	GG	GG	GG	NC	GG	NC	GG	AA	GG	AA	NC	NC	GG	GG	GG	AA	GG	GG	GG	AA	AA	NC	GG	AA	GG	GG	AA	AA	AA	AA
BS00022255_51	chr1B	57085478	GG	GG	GG	AA	GG	GG	GG	GG	GG	GG	AA	GG	AA	GG	GG	AA	GG	AA	GG	GG	GG	GG	GG	GG	GG	GG	GG	GG	GG	GG	GG	GG	GG	GG	GG	GG	GG	GG	GG	GG	GG	GG	AA	GG	GG	GG	GG
IACX18625	chr1B	57712543	CC	AA	AA	AA	CC	CC	AA	CC	CC	CC	AA	NC	AA	AA	AA	AA	AA	AA	CC	CC	AA	CC	AA	AA	AA	CC	AA	NC	NC	AA	CC	AA	AA	CC	CC	AA	AA	AA	AA	AA	AA	AA	AA	AA	AA	AA	AA
IAAV8883	chr1B	57783590	GG	TT	TT	TT	GG	GG	TT	GG	GG	GG	TT	GG	TT	TT	TT	TT	TT	NC	GG	GG	TT	GG	TT	TT	TT	GG	TT	TT	GG	TT	GG	TT	TT	GG	GG	TT	TT	TT	TT	TT	TT	TT	TT	TT	TT	TT	TT
RAC875_c31504_522	chr1B	58540435	CC	TT	TT	TT	CC	CC	TT	CC	CC	CC	TT	CC	TT	TT	TT	TT	TT	NC	CC	CC	TT	CC	TT	TT	TT	CC	TT	TT	CC	TT	CC	TT	TT	CC	CC	TT	TT	TT	TT	TT	TT	TT	TT	TT	TT	TT	TT
IAAV8621	chr1B	58545431	AA	GG	GG	GG	AA	AA	GG	AA	AA	AA	GG	NC	GG	GG	GG	GG	GG	GG	AA	AA	GG	AA	GG	GG	GG	AA	GG	GG	AA	GG	AA	GG	GG	AA	AA	GG	GG	GG	GG	GG	GG	GG	GG	GG	GG	GG	GG
wsnp_Ex_c28495_37622019	chr1B	59601109	GG	GG	GG	GG	GG	GG	GG	GG	GG	GG	GG	GG	GG	GG	GG	GG	GG	GG	GG	GG	AA	GG	GG	AA	AA	GG	AA	NC	GG	GG	GG	GG	AA	GG	GG	GG	GG	AA	GG	GG	AA	AA	GG	AA	AA	GG	GG
BS00099829_51	chr1B	59601361	GG	GG	GG	GG	GG	GG	GG	GG	GG	GG	GG	GG	GG	GG	GG	GG	GG	GG	GG	GG	TT	GG	GG	TT	TT	GG	TT	NC	GG	GG	GG	GG	TT	GG	GG	GG	GG	TT	GG	GG	TT	TT	GG	NC	TT	GG	GG
wsnp_Ex_c2111_3963339	chr1B	59602075	GG	GG	GG	GG	GG	GG	GG	GG	GG	GG	GG	NC	GG	GG	GG	GG	GG	GG	GG	GG	AA	GG	GG	AA	AA	GG	AA	NC	GG	GG	GG	GG	AA	GG	GG	GG	GG	AA	GG	GG	AA	AA	GG	NC	AA	GG	GG
RAC875_c42113_93	chr1B	60108200	TT	CC	CC	CC	NC	TT	CC	TT	TT	TT	CC	TT	CC	CC	CC	CC	CC	CC	TT	TT	CC	TT	CC	CC	CC	NC	CC	NC	TT	CC	TT	CC	CC	TT	TT	CC	CC	CC	CC	CC	CC	CC	CC	CC	CC	CC	CC
RAC875_c79370_378	chr1B	61668401	CC	TT	TT	TT	CC	CC	TT	CC	CC	CC	TT	CC	TT	TT	TT	TT	TT	NC	CC	CC	TT	CC	TT	TT	TT	CC	TT	NC	CC	TT	CC	TT	TT	CC	CC	TT	TT	TT	TT	TT	TT	TT	TT	TT	TT	TT	TT
BS00066395_51	chr1B	63053223	CC	CC	CC	CC	TT	TT	CC	TT	TT	TT	CC	CC	CC	CC	CC	CC	CC	CC	CC	TT	CC	TT	CC	CC	CC	NC	CC	NC	NC	CC	TT	CC	CC	TT	TT	CC	CC	CC	CC	CC	CC	CC	CC	CC	CC	CC	CC
RAC875_c99469_172	chr1B	64236412	GG	AA	AA	AA	GG	GG	AA	GG	GG	GG	AA	GG	AA	AA	AA	AA	AA	AA	GG	GG	AA	GG	AA	AA	AA	GG	AA	AA	GG	AA	GG	AA	AA	GG	GG	AA	AA	AA	AA	AA	AA	AA	AA	AA	AA	AA	AA
Excalibur_c25368_372	chr1B	65369324	TT	CC	CC	CC	TT	TT	NC	TT	TT	TT	CC	TT	CC	CC	CC	CC	CC	CC	TT	TT	TT	TT	CC	TT	TT	TT	TT	TT	TT	NC	TT	CC	TT	TT	TT	CC	CC	TT	NC	CC	TT	TT	CC	TT	TT	CC	CC
RAC875_c3762_710	chr1B	65547718	GG	GG	GG	GG	AA	AA	GG	AA	AA	AA	AA	GG	GG	AA	AA	GG	AA	AA	GG	AA	AA	AA	AA	AA	AA	AA	AA	AA	AA	AA	AA	GG	AA	AA	AA	AA	AA	AA	AA	GG	AA	AA	AA	AA	GG	AA	AA
IACX12270	chr1B	65547951	CC	CC	CC	CC	GG	GG	CC	GG	GG	GG	GG	CC	CC	GG	GG	CC	GG	GG	CC	GG	GG	GG	GG	GG	GG	GG	GG	GG	GG	GG	GG	CC	GG	GG	GG	GG	GG	GG	GG	CC	GG	GG	GG	GG	CC	GG	GG
Kukri_rep_c88225_329	chr1B	67032059	AA	GG	GG	GG	AA	AA	GG	AA	AA	AA	GG	AA	GG	GG	GG	GG	GG	GG	AA	NC	GG	AA	GG	GG	GG	AA	GG	GG	AA	GG	AA	GG	GG	AA	AA	GG	GG	GG	GG	GG	GG	GG	GG	GG	GG	GG	GG
JD_c10917_341	chr1B	68081269	CC	TT	TT	TT	CC	CC	TT	CC	CC	CC	TT	CC	TT	TT	TT	TT	TT	TT	CC	CC	TT	CC	TT	TT	TT	CC	TT	NC	CC	TT	CC	TT	TT	CC	CC	TT	TT	TT	TT	TT	TT	TT	TT	TT	TT	TT	TT
Kukri_c3414_114	chr1B	68083993	CC	TT	TT	TT	CC	CC	TT	CC	CC	CC	TT	CC	TT	TT	TT	TT	TT	TT	CC	CC	TT	CC	TT	TT	TT	CC	TT	TT	CC	TT	CC	TT	TT	CC	CC	TT	TT	TT	TT	TT	TT	TT	TT	TT	TT	TT	TT
Excalibur_c19341_673	chr1B	69539137	GG	AA	AA	AA	GG	GG	AA	GG	GG	GG	AA	GG	AA	AA	AA	AA	AA	AA	GG	GG	AA	GG	AA	AA	AA	GG	AA	NC	GG	AA	GG	AA	AA	GG	GG	AA	AA	AA	AA	AA	AA	AA	AA	AA	AA	AA	AA
BS00104686_51	chr1B	69542559	AA	GG	GG	GG	AA	AA	GG	AA	AA	AA	GG	AA	GG	GG	GG	GG	GG	NC	AA	AA	GG	AA	GG	GG	GG	NC	GG	GG	AA	GG	AA	GG	GG	AA	AA	GG	GG	GG	GG	GG	GG	GG	GG	GG	GG	GG	NC
BS00023056_51	chr1B	69542780	GG	AA	AA	AA	GG	GG	AA	GG	GG	GG	AA	NC	AA	AA	AA	AA	AA	AA	GG	GG	AA	GG	AA	AA	AA	GG	AA	NC	GG	AA	GG	AA	AA	GG	GG	AA	AA	AA	AA	AA	AA	AA	AA	AA	AA	AA	AA
Jagger_c5906_333	chr1B	69542873	TT	CC	CC	CC	TT	TT	CC	TT	TT	TT	CC	TT	CC	CC	CC	CC	CC	CC	TT	TT	CC	TT	CC	CC	CC	TT	CC	NC	TT	CC	TT	CC	CC	TT	TT	CC	CC	CC	CC	CC	CC	CC	CC	CC	CC	CC	CC
CAP11_c3813_253	chr1B	69543209	TT	CC	CC	CC	TT	TT	CC	TT	TT	TT	CC	TT	CC	CC	CC	CC	CC	CC	TT	TT	CC	TT	CC	CC	CC	TT	CC	TT	TT	CC	TT	CC	CC	TT	TT	CC	CC	CC	CC	CC	CC	CC	CC	CC	CC	CC	CC
Tdurum_contig11164_316	chr1B	69563471	AA	CC	CC	CC	AA	AA	CC	AA	AA	AA	CC	NC	CC	CC	CC	CC	CC	CC	AA	AA	CC	AA	CC	CC	CC	AA	CC	NC	NC	CC	AA	CC	CC	AA	NC	CC	CC	CC	CC	CC	CC	CC	CC	NC	CC	CC	CC
Excalibur_c6952_263	chr1B	69823939	AA	AA	AA	AA	AA	GG	AA	GG	GG	GG	AA	AA	AA	AA	AA	AA	AA	AA	GG	AA	AA	AA	AA	AA	AA	GG	AA	AA	AA	AA	AA	AA	AA	GG	AA	AA	AA	AA	AA	AA	AA	AA	AA	AA	AA	AA	AA
IACX13974	chr1B	69826692	TT	CC	CC	CC	TT	TT	CC	TT	TT	TT	CC	NC	CC	CC	CC	CC	CC	CC	TT	TT	CC	TT	CC	CC	CC	TT	CC	NC	NC	CC	TT	CC	CC	TT	TT	CC	CC	CC	CC	CC	CC	CC	CC	CC	CC	CC	CC
BS00083533_51	chr1B	69906201	TT	CC	CC	CC	TT	TT	CC	TT	TT	TT	CC	TT	CC	CC	CC	CC	CC	CC	TT	TT	CC	TT	CC	CC	CC	NC	CC	NC	TT	CC	TT	CC	CC	TT	TT	CC	CC	CC	CC	CC	CC	CC	CC	CC	CC	CC	CC
Kukri_c7129_227	chr1B	69907086	TT	CC	CC	CC	TT	TT	CC	TT	TT	TT	CC	TT	CC	CC	CC	CC	CC	CC	TT	TT	CC	TT	CC	CC	CC	TT	CC	CC	NC	CC	TT	CC	CC	TT	TT	CC	CC	CC	CC	CC	CC	CC	CC	CC	CC	CC	CC
RAC875_c5544_725	chr1B	70318112	AA	GG	GG	GG	NC	AA	GG	AA	AA	AA	GG	AA	GG	GG	GG	GG	GG	GG	AA	AA	GG	AA	GG	GG	GG	NC	GG	GG	AA	GG	AA	GG	GG	AA	AA	GG	GG	GG	GG	GG	GG	GG	GG	GG	GG	GG	GG
Kukri_c5861_360	chr1B	70327929	AA	GG	GG	GG	AA	AA	GG	AA	AA	AA	GG	AA	GG	GG	AA	GG	AA	NC	AA	AA	GG	AA	GG	GG	GG	NC	GG	GG	AA	GG	AA	NC	GG	AA	AA	GG	GG	GG	GG	GG	GG	GG	GG	GG	GG	GG	AA
BS00022745_51	chr1B	70711155	TT	CC	CC	CC	TT	TT	CC	TT	TT	TT	CC	NC	CC	CC	CC	CC	CC	CC	TT	TT	CC	TT	CC	CC	CC	TT	CC	NC	NC	CC	TT	CC	CC	TT	TT	CC	CC	CC	CC	CC	CC	CC	CC	CC	CC	CC	CC
BS00092514_51	chr1B	70711273	CC	TT	TT	TT	CC	CC	TT	CC	CC	CC	TT	CC	TT	TT	TT	TT	TT	TT	CC	CC	TT	CC	TT	TT	TT	CC	TT	CC	CC	TT	CC	TT	TT	CC	CC	TT	TT	TT	TT	TT	TT	TT	TT	TT	TT	TT	TT
Excalibur_c100965_80	chr1B	72076536	TT	TT	TT	TT	TT	TT	TT	TT	TT	TT	TT	TT	TT	TT	TT	TT	TT	NC	TT	NC	TT	TT	TT	TT	TT	TT	TT	TT	TT	TT	TT	TT	TT	TT	CC	TT	TT	TT	TT	TT	TT	TT	TT	NC	TT	TT	TT
Tdurum_contig12812_83	chr1B	73002288	AA	GG	GG	GG	AA	AA	GG	AA	AA	AA	GG	NC	GG	GG	GG	GG	GG	GG	AA	AA	GG	AA	GG	GG	GG	NC	GG	NC	NC	GG	AA	GG	GG	AA	AA	GG	GG	GG	GG	GG	GG	GG	GG	GG	GG	GG	GG
Tdurum_contig12812_182	chr1B	73017653	GG	AA	AA	AA	GG	GG	AA	GG	GG	GG	AA	GG	AA	AA	AA	AA	AA	AA	GG	NC	AA	GG	AA	AA	AA	GG	AA	AA	GG	AA	GG	AA	AA	GG	GG	AA	AA	AA	AA	AA	AA	AA	AA	AA	AA	AA	AA
BS00022281_51	chr1B	77721182	TT	TT	TT	TT	TT	TT	TT	TT	TT	TT	TT	TT	TT	TT	NC	TT	NC	TT	TT	TT	TT	TT	TT	TT	TT	TT	TT	TT	TT	TT	TT	TT	TT	TT	TT	TT	TT	TT	TT	TT	TT	TT	TT	TT	TT	TT	NC
Tdurum_contig101101_264	chr1B	80718428	GG	AA	AA	AA	GG	GG	AA	GG	GG	GG	NC	AA	AA	AA	AA	AA	AA	NC	NC	GG	AA	GG	AA	AA	AA	GG	AA	AA	NC	AA	GG	AA	AA	GG	GG	AA	AA	AA	AA	AA	AA	AA	AA	AA	AA	AA	AA
BS00057730_51	chr1B	82310867	TT	CC	CC	CC	TT	TT	CC	TT	TT	TT	CC	NC	CC	CC	CC	CC	CC	CC	TT	TT	CC	TT	CC	CC	CC	TT	CC	NC	NC	CC	TT	CC	CC	TT	TT	CC	CC	CC	CC	CC	CC	CC	CC	CC	CC	CC	CC
BS00065443_51	chr1B	82673258	AA	AA	GG	GG	AA	GG	AA	AA	AA	AA	GG	AA	GG	GG	AA	GG	AA	AA	AA	AA	AA	AA	AA	AA	GG	GG	AA	GG	GG	GG	AA	GG	GG	AA	AA	AA	AA	GG	AA	AA	AA	GG	AA	AA	AA	AA	NC
BS00067287_51	chr1B	84963793	CC	CC	CC	CC	CC	CC	CC	CC	CC	CC	CC	CC	CC	CC	CC	CC	CC	CC	CC	CC	CC	CC	CC	CC	CC	CC	CC	CC	CC	AA	CC	CC	CC	CC	CC	CC	CC	CC	CC	CC	CC	CC	CC	CC	CC	CC	AA
BS00022865_51	chr1B	84964909	GG	GG	GG	GG	GG	GG	GG	GG	GG	GG	GG	GG	GG	GG	GG	GG	GG	GG	GG	NC	GG	GG	GG	GG	GG	GG	GG	GG	GG	AA	GG	GG	GG	GG	GG	GG	GG	GG	GG	GG	GG	GG	GG	GG	GG	GG	AA
Excalibur_c45655_318	chr1B	86705875	AA	GG	GG	GG	AA	AA	GG	AA	AA	AA	GG	NC	GG	GG	GG	GG	GG	GG	AA	AA	GG	AA	GG	GG	GG	NC	GG	NC	NC	GG	AA	GG	GG	AA	AA	GG	GG	GG	GG	GG	GG	GG	GG	GG	GG	GG	GG
Tdurum_contig29169_289	chr1B	86806054	CC	TT	TT	TT	CC	CC	TT	CC	CC	CC	TT	NC	TT	TT	TT	TT	TT	TT	CC	CC	TT	CC	TT	TT	TT	CC	TT	TT	NC	TT	CC	TT	TT	CC	CC	TT	TT	TT	TT	TT	TT	TT	TT	TT	TT	TT	TT
RAC875_c98832_52	chr1B	86806109	GG	AA	AA	AA	GG	GG	AA	GG	GG	GG	AA	NC	AA	AA	AA	AA	AA	AA	GG	GG	AA	GG	AA	AA	AA	GG	AA	NC	NC	AA	GG	AA	AA	GG	GG	AA	AA	AA	AA	AA	AA	AA	AA	AA	AA	AA	AA
BS00022767_51	chr1B	86808726	TT	CC	CC	CC	TT	TT	CC	TT	NC	TT	CC	NC	CC	CC	TT	CC	TT	CC	TT	TT	CC	TT	NC	CC	CC	TT	CC	CC	NC	CC	TT	CC	CC	TT	TT	CC	CC	CC	CC	CC	CC	CC	CC	CC	CC	CC	TT
BS00022916_51	chr1B	87733212	AA	AA	AA	AA	AA	AA	AA	AA	AA	AA	AA	AA	AA	AA	GG	AA	GG	AA	AA	AA	AA	AA	GG	AA	AA	AA	AA	AA	AA	AA	AA	AA	AA	AA	AA	AA	AA	AA	AA	AA	AA	AA	AA	AA	AA	AA	GG
RAC875_c82888_83	chr1B	87971145	TT	TT	CC	TT	CC	CC	NC	CC	CC	CC	CC	TT	TT	CC	CC	CC	CC	CC	TT	CC	CC	CC	CC	CC	CC	CC	CC	TT	CC	CC	CC	CC	CC	CC	CC	CC	CC	CC	CC	TT	CC	CC	CC	CC	CC	CC	CC
BS00031056_51	chr1B	90710854	AA	GG	GG	GG	AA	AA	GG	AA	AA	AA	GG	AA	GG	GG	GG	GG	GG	GG	AA	AA	GG	AA	GG	GG	GG	AA	GG	GG	AA	GG	AA	GG	GG	AA	AA	GG	GG	GG	GG	GG	GG	GG	GG	GG	GG	GG	GG
BS00084305_51	chr1B	90992756	TT	GG	GG	GG	TT	TT	GG	TT	TT	TT	GG	NC	GG	GG	TG	GG	TG	GG	TT	TT	GG	TT	GG	GG	GG	TT	GG	NC	NC	GG	TT	GG	GG	TT	TT	GG	GG	GG	GG	GG	GG	GG	GG	GG	GG	GG	TG
BS00084304_51	chr1B	90992761	CC	TT	TT	TT	CC	CC	TT	CC	CC	CC	TT	CC	TT	TT	TC	TT	TC	TT	CC	CC	TT	CC	TT	TT	TT	CC	TT	NC	CC	TT	CC	TT	TT	CC	CC	TT	TT	TT	TT	TT	TT	TT	NC	TT	TT	TT	NC
BS00004453_51	chr1B	91557706	CC	TT	TT	TT	CC	CC	TT	CC	CC	CC	TT	CC	TT	TT	TT	TT	TT	TT	CC	CC	TT	CC	TT	TT	TT	CC	TT	NC	CC	TT	CC	TT	TT	CC	CC	TT	TT	TT	TT	TT	TT	TT	TT	TT	TT	TT	TT
Kukri_c1529_462	chr1B	92326984	TT	CC	CC	CC	NC	TT	CC	TT	TT	TT	CC	NC	CC	CC	CC	CC	NC	CC	TT	TT	CC	NC	CC	CC	CC	TT	CC	NC	NC	CC	TT	CC	CC	TT	TT	CC	CC	CC	CC	CC	CC	CC	CC	CC	CC	CC	CC
Kukri_c1529_124	chr1B	92327309	TT	GG	GG	GG	TT	TT	GG	TT	TT	GG	GG	TT	GG	GG	GG	GG	GG	GG	GG	TT	GG	NC	GG	GG	GG	TT	GG	TT	TT	GG	TT	GG	GG	TT	TT	GG	GG	GG	GG	GG	GG	GG	GG	GG	GG	GG	GG
BS00094467_51	chr1B	92871733	CC	TT	TT	TT	NC	CC	TT	CC	CC	CC	TT	CC	TT	TT	TT	TT	TT	NC	CC	CC	TT	CC	TT	TT	TT	NC	TT	TT	CC	TT	CC	TT	TT	CC	CC	TT	TT	TT	NC	TT	TT	TT	TT	TT	TT	TT	TT
BS00094469_51	chr1B	92871752	TT	CC	CC	CC	TT	NC	CC	TT	TT	TT	CC	NC	CC	CC	CC	CC	CC	CC	NC	TT	CC	TT	CC	CC	CC	TT	CC	CC	TT	CC	TT	CC	CC	TT	TT	CC	CC	CC	CC	CC	CC	CC	CC	CC	CC	CC	CC
Excalibur_c20610_251	chr1B	94226841	CC	TT	TT	TT	CC	CC	TT	CC	CC	CC	TT	CC	TT	TT	CC	TT	CC	TT	CC	CC	CC	CC	TT	TT	TT	CC	TT	CC	CC	TT	CC	TT	CC	CC	CC	TT	TT	TT	TT	TT	TT	TT	TT	CC	TT	TT	CC
RAC875_rep_c77710_180	chr1B	94226871	TT	CC	CC	CC	TT	TT	CC	TT	TT	TT	CC	NC	CC	CC	CC	CC	CC	NC	TT	TT	CC	TT	CC	CC	CC	TT	CC	CC	TT	CC	TT	CC	CC	TT	TT	CC	CC	CC	CC	CC	CC	CC	CC	CC	CC	CC	CC
BS00067800_51	chr1B	94467646	TT	CC	CC	CC	TT	TT	CC	TT	TT	TT	CC	NC	CC	CC	TT	CC	TT	CC	TT	TT	TT	TT	CC	CC	CC	TT	CC	TT	NC	CC	TT	CC	TT	TT	TT	CC	CC	CC	CC	CC	CC	CC	CC	TT	CC	CC	TT
IACX5756	chr1B	94832559	CC	GG	GG	GG	CC	CC	GG	CC	CC	CC	GG	NC	GG	GG	CC	GG	CC	GG	CC	CC	CC	CC	GG	GG	GG	CC	GG	CC	CC	GG	CC	GG	CC	CC	CC	GG	GG	GG	GG	GG	GG	GG	GG	CC	GG	GG	CC
wsnp_Ra_rep_c74968_72704437	chr1B	94977722	CC	CC	CC	CC	CC	CC	CC	CC	CC	CC	CC	CC	CC	CC	AA	CC	AA	CC	CC	CC	AA	CC	CC	CC	CC	CC	CC	NC	CC	CC	CC	CC	AA	CC	CC	CC	CC	CC	CC	CC	CC	CC	CC	AA	CC	CC	AA
Ra_c28610_501	chr1B	95232411	CC	TT	TT	TT	CC	CC	TT	CC	CC	CC	TT	NC	TT	TT	TT	TT	TT	TT	CC	CC	TT	CC	TT	TT	TT	CC	TT	NC	NC	TT	CC	TT	TT	CC	CC	TT	TT	TT	TT	TT	TT	TT	TT	TT	TT	TT	TT
RAC875_c63067_283	chr1B	95655004	GG	AA	AA	AA	GG	GG	AA	GG	GG	GG	AA	GG	AA	AA	AA	AA	AA	AA	GG	GG	AA	GG	AA	AA	AA	GG	AA	GG	GG	AA	GG	AA	AA	GG	GG	AA	AA	AA	AA	AA	AA	AA	AA	AA	AA	AA	AA
Kukri_c43552_443	chr1B	95736655	AA	GG	GG	GG	AA	AA	GG	AA	AA	AA	GG	NC	GG	GG	GG	GG	GG	GG	AA	AA	GG	AA	GG	GG	GG	NC	GG	NC	NC	GG	AA	GG	GG	AA	AA	GG	GG	GG	GG	GG	GG	GG	GG	GG	GG	GG	GG
Ku_c7557_607	chr1B	96590620	AA	CC	CC	CC	AA	AA	CC	AA	AA	AA	CC	AA	CC	CC	AA	CC	AA	CC	AA	AA	AA	AA	CC	CC	CC	NC	CC	AA	AA	CC	AA	CC	AA	AA	AA	CC	CC	CC	CC	CC	CC	CC	CC	AA	CC	CC	AA
IAAV3413	chr1B	96592515	AA	AA	AA	AA	AA	AA	AA	AA	AA	AA	AA	AA	AA	AA	GG	AA	GG	AA	AA	AA	GG	AA	AA	AA	AA	NC	AA	NC	AA	AA	AA	AA	GG	AA	AA	AA	AA	AA	AA	AA	AA	AA	AA	GG	AA	AA	GG
RAC875_rep_c108757_136	chr1B	98722133	AA	GG	GG	GG	NC	AA	GG	AA	AA	AA	GG	AA	GG	GG	GG	GG	GG	NC	AA	AA	GG	AA	GG	GG	GG	NC	GG	NC	AA	GG	AA	GG	GG	AA	AA	GG	GG	GG	GG	GG	GG	GG	GG	GG	GG	GG	GG
BS00022736_51	chr1B	98722320	AA	GG	GG	GG	AA	AA	GG	AA	AA	AA	GG	AA	GG	GG	GG	GG	GG	GG	AA	AA	GG	AA	GG	GG	GG	AA	GG	NC	AA	GG	AA	GG	GG	AA	AA	GG	GG	GG	GG	GG	GG	GG	GG	GG	GG	GG	GG
wsnp_BF291549B_Ta_1_1	chr1B	98723454	CC	CC	CC	CC	CC	CC	CC	CC	CC	CC	CC	CC	CC	CC	TT	CC	TT	CC	CC	CC	TT	CC	CC	CC	CC	CC	CC	NC	CC	CC	CC	CC	TT	CC	CC	CC	CC	CC	CC	CC	CC	CC	CC	NC	CC	CC	TT
BS00069316_51	chr1B	98904265	AA	GG	GG	GG	AA	AA	GG	AA	AA	AA	GG	NC	GG	GG	GG	GG	GG	GG	AA	AA	GG	AA	GG	GG	GG	NC	GG	NC	NC	GG	AA	GG	GG	AA	AA	GG	GG	GG	GG	GG	GG	GG	GG	GG	GG	GG	GG
CAP11_c6999_233	chr1B	101247659	AA	AA	AA	AA	AA	AA	AA	AA	AA	AA	AA	AA	AA	AA	NC	AA	NC	NC	AA	NC	CC	AA	AA	AA	AA	AA	AA	NC	AA	AA	AA	AA	CC	AA	AA	AA	AA	AA	AA	AA	AA	AA	AA	CC	AA	AA	CC
IACX6621	chr1B	101590854	TT	AA	AA	AA	TT	TT	AA	TT	TT	TT	AA	TT	AA	AA	AA	AA	AA	AA	TT	TT	AA	TT	AA	AA	AA	NC	AA	AA	TT	AA	TT	AA	AA	TT	TT	AA	AA	AA	AA	AA	AA	AA	AA	AA	AA	AA	AA
JD_c6297_810	chr1B	104465439	AA	CC	CC	CC	AA	AA	CC	AA	AA	AA	CC	AA	CC	CC	CC	CC	CC	CC	AA	AA	CC	AA	CC	CC	CC	AA	CC	CC	AA	CC	AA	CC	CC	AA	AA	CC	CC	CC	CC	CC	CC	CC	CC	CC	CC	CC	CC
IACX6397	chr1B	104721295	GG	CC	CC	CC	GG	GG	CC	GG	GG	GG	CC	NC	CC	CC	CC	CC	CC	CC	GG	GG	CC	GG	CC	CC	CC	GG	CC	NC	NC	CC	GG	CC	CC	GG	GG	CC	CC	CC	CC	CC	CC	CC	CC	CC	CC	CC	CC
Ku_c2189_853	chr1B	104772276	AA	GG	GG	GG	AA	AA	GG	AA	AA	AA	GG	NC	GG	GG	AA	GG	AA	GG	AA	AA	AA	AA	GG	GG	GG	AA	GG	AA	NC	GG	AA	GG	AA	AA	AA	AA	GG	GG	GG	GG	GG	GG	GG	AA	GG	GG	AA
Excalibur_c2541_262	chr1B	104772816	TT	CC	CC	CC	TT	TT	CC	TT	TT	TT	CC	TT	CC	CC	CC	CC	CC	CC	TT	TT	CC	TT	CC	CC	CC	TT	CC	NC	TT	CC	TT	CC	CC	TT	TT	CC	CC	CC	CC	CC	CC	CC	CC	CC	CC	CC	CC
BS00080260_51	chr1B	106684242	CC	TT	TT	TT	CC	CC	TT	CC	CC	CC	TT	NC	TT	TT	TT	TT	TT	TT	CC	CC	TT	CC	TT	TT	TT	CC	TT	NC	NC	TT	CC	TT	TT	CC	CC	TT	TT	TT	TT	TT	TT	TT	TT	TT	TT	TT	TT
BS00086576_51	chr1B	106765905	GG	AA	AA	AA	GG	GG	AA	GG	GG	GG	AA	GG	AA	AA	AA	AA	AA	AA	GG	GG	AA	GG	AA	AA	AA	GG	AA	NC	GG	AA	GG	AA	AA	GG	GG	AA	AA	AA	AA	AA	AA	AA	AA	AA	AA	AA	AA
BS00095477_51	chr1B	106791021	AA	GG	GG	GG	AA	AA	GG	AA	AA	AA	GG	AA	GG	GG	GG	GG	GG	GG	AA	AA	GG	AA	GG	GG	GG	NC	GG	NC	NC	GG	AA	GG	GG	AA	AA	GG	GG	GG	GG	GG	GG	GG	GG	GG	GG	GG	GG
RAC875_s115222_177	chr1B	107134456	GG	TT	TT	TT	GG	GG	TT	GG	GG	GG	TT	GG	TT	TT	TT	TT	TT	TT	GG	GG	TT	GG	TT	TT	TT	GG	TT	NC	GG	TT	GG	TT	TT	GG	GG	TT	TT	TT	TT	TT	TT	TT	TT	TT	TT	TT	TT
wsnp_BG263028B_Ta_2_2	chr1B	107135177	AA	AA	AA	AA	AA	AA	AA	AA	AA	AA	AA	AA	AA	AA	GG	AA	GG	AA	AA	AA	GG	AA	AA	AA	AA	NC	AA	NC	AA	AA	AA	AA	GG	AA	AA	GG	AA	AA	AA	AA	AA	AA	AA	GG	AA	NC	GG
BobWhite_rep_c49610_521	chr1B	107135640	AA	CC	CC	CC	AA	AA	CC	AA	AA	AA	CC	AA	CC	CC	CC	CC	CC	CC	AA	AA	CC	AA	CC	CC	CC	AA	CC	NC	AA	CC	AA	CC	CC	AA	AA	CC	CC	CC	CC	CC	CC	CC	CC	CC	CC	CC	CC
BobWhite_rep_c50112_99	chr1B	107136541	AA	GG	GG	GG	AA	AA	GG	AA	AA	AA	GG	AA	GG	GG	GG	GG	GG	GG	AA	AA	GG	AA	GG	GG	GG	AA	GG	NC	AA	GG	AA	GG	GG	AA	AA	GG	GG	GG	GG	GG	GG	GG	GG	GG	GG	GG	GG
Ra_c69176_1308	chr1B	107136742	TT	TT	TT	TT	TT	TT	TT	TT	TT	TT	TT	TT	TT	TT	GG	TT	GG	TT	TT	TT	GG	NC	NC	TT	TT	TT	TT	GG	TT	TT	TT	TT	GG	TT	TT	GG	TT	TT	TT	TT	TT	TT	TT	GG	TT	NC	GG
BS00049927_51	chr1B	108837080	TT	GG	GG	GG	TT	TT	GG	TT	TT	TT	GG	TT	GG	GG	TT	GG	TT	GG	TT	TT	TT	TT	GG	GG	GG	NC	GG	TT	NC	GG	TT	GG	TT	TT	TT	TT	GG	GG	GG	GG	GG	GG	GG	TT	GG	GG	TT
GENE-0403_301	chr1B	109728621	GG	TT	TT	TT	GG	GG	TT	GG	GG	GG	TT	GG	TT	TT	TT	TT	TT	TT	GG	GG	TT	GG	TT	TT	TT	NC	TT	TT	NC	TT	GG	TT	TT	GG	GG	TT	TT	TT	TT	TT	TT	TT	TT	TT	TT	TT	TT
GENE-0403_110	chr1B	109728703	AA	CC	CC	CC	AA	AA	CC	AA	AA	AA	CC	AA	CC	CC	CC	CC	CC	CC	AA	AA	CC	AA	CC	CC	CC	NC	CC	CC	AA	CC	AA	CC	CC	AA	AA	CC	CC	CC	CC	CC	CC	CC	CC	CC	CC	CC	CC
Kukri_rep_c108883_500	chr1B	109729335	TT	CC	CC	CC	TT	TT	CC	TT	TT	TT	CC	TT	CC	CC	CC	CC	CC	CC	TT	TT	CC	TT	CC	CC	CC	TT	CC	NC	TT	CC	TT	CC	CC	TT	TT	CC	CC	CC	CC	CC	CC	CC	CC	CC	CC	CC	CC
RAC875_c10050_620	chr1B	109729346	AA	GG	GG	GG	AA	AA	GG	AA	AA	AA	GG	NC	GG	GG	GG	GG	GG	NC	AA	AA	GG	AA	GG	GG	GG	NC	GG	NC	AA	GG	AA	GG	GG	AA	AA	GG	GG	GG	GG	GG	GG	GG	GG	GG	GG	GG	GG
wsnp_Ex_c11976_19193550	chr1B	109729621	AA	GG	GG	GG	AA	AA	GG	AA	AA	AA	GG	AA	GG	GG	AA	GG	AA	GG	AA	AA	AA	AA	GG	GG	GG	AA	GG	AA	AA	GG	AA	GG	AA	AA	AA	AA	GG	GG	GG	GG	GG	GG	GG	AA	GG	GG	AA
BobWhite_c39153_131	chr1B	110607722	AA	GG	GG	GG	AA	AA	GG	AA	AA	AA	GG	AA	GG	GG	AA	GG	AA	NC	AA	AA	AA	AA	GG	GG	GG	NC	GG	AA	AA	GG	AA	GG	AA	AA	AA	AA	GG	GG	GG	GG	GG	GG	GG	AA	GG	GG	AA
IAAV2848	chr1B	111368318	AA	GG	GG	GG	AA	AA	GG	AA	AA	AA	GG	AA	GG	GG	GG	GG	GG	GG	AA	AA	GG	AA	GG	GG	GG	AA	GG	GG	AA	GG	AA	GG	GG	AA	AA	GG	GG	GG	GG	GG	GG	GG	GG	GG	GG	GG	GG
Tdurum_contig30712_430	chr1B	111368423	GG	AA	AA	AA	GG	GG	AA	GG	GG	GG	AA	NC	AA	AA	AA	AA	AA	AA	GG	GG	AA	GG	AA	AA	AA	GG	AA	NC	AA	AA	GG	AA	AA	GG	GG	AA	AA	AA	AA	AA	AA	AA	AA	AA	AA	AA	AA
RAC875_c85881_200	chr1B	111371046	TT	CC	CC	CC	TT	TT	CC	TT	TT	TT	CC	TT	CC	CC	CC	CC	CC	CC	NC	TT	CC	TT	CC	CC	CC	TT	CC	TT	TT	CC	TT	CC	CC	TT	TT	CC	CC	CC	CC	CC	CC	CC	CC	CC	CC	CC	CC
Tdurum_contig19251_352	chr1B	112864468	TT	GG	GG	GG	TT	TT	GG	TT	TT	TT	GG	NC	GG	GG	GG	GG	GG	GG	TT	TT	GG	TT	GG	GG	GG	NC	GG	NC	NC	GG	TT	GG	GG	TT	TT	GG	GG	GG	GG	GG	GG	GG	GG	GG	GG	GG	GG
Tdurum_contig19251_515	chr1B	112864631	TT	GG	GG	GG	TT	TT	GG	TT	TT	TT	GG	NC	GG	GG	GG	GG	GG	GG	TT	TT	GG	TT	GG	GG	GG	TT	GG	NC	NC	GG	TT	GG	GG	TT	TT	GG	GG	GG	GG	GG	GG	GG	GG	GG	GG	GG	GG
BS00023044_51	chr1B	115279464	CC	TT	TT	TT	CC	CC	TT	NC	CC	CC	TT	TT	TT	TT	CC	TT	CC	TT	CC	CC	CC	CC	TT	TT	TT	CC	TT	CC	NC	TT	CC	TT	CC	CC	CC	CC	TT	TT	TT	TT	TT	TT	TT	CC	TT	TT	CC
BS00069054_51	chr1B	115285439	GG	AA	AA	AA	GG	GG	AA	GG	GG	GG	AA	NC	AA	AA	AA	AA	AA	AA	GG	GG	AA	GG	AA	AA	AA	GG	AA	NC	NC	AA	GG	AA	AA	GG	GG	AA	AA	AA	AA	AA	AA	AA	AA	AA	AA	AA	AA
Ku_c3998_1400	chr1B	116977498	CC	TT	TT	TT	CC	CC	TT	CC	CC	CC	TT	CC	TT	TT	TT	TT	TT	TT	CC	CC	TT	CC	TT	TT	TT	TT	TT	TT	CC	TT	CC	TT	TT	CC	CC	TT	TT	TT	TT	TT	TT	TT	TT	TT	TT	TT	TT
IACX20344	chr1B	117183582	CC	GG	GG	GG	CC	CC	GG	CC	CC	CC	GG	CC	GG	GG	GG	GG	GG	NC	CC	CC	GG	CC	GG	GG	GG	NC	GG	NC	CC	GG	CC	GG	GG	CC	CC	GG	GG	GG	GG	GG	GG	GG	GG	GG	GG	GG	GG
RAC875_c455_1400	chr1B	117188078	TT	CC	CC	CC	NC	TT	CC	TT	TT	TT	CC	NC	CC	CC	CC	CC	CC	CC	TT	TT	CC	TT	CC	CC	CC	NC	CC	NC	NC	CC	TT	CC	CC	TT	TT	CC	CC	CC	CC	CC	CC	CC	CC	CC	CC	CC	CC
Excalibur_c5789_373	chr1B	118123475	AA	GG	GG	GG	AA	AA	GG	AA	AA	AA	GG	AA	GG	GG	GG	GG	GG	GG	AA	AA	GG	AA	GG	GG	GG	NC	GG	GG	AA	GG	AA	GG	GG	AA	AA	GG	GG	GG	GG	GG	GG	GG	GG	GG	GG	GG	GG
RAC875_rep_c119710_79	chr1B	118136467	TT	CC	CC	CC	TT	TT	CC	TT	TT	TT	CC	NC	CC	CC	CC	CC	CC	CC	TT	TT	CC	TT	CC	CC	CC	TT	CC	CC	NC	CC	TT	CC	CC	TT	TT	CC	CC	CC	CC	CC	CC	CC	CC	CC	CC	CC	CC
[truncated: 13,237 more rows]
[truncated: 135 more columns]

## Sheet: S4
Table S4 Detailed information for the 1,098 mGWAS associations.
[truncated: 1,099 more rows]

[truncated: 3 more sheets: S5, S6, S7]
